# Supplementary material for: Di-tert-butyl­diiso­thio­cyanato­tin(IV)
Source: IUCrdata. 2025 Jan 7;10(Pt 1):x241244. doi: 10.1107/S2414314624012446 (PMC11799781; doi:10.1107/S2414314624012446)
Supplement: Supplementary file 1 [file x-10-x241244-sup1.cif]

##############################################################################
#                                                                            #
# This CIF contains the data for a data article accepted for                 #
# publication in IUCrData. It conforms to the requirements of                #
# Notes for Authors for IUCrData, and has been                               #
# peer reviewed under the auspices of IUCrData.                              #
#                                                                            #
# Full details of the Crystallographic Information File format               #
# are given in the paper "The Crystallographic Information File (CIF):       #
# a New Standard Archive File for Crystallography" by S. R. Hall, F. H.      #
# Allen and I. D. Brown [Acta Cryst. (1991), A47, 655-685].                  #
#                                                                            #
# The current version of the core CIF dictionary is obtainable from          #
# ftp://ftp.iucr.org/pub/cif_core.dic.                                       #
#                                                                            #
# Software is freely available for graphical display of the structure(s)     #
# in this CIF. For information consult the CIF software page                 #
# http://www.iucr.org/resources/cif/software.                                #
#                                                                            #
# This file may be used for bona fide research purposes within the           #
# scientific community so long as proper attribution is given to the data    # 
# article from which it was obtained.                                        #
#                                                                            #
##############################################################################
data_I
_audit_creation_method     'SHELXL-2014/7'
_journal_date_recd_electronic     2024-12-12
_journal_date_accepted     2024-12-24
_journal_name_full     'IUCrData'
_journal_year     2025
_journal_volume     10
_journal_issue      1
_journal_page_first     0
_journal_page_last     0
_journal_paper_category     HM
_journal_paper_doi     10.1107/S2414314624012446
_journal_coeditor_code     HB4502
_publ_contact_author_name     'Hans Reuter'
_publ_contact_author_address
;
Chemistry
Osnabr\"uck University
Barabarstr. 7
49069 Osnabr\"uck
Germany
;
_publ_contact_author_email     'hreuter@uos.de'
_publ_contact_author_fax     ?
_publ_contact_author_phone     ?
_publ_section_title
;
Di-<i>tert</i>-butyldiisothiocyanatotin(IV)
;
loop_
    _publ_author_name
    _publ_author_footnote
    _publ_author_address
    'Kamrowski, Anne' .
;
Chemistry
Osnabr\"uck University
Barabarstr. 7
49069 Osnabr\"uck
Germany
;
    'Reuter, Hans' .
;
Chemistry
Osnabr\"uck University
Barabarstr. 7
49069 Osnabr\"uck
Germany
;
_publ_section_synopsis
;
Di-<i>tert</i>-butyldiisothiocyanatotin(IV), <i>^t^</i>Bu~2~Sn(NCS)~2~,
exhibits a new kind of intermolecular association <i>via</i> Sn...S
interactions resulting in an antiparallel, zigzag arrangement of the molecular
dipole moments. The chain-like structure motif is classified as
<i>Am</i>2<i>c</i> according to its structure determining symmetry elements.
;
_chemical_name_systematic
;
Di-<i>tert</i>-butyldiisothiocyanatotin(IV)
;
_chemical_name_common     ?
_chemical_formula_moiety     'C10 H18 N2 S2 Sn'
_chemical_formula_sum     'C10 H18 N2 S2 Sn'
_chemical_formula_iupac     '[Sn (C4 H9)2 (N C S)2]'
_chemical_formula_weight     349.07
_chemical_melting_point     ?
_space_group_crystal_system     orthorhombic
_space_group_name_H-M_alt     'P b c m'
_space_group_name_Hall     '-P 2c 2b'
loop_
    _space_group_symop_operation_xyz
    'x, y, z'
    '-x, -y, z+1/2'
    '-x, y+1/2, -z+1/2'
    'x, -y+1/2, -z'
    '-x, -y, -z'
    'x, y, -z-1/2'
    'x, -y-1/2, z-1/2'
    '-x, y-1/2, z'
_cell_length_a     9.6669(3)
_cell_length_b     11.9440(4)
_cell_length_c     36.0164(9)
_cell_angle_alpha     90
_cell_angle_beta     90
_cell_angle_gamma     90
_cell_volume     4158.5(2)
_cell_formula_units_Z     12
_cell_measurement_reflns_used     9996
_cell_measurement_theta_min     2.39
_cell_measurement_theta_max     29.16
_cell_measurement_temperature     100(2)
_exptl_crystal_description     plate
_exptl_crystal_colour     colourless
_exptl_crystal_size_max     0.184
_exptl_crystal_size_mid     0.124
_exptl_crystal_size_min     0.056
_exptl_crystal_density_diffrn     1.673
_exptl_crystal_density_meas     ?
_exptl_crystal_density_method     ?
_exptl_crystal_F_000     2088
_exptl_absorpt_coefficient_mu     2.118
_exptl_absorpt_correction_type     multi-scan
_exptl_absorpt_process_details
;
(SADABS; Krause <i>et al.</i>,  2015)
;
_exptl_absorpt_correction_T_min     0.6966
_exptl_absorpt_correction_T_max     0.8906
_diffrn_ambient_temperature     100(2)
_diffrn_source     ?
_diffrn_radiation_type     MoK\a
_diffrn_radiation_wavelength     0.71073
_diffrn_measurement_device_type     'Bruker APEXII CCD'
_diffrn_measurement_method     '\f and \w scans'
_diffrn_detector_area_resol_mean     ?
_diffrn_reflns_number     169441
_diffrn_reflns_av_R_equivalents     0.1037
_diffrn_reflns_av_unetI/netI     0.0297
_diffrn_reflns_theta_min     2.107
_diffrn_reflns_theta_max     27.998
_diffrn_reflns_theta_full     25.242
_diffrn_measured_fraction_theta_max     1.000
_diffrn_measured_fraction_theta_full     0.999
_diffrn_reflns_limit_h_min     -12
_diffrn_reflns_limit_h_max     12
_diffrn_reflns_limit_k_min     -15
_diffrn_reflns_limit_k_max     15
_diffrn_reflns_limit_l_min     -47
_diffrn_reflns_limit_l_max     47
_refine_special_details
;
The H atoms were geometrically placed (C---H = 0.98 \%A) and
refined as riding atoms. The <i>U</i>~iso~ vaules for the H atoms were
contrained to be the same for all atoms attached to a particular carbon atom.
;
_reflns_number_total     5093
_reflns_number_gt     4052
_reflns_threshold_expression     'I > 2\s(I)'
_refine_ls_structure_factor_coef     Fsqd
_refine_ls_matrix_type     full
_refine_ls_R_factor_all     0.0492
_refine_ls_R_factor_gt     0.0333
_refine_ls_wR_factor_gt     0.0618
_refine_ls_wR_factor_ref     0.0672
_refine_ls_goodness_of_fit_ref     1.117
_refine_ls_restrained_S_all     1.117
_refine_ls_number_reflns     5093
_refine_ls_number_parameters     225
_refine_ls_number_restraints     0
_refine_ls_hydrogen_treatment     constr
_refine_ls_weighting_scheme     calc
_refine_ls_weighting_details
              'w=1/[\s^2^(Fo^2^)+(0.0162P)^2^+7.7574P] where P=(Fo^2^+2Fc^2^)/3'
_atom_sites_solution_hydrogens     mixed
_atom_sites_solution_primary     direct
_atom_sites_solution_secondary     ?
_refine_ls_shift/su_max     0.001
_refine_ls_shift/su_mean     0.000
_refine_diff_density_max     0.619
_refine_diff_density_min     -1.011
_refine_ls_extinction_method
;
<i>SHELXL2014/7</i> (Sheldrick 2015)
;
_refine_ls_extinction_coef     0.00019(2)
_refine_ls_extinction_expression
                                  'Fc^*^=kFc[1+0.001xFc^2^\l^3^/sin(2\q)]^-1/4^'
loop_
    _atom_type_symbol
    _atom_type_description
    _atom_type_scat_dispersion_real
    _atom_type_scat_dispersion_imag
    _atom_type_scat_source
    'C' 'C' 0.0033 0.0016
                         'International Tables Vol C Tables 4.2.6.8 and 6.1.1.4'
    'H' 'H' 0.0000 0.0000
                         'International Tables Vol C Tables 4.2.6.8 and 6.1.1.4'
    'N' 'N' 0.0061 0.0033
                         'International Tables Vol C Tables 4.2.6.8 and 6.1.1.4'
    'S' 'S' 0.1246 0.1234
                         'International Tables Vol C Tables 4.2.6.8 and 6.1.1.4'
    'Sn' 'Sn' -0.6537 1.4246
                         'International Tables Vol C Tables 4.2.6.8 and 6.1.1.4'
_computing_data_collection
;
APEX2 (Bruker, 2009)
;
_computing_cell_refinement
;
SAINT (Bruker, 2009)
;
_computing_data_reduction
;
SAINT (Bruker, 2009)
;
_computing_structure_solution
;
SHELXS97 (Sheldrick 2008)
;
_computing_structure_refinement
;
<i>SHELXL2014/7</i> (Sheldrick, 2015)
;
_computing_molecular_graphics
;
DIAMOND (Brandenburg, 2006), Mercury (Macrae <i>et al.</i>
(2020), <i>POVRAY</i>
(Povray, 2004)
;
_computing_publication_material
;
publCIF (Westrip, 2010)
;
loop_
    _atom_site_type_symbol
    _atom_site_label
    _atom_site_fract_x
    _atom_site_fract_y
    _atom_site_fract_z
    _atom_site_U_iso_or_equiv
    _atom_site_adp_type
    _atom_site_calc_flag
    _atom_site_occupancy
    _atom_site_disorder_assembly
    _atom_site_disorder_group
    Sn Sn1 0.71338(3) 0.31769(2) 0.2500 0.01406(8) Uani d 1 . .
    C C111 0.4833(4) 0.3193(4) 0.2500 0.0186(9) Uani d 1 . .
    C C112 0.4302(5) 0.4399(4) 0.2500 0.0220(10) Uani d 1 . .
    H H111 0.3289 0.4393 0.2500 0.030(5) Uiso d 1 . .
    H H112 0.4636 0.4782 0.2277 0.030(5) Uiso d 1 . .
    C C113 0.4340(3) 0.2588(3) 0.21517(10) 0.0264(8) Uani d 1 . .
    H H114 0.4663 0.1810 0.2157 0.030(5) Uiso calc 1 . .
    H H115 0.4713 0.2964 0.1932 0.030(5) Uiso calc 1 . .
    H H116 0.3327 0.2600 0.2142 0.030(5) Uiso calc 1 . .
    C C121 0.9254(5) 0.3877(4) 0.2500 0.0204(10) Uani d 1 . .
    C C122 0.9991(3) 0.3436(3) 0.21538(10) 0.0272(8) Uani d 1 . .
    H H124 1.0943 0.3718 0.2149 0.039(6) Uiso calc 1 . .
    H H125 0.9500 0.3692 0.1931 0.039(6) Uiso calc 1 . .
    H H126 1.0002 0.2616 0.2159 0.039(6) Uiso calc 1 . .
    C C123 0.9251(5) 0.5145(4) 0.2500 0.0302(11) Uani d 1 . .
    H H121 0.8625 0.5417 0.2694 0.039(6) Uiso calc 0.5 . .
    H H122 0.8936 0.5418 0.2258 0.039(6) Uiso calc 0.5 . .
    H H123 1.0189 0.5420 0.2548 0.039(6) Uiso calc 0.5 . .
    N N1 0.7446(3) 0.1848(2) 0.20936(8) 0.0187(6) Uani d 1 . .
    C C1 0.7531(3) 0.1200(3) 0.18662(9) 0.0173(6) Uani d 1 . .
    S S1 0.76537(10) 0.02369(7) 0.15494(2) 0.0272(2) Uani d 1 . .
    Sn Sn2 0.76789(2) 0.17360(2) 0.08292(2) 0.01418(7) Uani d 1 . .
    C C211 0.5510(3) 0.1151(3) 0.07802(9) 0.0199(7) Uani d 1 . .
    C C212 0.5441(4) -0.0125(3) 0.07864(10) 0.0311(8) Uani d 1 . .
    H H211 0.5816 -0.0401 0.1022 0.037(4) Uiso calc 1 . .
    H H212 0.5986 -0.0427 0.0580 0.037(4) Uiso calc 1 . .
    H H213 0.4476 -0.0365 0.0761 0.037(4) Uiso calc 1 . .
    C C213 0.4912(3) 0.1599(3) 0.04175(10) 0.0269(8) Uani d 1 . .
    H H214 0.3949 0.1352 0.0392 0.037(4) Uiso calc 1 . .
    H H215 0.5455 0.1314 0.0208 0.037(4) Uiso calc 1 . .
    H H216 0.4945 0.2419 0.0419 0.037(4) Uiso calc 1 . .
    C C214 0.4711(3) 0.1641(3) 0.11074(10) 0.0259(8) Uani d 1 . .
    H H217 0.4750 0.2460 0.1097 0.037(4) Uiso calc 1 . .
    H H218 0.5124 0.1381 0.1340 0.037(4) Uiso calc 1 . .
    H H219 0.3744 0.1396 0.1095 0.037(4) Uiso calc 1 . .
    C C221 0.9969(3) 0.1591(3) 0.08795(9) 0.0179(6) Uani d 1 . .
    C C222 1.0614(3) 0.2197(3) 0.05478(10) 0.0244(7) Uani d 1 . .
    H H221 1.1624 0.2168 0.0567 0.030(3) Uiso calc 1 . .
    H H222 1.0310 0.2980 0.0546 0.030(3) Uiso calc 1 . .
    H H223 1.0321 0.1832 0.0317 0.030(3) Uiso calc 1 . .
    C C223 1.0396(3) 0.0371(3) 0.08825(9) 0.0242(7) Uani d 1 . .
    H H224 1.0102 0.0014 0.0651 0.030(3) Uiso calc 1 . .
    H H225 0.9959 -0.0009 0.1093 0.030(3) Uiso calc 1 . .
    H H226 1.1404 0.0319 0.0906 0.030(3) Uiso calc 1 . .
    C C224 1.0400(3) 0.2158(3) 0.12421(10) 0.0253(8) Uani d 1 . .
    H H227 0.9974 0.1767 0.1452 0.030(3) Uiso calc 1 . .
    H H228 1.0092 0.2940 0.1240 0.030(3) Uiso calc 1 . .
    H H229 1.1409 0.2132 0.1266 0.030(3) Uiso calc 1 . .
    N N2 0.7361(3) 0.3049(2) 0.12375(8) 0.0188(6) Uani d 1 . .
    C C2 0.7134(3) 0.3682(3) 0.14610(9) 0.0162(6) Uani d 1 . .
    S S2 0.68141(10) 0.46205(7) 0.17794(2) 0.0266(2) Uani d 1 . .
    N N3 0.7594(2) 0.3092(2) 0.04267(7) 0.0165(5) Uani d 1 . .
    C C3 0.7802(3) 0.3744(3) 0.02045(9) 0.0169(6) Uani d 1 . .
    S S3 0.80855(9) 0.46981(7) -0.01082(2) 0.02275(18) Uani d 1 . .
loop_
    _atom_site_aniso_label
    _atom_site_aniso_U_11
    _atom_site_aniso_U_22
    _atom_site_aniso_U_33
    _atom_site_aniso_U_12
    _atom_site_aniso_U_13
    _atom_site_aniso_U_23
    Sn1 0.01571(14) 0.01359(16) 0.01288(16) 0.00193(11) 0.000 0.000
    C111 0.0151(19) 0.014(2) 0.026(3) 0.0000(17) 0.000 0.000
    C112 0.022(2) 0.019(2) 0.025(3) 0.0045(18) 0.000 0.000
    C113 0.0204(15) 0.0235(18) 0.035(2) 0.0015(13) -0.0095(14) -0.0094(16)
    C121 0.025(2) 0.019(2) 0.018(2) -0.0062(18) 0.000 0.000
    C122 0.0235(15) 0.035(2) 0.0227(18) -0.0030(14) 0.0054(14) 0.0016(16)
    C123 0.035(3) 0.025(3) 0.030(3) -0.010(2) 0.000 0.000
    N1 0.0214(12) 0.0194(15) 0.0152(14) 0.0004(11) -0.0017(10) 0.0047(11)
    C1 0.0181(14) 0.0176(16) 0.0162(16) 0.0007(12) -0.0007(12) 0.0057(14)
    S1 0.0499(5) 0.0171(4) 0.0147(4) 0.0030(4) 0.0006(4) -0.0018(3)
    Sn2 0.01568(10) 0.01317(11) 0.01369(12) 0.00127(8) -0.00043(7) -0.00038(8)
    C211 0.0165(14) 0.0216(17) 0.0216(17) -0.0045(12) 0.0005(12) 0.0006(14)
    C212 0.0357(19) 0.027(2) 0.030(2) -0.0129(16) 0.0020(16) -0.0025(16)
    C213 0.0198(15) 0.039(2) 0.0220(18) -0.0028(14) -0.0047(13) 0.0009(16)
    C214 0.0218(15) 0.032(2) 0.0239(19) -0.0044(14) 0.0062(13) 0.0030(15)
    C221 0.0159(13) 0.0193(16) 0.0184(17) 0.0027(12) -0.0013(12) -0.0033(13)
    C222 0.0194(15) 0.0260(19) 0.028(2) 0.0009(13) 0.0052(14) 0.0009(15)
    C223 0.0262(17) 0.0254(19) 0.0211(18) 0.0105(14) -0.0016(13) -0.0025(14)
    C224 0.0207(16) 0.0287(19) 0.0264(19) 0.0039(13) -0.0053(13) -0.0094(15)
    N2 0.0205(12) 0.0184(14) 0.0176(15) -0.0020(10) -0.0025(11) 0.0044(12)
    C2 0.0175(14) 0.0151(15) 0.0159(17) 0.0008(12) -0.0010(12) 0.0079(13)
    S2 0.0458(5) 0.0190(4) 0.0149(4) 0.0104(4) 0.0003(4) -0.0016(3)
    N3 0.0167(12) 0.0187(14) 0.0140(14) 0.0002(10) -0.0017(10) -0.0032(11)
    C3 0.0159(13) 0.0163(16) 0.0185(17) 0.0025(12) -0.0020(12) -0.0079(13)
    S3 0.0336(4) 0.0198(4) 0.0149(4) -0.0062(3) 0.0004(3) 0.0011(3)
_geom_special_details
;
 All esds (except the esd in the dihedral angle between two l.s. planes)
 are estimated using the full covariance matrix.  The cell esds are taken
 into account individually in the estimation of esds in distances, angles
 and torsion angles; correlations between esds in cell parameters are only
 used when they are defined by crystal symmetry.  An approximate (isotropic)
 treatment of cell esds is used for estimating esds involving l.s. planes.
;
loop_
    _geom_bond_atom_site_label_1
    _geom_bond_atom_site_label_2
    _geom_bond_site_symmetry_2
    _geom_bond_distance
    _geom_bond_publ_flag
    Sn1 N1 6_556 2.180(3) ?
    Sn1 N1 . 2.180(3) yes
    Sn2 N2 . 2.172(3) yes
    Sn2 N3 . 2.175(3) yes
    Sn1 C121 . 2.214(4) y
    Sn1 C111 . 2.224(4) y
    S1 Sn2 . 3.1519(9) yes
    S2 Sn1 . 3.1312(9) yes
    S3 Sn2 4 3.1355(9) yes
    C111 C113 . 1.524(4) ?
    C111 C113 6_556 1.524(4) ?
    C111 C112 . 1.529(6) ?
    C112 H111 . 0.9800 ?
    C112 H112 . 0.9799 ?
    C113 H114 . 0.9800 ?
    C113 H115 . 0.9800 ?
    C113 H116 . 0.9800 ?
    C121 C123 . 1.514(7) ?
    C121 C122 6_556 1.529(4) ?
    C121 C122 . 1.530(4) ?
    C122 H124 . 0.9800 ?
    C122 H125 . 0.9800 ?
    C122 H126 . 0.9800 ?
    C123 H121 . 0.9800 ?
    C123 H122 . 0.9800 ?
    C123 H123 . 0.9800 ?
    N1 C1 . 1.130(4) n
    C1 S1 . 1.625(3) n
    Sn2 C211 . 2.217(3) ?
    Sn2 C221 . 2.227(3) ?
    C211 C212 . 1.525(5) ?
    C211 C213 . 1.526(5) ?
    C211 C214 . 1.526(4) ?
    C212 H211 . 0.9800 ?
    C212 H212 . 0.9800 ?
    C212 H213 . 0.9800 ?
    C213 H214 . 0.9800 ?
    C213 H215 . 0.9800 ?
    C213 H216 . 0.9800 ?
    C214 H217 . 0.9800 ?
    C214 H218 . 0.9800 ?
    C214 H219 . 0.9800 ?
    C221 C223 . 1.514(4) ?
    C221 C224 . 1.529(4) ?
    C221 C222 . 1.530(4) ?
    C222 H221 . 0.9800 ?
    C222 H222 . 0.9800 ?
    C222 H223 . 0.9800 ?
    C223 H224 . 0.9800 ?
    C223 H225 . 0.9800 ?
    C223 H226 . 0.9800 ?
    C224 H227 . 0.9800 ?
    C224 H228 . 0.9800 ?
    C224 H229 . 0.9800 ?
    N2 C2 . 1.126(4) n
    C2 S2 . 1.633(3) n
    N3 C3 . 1.134(4) n
    C3 S3 . 1.625(3) n
loop_
    _geom_angle_atom_site_label_1
    _geom_angle_atom_site_label_2
    _geom_angle_atom_site_label_3
    _geom_angle_site_symmetry_1
    _geom_angle_site_symmetry_3
    _geom_angle
    _geom_angle_publ_flag
    N1 Sn1 N1 6_556 . 84.35(13) ?
    N1 Sn1 C121 6_556 . 98.45(11) ?
    N1 Sn1 C121 . . 98.45(11) ?
    N1 Sn1 C111 6_556 . 98.31(10) ?
    N1 Sn1 C111 . . 98.31(10) ?
    C121 Sn1 C111 . . 157.3(2) ?
    N1 Sn1 S2 6_556 . 166.19(7) ?
    N1 Sn1 S2 . . 81.84(7) ?
    C121 Sn1 S2 . . 83.30(7) ?
    C111 Sn1 S2 . . 84.06(6) ?
    C113 C111 C113 . 6_556 110.8(4) ?
    C113 C111 C112 . . 110.0(2) ?
    C113 C111 C112 6_556 . 110.0(2) ?
    C113 C111 Sn1 . . 108.0(2) ?
    C113 C111 Sn1 6_556 . 108.0(2) ?
    C112 C111 Sn1 . . 110.1(3) ?
    C111 C112 H111 . . 109.2 ?
    C111 C112 H112 . . 109.2 ?
    H111 C112 H112 . . 109.4 ?
    C111 C113 H114 . . 109.5 ?
    C111 C113 H115 . . 109.5 ?
    H114 C113 H115 . . 109.5 ?
    C111 C113 H116 . . 109.5 ?
    H114 C113 H116 . . 109.5 ?
    H115 C113 H116 . . 109.5 ?
    C123 C121 C122 . 6_556 110.2(3) ?
    C123 C121 C122 . . 110.2(3) ?
    C122 C121 C122 6_556 . 109.2(4) ?
    C123 C121 Sn1 . . 112.1(3) ?
    C122 C121 Sn1 6_556 . 107.5(2) ?
    C122 C121 Sn1 . . 107.5(2) ?
    C121 C122 H124 . . 109.5 ?
    C121 C122 H125 . . 109.5 ?
    H124 C122 H125 . . 109.5 ?
    C121 C122 H126 . . 109.5 ?
    H124 C122 H126 . . 109.5 ?
    H125 C122 H126 . . 109.5 ?
    C121 C123 H121 . . 109.5 ?
    C121 C123 H122 . . 109.5 ?
    H121 C123 H122 . . 109.5 ?
    C121 C123 H123 . . 109.5 ?
    H121 C123 H123 . . 109.5 ?
    H122 C123 H123 . . 109.5 ?
    C1 N1 Sn1 . . 174.6(2) yes
    C1 S1 Sn2 . . 100.20(10)
                           ?
    C2 N2 Sn2 . . 175.2(3) yes
    C3 N3 Sn2 . . 167.0(2) yes
    N2 Sn2 N3 . . 84.73(10) ?
    N2 Sn2 C211 . . 98.51(11) ?
    N3 Sn2 C211 . . 98.41(10) ?
    N2 Sn2 C221 . . 98.13(10) ?
    N3 Sn2 C221 . . 98.59(10) ?
    C211 Sn2 C221 . . 157.20(10)
                               ?
    N2 Sn2 S1 . . 81.48(7) ?
    N3 Sn2 S1 . . 166.20(7) ?
    C211 Sn2 S1 . . 83.05(9) ?
    C221 Sn2 S1 . . 84.07(8) ?
    C212 C211 C213 . . 110.3(3) ?
    C212 C211 C214 . . 110.5(3) ?
    C213 C211 C214 . . 109.5(3) ?
    C212 C211 Sn2 . . 110.8(2) ?
    C213 C211 Sn2 . . 108.4(2) ?
    C214 C211 Sn2 . . 107.2(2) ?
    C211 C212 H211 . . 109.5 ?
    C211 C212 H212 . . 109.5 ?
    H211 C212 H212 . . 109.5 ?
    C211 C212 H213 . . 109.5 ?
    H211 C212 H213 . . 109.5 ?
    H212 C212 H213 . . 109.5 ?
    C211 C213 H214 . . 109.5 ?
    C211 C213 H215 . . 109.5 ?
    H214 C213 H215 . . 109.5 ?
    C211 C213 H216 . . 109.5 ?
    H214 C213 H216 . . 109.5 ?
    H215 C213 H216 . . 109.5 ?
    C211 C214 H217 . . 109.5 ?
    C211 C214 H218 . . 109.5 ?
    H217 C214 H218 . . 109.5 ?
    C211 C214 H219 . . 109.5 ?
    H217 C214 H219 . . 109.5 ?
    H218 C214 H219 . . 109.5 ?
    C223 C221 C224 . . 110.2(3) ?
    C223 C221 C222 . . 110.5(3) ?
    C224 C221 C222 . . 110.2(3) ?
    C223 C221 Sn2 . . 110.3(2) ?
    C224 C221 Sn2 . . 107.8(2) ?
    C222 C221 Sn2 . . 107.8(2) ?
    C221 C222 H221 . . 109.5 ?
    C221 C222 H222 . . 109.5 ?
    H221 C222 H222 . . 109.5 ?
    C221 C222 H223 . . 109.5 ?
    H221 C222 H223 . . 109.5 ?
    H222 C222 H223 . . 109.5 ?
    C221 C223 H224 . . 109.5 ?
    C221 C223 H225 . . 109.5 ?
    H224 C223 H225 . . 109.5 ?
    C221 C223 H226 . . 109.5 ?
    H224 C223 H226 . . 109.5 ?
    H225 C223 H226 . . 109.5 ?
    C221 C224 H227 . . 109.5 ?
    C221 C224 H228 . . 109.5 ?
    H227 C224 H228 . . 109.5 ?
    C221 C224 H229 . . 109.5 ?
    H227 C224 H229 . . 109.5 ?
    H228 C224 H229 . . 109.5 ?
    N1 C1 S1 . . 178.2(3) n
    N2 C2 S2 . . 178.8(3) n
    C2 S2 Sn1 . . 100.70(10)
                           ?
    N3 C3 S3 . . 178.8(3) n
    C3 S3 Sn2 . 4 99.80(10)
                          ?
_shelx_space_group_comment
;
The symmetry employed for this shelxl refinement is uniquely defined
by the following loop, which should always be used as a source of
symmetry information in preference to the above space-group names.
They are only intended as comments.
;
_shelx_estimated_absorpt_T_min     0.697
_shelx_estimated_absorpt_T_max     0.891
_shelx_hkl_file
;
   1   0   0   -0.04    0.08
   1   0   0   -0.03    0.07
   1   0   0    0.00    0.07
   1   0   0    0.00    0.10
  -1   0   0    0.08    0.06
   1   0   0   -0.05    0.09
   1   0   0    0.06    0.08
   1   0   0    0.07    0.10
   1   0   0    0.07    0.08
   1   0   0    0.10    0.08
   1   0   0    0.01    0.08
   1   0   0   -0.11    0.06
   1   0   0    0.21    0.09
  -1   0   0   -0.03    0.11
  -1   0   0    0.14    0.10
   2   0   0  420.62   37.03
   2   0   0  380.15   38.24
   2   0   0  454.09   37.51
   2   0   0  420.92   37.59
   2   0   0  444.84   37.04
   2   0   0  421.42   39.11
  -2   0   0  398.34   36.20
  -2   0   0  385.62   37.50
  -2   0   0  437.99   37.53
  -2   0   0  450.71   37.62
  -2   0   0  476.14   39.15
  -2   0   0  424.36   41.25
  -2   0   0  455.38   37.05
   2   0   0  474.44   39.18
  -2   0   0  462.35   37.74
   2   0   0  422.45   37.89
   2   0   0  427.44   36.39
   2   0   0  441.15   36.40
   2   0   0  408.24   37.51
   2   0   0  401.99   36.20
   2   0   0  454.57   37.67
   2   0   0  366.12   39.14
   2   0   0  488.06   37.62
   2   0   0  415.86   37.88
   3   0   0    0.06    0.28
   3   0   0    0.45    0.27
   3   0   0    0.28    0.31
   3   0   0    0.04    0.28
   3   0   0   -0.18    0.27
   3   0   0    0.22    0.29
  -3   0   0    0.57    0.39
  -3   0   0    2.17    0.42
   3   0   0    0.58    0.33
  -3   0   0    0.04    0.21
  -3   0   0    0.11    0.29
   3   0   0    0.50    0.33
  -3   0   0    0.59    0.28
  -3   0   0   -0.35    0.47
  -3   0   0   -0.17    0.32
  -3   0   0    0.07    0.42
   3   0   0   -0.03    0.25
   3   0   0    0.39    0.30
  -3   0   0   -0.72    0.21
   3   0   0    0.60    0.31
   4   0   0  899.19   79.29
   4   0   0  972.60   79.01
   4   0   0  900.34   76.40
   4   0   0  960.94   76.42
  -4   0   0 1000.00   79.17
  -4   0   0  833.43   82.33
  -4   0   0  941.07   82.36
  -4   0   0  865.99   77.95
   4   0   0  914.73   77.97
  -4   0   0  921.32   76.30
  -4   0   0  827.72   79.01
  -4   0   0  992.89   79.04
  -4   0   0  924.78   79.18
   4   0   0  843.75   82.44
   4   0   0  951.41   82.46
   4   0   0  914.37   79.72
   4   0   0  849.78   77.97
   4   0   0  955.50   82.37
   4   0   0  833.55   79.69
   4   0   0  840.95   79.18
  -5   0   0    7.87    1.34
  -5   0   0    5.96    0.84
  -5   0   0    6.95    0.86
  -5   0   0    5.58    0.74
  -5   0   0    5.87    0.73
   5   0   0    6.47    0.87
   5   0   0    6.84    0.95
  -5   0   0    6.34    1.14
   5   0   0    5.47    0.78
   5   0   0    6.52    0.81
  -5   0   0    6.04    0.93
  -5   0   0    8.10    0.97
   5   0   0    7.46    0.94
  -5   0   0    7.55    0.88
   5   0   0    7.37    0.90
   5   0   0    7.19    0.95
   5   0   0    8.01    0.95
   5   0   0    5.87    0.86
   5   0   0    6.91    0.94
   5   0   0    6.65    0.85
  -5   0   0    6.47    1.03
   6   0   0   89.61    8.21
  -6   0   0   81.87    8.26
  -6   0   0   79.99    8.87
  -6   0   0   93.51    7.77
  -6   0   0   92.84    7.94
  -6   0   0   86.24    7.70
   6   0   0   89.56    8.22
   6   0   0   76.14    8.20
  -6   0   0   90.25    7.94
   6   0   0   90.93    7.57
   6   0   0   75.68    7.89
   6   0   0   84.49    7.92
   6   0   0   81.80    7.80
   6   0   0   84.61    7.82
  -6   0   0   97.92    8.10
   6   0   0   89.68    7.56
   6   0   0   82.14    7.81
  -6   0   0   88.02    8.09
   6   0   0   96.11    7.89
  -6   0   0   92.97    7.79
   7   0   0    8.03    1.06
   7   0   0    6.55    1.08
   7   0   0    6.96    1.14
   7   0   0    7.60    1.16
  -7   0   0    6.73    1.15
   7   0   0    5.66    0.99
   7   0   0    6.76    1.02
  -7   0   0    8.93    1.35
  -7   0   0    5.57    0.94
  -7   0   0    7.47    1.47
   7   0   0    5.82    0.92
   7   0   0    7.38    0.96
   7   0   0    8.41    0.99
  -7   0   0    7.28    0.89
  -7   0   0    7.23    0.89
  -7   0   0    5.44    1.46
   8   0   0   10.68    1.45
  -8   0   0    7.99    1.50
   8   0   0    8.68    1.21
  -8   0   0    7.69    1.66
  -8   0   0   10.12    1.44
   8   0   0   10.27    1.25
  -8   0   0   10.79    1.93
   8   0   0    8.45    1.24
   8   0   0    8.12    1.36
   8   0   0    8.97    1.25
   8   0   0    9.05    1.36
  -8   0   0    8.31    1.15
   9   0   0   18.49    2.20
   9   0   0   18.57    2.22
  -9   0   0   17.85    2.76
  -9   0   0   23.89    2.17
   9   0   0   22.44    2.19
   9   0   0   17.50    2.37
  -9   0   0   19.25    2.31
  -9   0   0   17.89    2.90
   9   0   0   19.96    2.42
  -9   0   0   19.42    2.48
  -9   0   0   20.71    2.11
  10   0   0    1.58    0.96
  10   0   0    1.85    0.87
 -10   0   0    1.93    1.36
 -10   0   0    2.06    0.71
 -10   0   0    1.95    0.97
  10   0   0    3.63    1.07
  10   0   0    2.49    1.05
 -10   0   0    1.23    1.13
  10   0   0    3.70    0.85
 -10   0   0    1.99    1.26
 -11   0   0   15.15    2.22
 -11   0   0   11.14    1.40
  11   0   0   12.73    1.99
 -11   0   0   13.76    2.02
 -11   0   0    9.84    2.41
  11   0   0    9.72    1.65
 -12   0   0    0.60    1.20
 -12   0   0    0.33    0.98
 -12   0   0    2.48    1.31
  12   0   0    0.20    1.09
  12   0   0    1.64    0.99
  13   0   0   14.91    2.28
 -13   0   0   15.67    2.68
 -13   0   0   14.38    2.51
  13   0   0   19.06    2.71
   0   1   0    0.01    0.10
   0   1   0   -0.02    0.09
   0  -1   0    0.12    0.12
   1  -1   0  741.52   68.84
   1  -1   0  869.88   66.67
  -1  -1   0  781.57   63.82
  -1   1   0  819.43   65.13
   1   1   0  785.59   65.95
   1   1   0  832.80   66.07
   1   1   0  693.49   66.06
   1   1   0  697.61   66.18
   1   1   0  810.02   68.86
   1   1   0  713.15   66.67
  -1  -1   0  752.99   65.09
   1  -1   0  655.23   66.06
   1  -1   0  766.84   66.04
   1  -1   0  743.07   66.10
   1  -1   0  825.76   65.94
   1   1   0  693.39   66.08
   1  -1   0  733.93   72.36
   1  -1   0  836.25   65.22
   1   1   0  701.96   65.07
  -1  -1   0  748.57   67.15
  -1   1   0  673.48   63.87
  -1  -1   0  794.21   63.85
  -2   1   0    0.18    0.18
   2  -1   0    0.45    0.25
  -2   1   0    0.32    0.20
  -2  -1   0    0.47    0.25
  -2  -1   0   -0.52    0.22
   2  -1   0   -0.42    0.20
   2   1   0   -0.34    0.24
  -2   1   0   -0.50    0.27
  -2   1   0   -0.20    0.40
   2   1   0   -0.68    0.26
   2   1   0    0.11    0.22
  -2   1   0   -0.07    0.25
  -2  -1   0    0.06    0.36
   2  -1   0    0.52    0.28
  -2  -1   0   -0.33    0.25
  -2   1   0   -0.12    0.20
  -2  -1   0   -0.06    0.19
   2  -1   0   -0.43    0.24
  -2  -1   0   -0.60    0.25
   2  -1   0    0.38    0.28
   2   1   0   -0.64    0.25
  -2   1   0    0.18    0.28
  -2   1   0    0.08    0.24
   2   1   0    0.50    0.31
   2   1   0    0.46    0.27
   2   1   0   -0.08    0.22
  -2  -1   0   -0.08    0.23
   2  -1   0    0.00    0.24
   2   1   0    0.54    0.29
   2   1   0    0.55    0.31
   2  -1   0   -0.10    0.24
  -2  -1   0    0.32    0.32
   2  -1   0   -0.33    0.25
  -2  -1   0   -0.09    0.24
   2  -1   0    0.49    0.23
   2   1   0    0.44    0.33
  -2  -1   0    0.00    0.22
   2   1   0   -0.45    0.20
   2   1   0    0.19    0.29
  -2   1   0    0.11    0.16
  -2   1   0    0.25    0.25
   2  -1   0    0.06    0.29
   2   1   0   -0.10    0.23
   2  -1   0    0.77    0.28
   2   1   0   -0.22    0.18
   2  -1   0    0.02    0.23
   2  -1   0    0.33    0.25
   2   1   0    0.51    0.28
  -2  -1   0    0.19    0.30
  -3   1   0  722.48   66.56
   3  -1   0  723.11   69.32
  -3  -1   0  725.03   65.54
   3   1   0  738.31   65.56
  -3  -1   0  725.00   66.43
  -3  -1   0  846.46   66.45
   3  -1   0  808.53   64.27
  -3  -1   0  782.01   67.73
  -3  -1   0  818.04   64.17
   3   1   0  817.25   66.43
   3  -1   0  796.38   64.25
   3  -1   0  705.12   65.53
   3  -1   0  753.60   65.56
   3  -1   0  814.64   66.44
  -3   1   0  660.32   66.40
  -3   1   0  664.20   65.52
   3   1   0  764.86   69.32
  -3   1   0  711.10   67.71
   3   1   0  717.13   69.24
   3   1   0  777.13   67.04
  -3   1   0  757.31   66.43
   3  -1   0  784.58   66.58
   3  -1   0  723.68   69.25
  -3  -1   0  770.47   66.57
   3   1   0  664.67   66.65
   3   1   0  756.07   64.25
   3   1   0  704.37   64.22
  -3  -1   0  754.67   66.66
  -3   1   0  823.46   73.03
  -3   1   0  743.00   69.24
   3  -1   0  803.83   69.32
  -3   1   0  767.29   64.10
   3   1   0  878.18   67.03
   3   1   0  784.42   65.57
   3   1   0  807.36   69.34
  -3   1   0  760.47   65.54
  -3  -1   0  742.31   69.25
  -3  -1   0  787.56   69.24
   3  -1   0  882.07   67.03
   3  -1   0  743.95   67.02
   4  -1   0    0.77    0.38
   4  -1   0    0.32    0.32
  -4   1   0   -0.40    0.38
  -4   1   0   -0.09    0.66
  -4  -1   0   -0.07    0.30
  -4  -1   0    1.00    0.61
   4  -1   0    0.49    0.37
   4   1   0    0.57    0.43
   4  -1   0    0.92    0.36
   4  -1   0   -0.38    0.37
  -4   1   0    0.14    0.32
  -4   1   0   -0.35    0.38
   4   1   0    0.56    0.44
  -4   1   0    0.03    0.43
  -4   1   0   -0.08    0.26
   4   1   0    0.79    0.43
   4   1   0    0.31    0.39
  -4  -1   0   -0.08    0.60
  -4  -1   0    0.45    0.31
  -4  -1   0   -0.71    0.56
  -4  -1   0    0.10    0.36
   4  -1   0   -0.49    0.35
   4   1   0    1.15    0.48
   4  -1   0    0.29    0.40
  -4  -1   0    1.07    0.42
  -4  -1   0   -0.21    0.32
   4  -1   0   -0.10    0.40
  -4  -1   0    0.89    0.43
  -4  -1   0    0.04    0.40
  -4   1   0   -0.32    0.55
   4  -1   0    0.04    0.29
   4  -1   0    0.89    0.42
   4  -1   0    0.58    0.41
   4   1   0    0.00    0.31
   4   1   0    0.24    0.34
   4   1   0   -0.29    0.47
  -4  -1   0    0.38    0.44
  -4   1   0    0.39    0.41
  -4   1   0    0.81    0.42
   4  -1   0    1.11    0.45
   4   1   0    0.07    0.34
  -4   1   0   -0.29    0.35
   4   1   0    0.41    0.41
   4   1   0    0.64    0.36
  -4  -1   0    0.34    0.29
   4   1   0    1.04    0.40
   4   1   0    0.83    0.42
   5  -1   0  121.31   11.17
   5  -1   0  111.03   11.60
  -5   1   0  131.42   11.06
   5  -1   0  132.85   11.23
   5   1   0  115.36   11.03
   5   1   0  122.11   10.74
   5   1   0  130.39   10.74
  -5  -1   0  118.87   11.55
  -5  -1   0  116.11   12.43
   5  -1   0  136.04   11.05
  -5  -1   0  104.92   11.51
  -5   1   0  131.81   11.05
  -5  -1   0  132.31   11.07
   5  -1   0  132.54   11.65
   5   1   0  122.10   11.63
   5  -1   0  126.52   11.04
   5  -1   0  129.75   11.14
   5   1   0  105.93   11.21
   5   1   0  127.49   11.21
   5  -1   0  124.27   11.62
   5  -1   0  147.77   10.74
  -5   1   0  113.63   11.16
   5   1   0  128.06   11.06
  -5   1   0  125.27   11.56
  -5   1   0  120.35   10.98
  -5   1   0  130.94   11.00
  -5   1   0  120.43   11.55
   5  -1   0  144.06   11.22
   5   1   0  113.61   11.12
   5   1   0  112.32   11.61
   5  -1   0  112.80   10.69
  -5  -1   0  118.28   10.99
  -5  -1   0  139.50   11.22
  -5  -1   0  139.90   11.10
   5   1   0  131.56   11.18
  -5  -1   0  116.56   11.55
  -5   1   0  128.37   10.86
   5   1   0  138.86   11.66
   5  -1   0  123.27   11.62
  -5   1   0  125.46   12.46
  -5   1   0  140.20   11.22
   6  -1   0    1.10    0.54
   6  -1   0    1.01    0.55
   6   1   0    0.51    0.47
   6   1   0    1.76    0.62
   6   1   0    1.59    0.61
  -6  -1   0    1.45    0.68
   6   1   0    0.55    0.43
   6   1   0    0.87    0.45
   6  -1   0    0.81    0.45
  -6  -1   0    1.31    0.80
  -6   1   0    0.56    0.83
   6  -1   0    1.50    0.57
  -6   1   0    0.29    0.43
  -6   1   0    0.98    0.49
   6   1   0    1.41    0.54
   6   1   0    0.39    0.42
   6   1   0    1.10    0.49
  -6  -1   0    0.71    0.45
   6  -1   0    0.53    0.51
  -6  -1   0    0.28    0.47
  -6   1   0    0.97    0.54
  -6  -1   0    0.82    0.69
  -6   1   0    0.64    0.60
   6  -1   0    0.78    0.47
   6   1   0    1.12    0.59
  -6  -1   0    0.53    0.32
  -6  -1   0    1.00    0.33
  -6   1   0    0.43    0.64
   6  -1   0    0.86    0.42
   6  -1   0    1.29    0.47
   6  -1   0    0.88    0.43
  -6   1   0    0.62    0.39
  -6   1   0    0.65    0.42
  -6  -1   0    0.50    0.42
  -6   1   0    1.20    0.59
   6   1   0    1.69    0.60
  -6  -1   0    1.10    0.54
   6  -1   0    1.16    0.48
   6   1   0    1.08    0.47
   6  -1   0    1.20    0.55
  -7   1   0   76.56    7.06
  -7   1   0   75.46    6.48
   7   1   0   75.34    6.54
   7   1   0   72.52    6.35
   7  -1   0   69.72    6.88
   7   1   0   73.68    6.68
   7  -1   0   67.50    6.62
  -7  -1   0   70.06    6.70
   7  -1   0   72.69    6.63
   7   1   0   75.83    6.92
   7  -1   0   74.01    6.34
   7  -1   0   71.97    6.88
   7  -1   0   77.32    6.67
  -7  -1   0   62.02    6.53
   7  -1   0   75.55    6.60
  -7   1   0   74.42    6.68
  -7  -1   0   66.29    6.71
  -7  -1   0   69.20    7.54
  -7  -1   0   66.32    6.47
  -7   1   0   72.83    7.59
  -7   1   0   64.84    6.43
   7   1   0   77.97    6.63
  -7   1   0   62.14    6.65
   7   1   0   81.07    6.64
  -7  -1   0   67.43    6.65
  -7  -1   0   75.13    6.50
   7   1   0   73.24    6.62
   7   1   0   75.03    6.92
   7   1   0   72.43    6.34
  -7   1   0   76.69    6.69
   7  -1   0   70.53    6.52
  -7   1   0   72.48    6.53
   8   1   0    4.36    0.97
   8  -1   0    6.19    0.94
  -8  -1   0    4.32    1.39
   8   1   0    5.18    1.03
  -8  -1   0    4.42    0.84
   8  -1   0    5.13    1.06
  -8  -1   0    5.21    1.06
  -8  -1   0    5.09    0.90
   8   1   0    5.35    0.96
  -8  -1   0    4.05    1.36
   8   1   0    4.69    0.89
  -8  -1   0    4.86    1.19
   8  -1   0    5.42    1.09
   8   1   0    4.55    0.89
  -8  -1   0    4.53    0.65
  -8   1   0    4.44    1.04
   8   1   0    3.07    0.95
   8  -1   0    4.32    1.02
  -8   1   0    3.31    1.25
   8  -1   0    3.53    0.88
  -8   1   0    6.50    1.24
   8  -1   0    3.45    0.87
   8   1   0    4.52    0.99
  -8   1   0    4.90    1.49
  -8   1   0    5.18    0.89
   9  -1   0    3.94    0.94
  -9  -1   0    5.45    1.38
  -9  -1   0    2.79    0.99
  -9  -1   0    3.21    0.84
   9   1   0    3.57    1.04
  -9  -1   0    4.06    0.83
  -9   1   0    1.42    1.12
   9   1   0    3.26    0.90
   9   1   0    4.01    0.89
  -9   1   0    4.52    1.21
  -9  -1   0    1.01    1.20
   9   1   0    4.30    1.11
  -9   1   0    4.16    1.50
  -9   1   0    3.59    0.78
   9  -1   0    3.47    0.89
   9   1   0    2.98    0.87
  -9  -1   0    4.02    1.35
  -9   1   0    3.79    1.11
   9  -1   0    3.83    1.07
   9  -1   0    3.72    1.07
   9  -1   0    2.79    0.94
   9   1   0    4.28    0.97
  10   1   0    9.14    1.51
 -10  -1   0   11.48    1.72
  10  -1   0    8.98    1.63
  10   1   0    9.51    1.40
 -10  -1   0    5.96    1.58
  10  -1   0    8.20    1.63
 -10  -1   0   10.69    2.21
 -10   1   0    9.64    1.60
  10   1   0   10.65    1.45
  10   1   0    6.56    1.48
  10   1   0    8.54    1.62
  10  -1   0   11.46    1.50
  10   1   0    9.54    1.69
  10  -1   0    6.80    1.27
 -10   1   0    8.15    1.18
 -10   1   0    7.88    2.13
  10  -1   0    7.07    1.44
 -10   1   0   11.60    1.80
 -10  -1   0    9.39    1.25
 -10  -1   0    7.41    1.94
 -10   1   0    9.94    2.10
 -11  -1   0    0.15    1.24
 -11  -1   0    0.57    1.09
 -11  -1   0    0.04    0.88
  11  -1   0   -0.17    0.98
 -11  -1   0    1.24    0.68
 -11   1   0    0.53    1.18
  11  -1   0   -0.43    0.77
 -11   1   0    0.35    1.03
 -11   1   0   -1.75    0.75
 -11   1   0   -0.49    0.59
  11   1   0    0.81    1.01
  11   1   0    0.85    0.87
  12  -1   0    8.00    1.72
 -12   1   0    6.30    2.10
  12  -1   0    7.33    1.46
 -12  -1   0    7.95    1.68
 -12   1   0    8.46    1.68
 -12  -1   0    5.96    2.06
  12   1   0    7.71    1.72
  12   1   0    6.05    1.39
 -12   1   0    4.89    1.60
 -12  -1   0    6.99    1.86
 -13   1   0   -0.08    1.15
 -13  -1   0    0.04    1.26
 -13  -1   0    1.86    1.34
  13  -1   0    0.78    1.01
  13  -1   0    0.38    0.99
 -13   1   0   -0.28    1.34
  13   1   0   -0.90    1.09
  13   1   0   -1.24    1.32
   0  -2   0   82.38    7.63
   0   2   0   91.95    7.60
   0  -2   0   90.73    7.60
   0  -2   0   91.19    7.92
   0   2   0   79.07    7.49
   0   2   0   92.59    7.66
   0   2   0   78.44    7.89
   0   2   0   99.13    7.94
   0   2   0   83.68    7.59
   0   2   0   80.76    7.60
   0  -2   0   82.31    7.48
   0  -2   0   77.85    7.57
   0  -2   0   92.36    7.60
   0  -2   0   76.82    7.30
   1   2   0    0.66    0.38
   1   2   0   -0.37    0.29
   1  -2   0   -0.24    0.28
   1   2   0   -0.31    0.32
  -1   2   0   -0.03    0.21
   1  -2   0    0.79    0.33
  -1  -2   0    0.44    0.32
   1   2   0   -0.06    0.29
  -1   2   0   -0.25    0.30
  -1   2   0   -0.64    0.27
  -1  -2   0   -0.57    0.28
   1  -2   0   -0.32    0.29
   1  -2   0    0.06    0.27
   1  -2   0    0.28    0.31
   1  -2   0   -0.12    0.28
  -1  -2   0    0.11    0.27
   1  -2   0    0.21    0.29
   1  -2   0   -0.35    0.27
  -1  -2   0    0.00    0.27
  -1   2   0    0.41    0.28
  -1  -2   0   -0.20    0.30
  -1  -2   0   -0.01    0.29
   1   2   0    0.82    0.26
   1   2   0   -0.44    0.22
   1   2   0   -0.21    0.25
  -1  -2   0    0.07    0.29
  -1   2   0    0.00    0.32
  -1   2   0    0.91    0.32
   1  -2   0    0.14    0.25
   1  -2   0    0.48    0.30
   1  -2   0    0.34    0.32
   1   2   0   -0.11    0.28
   1   2   0    0.40    0.31
   1   2   0   -0.29    0.27
  -1   2   0   -0.04    0.27
   1   2   0   -0.24    0.22
  -1   2   0    0.10    0.27
   1  -2   0    0.65    0.30
   1   2   0   -0.48    0.26
   1   2   0   -0.15    0.26
   1   2   0    0.47    0.28
  -1  -2   0    0.02    0.27
  -1  -2   0   -0.12    0.26
  -1  -2   0   -0.06    0.23
  -1  -2   0    0.10    0.27
  -1   2   0   -0.28    0.28
   1   2   0    0.79    0.32
  -1  -2   0   -0.01    0.30
  -1   2   0    0.32    0.25
  -2  -2   0   17.49    1.73
  -2  -2   0   17.10    1.60
   2   2   0   15.54    1.70
  -2   2   0   14.13    1.55
   2  -2   0   15.83    1.63
   2   2   0   19.33    1.58
  -2  -2   0   17.66    1.70
  -2  -2   0   17.63    1.65
  -2  -2   0   19.18    1.70
   2   2   0   17.61    1.63
   2   2   0   15.82    1.62
   2   2   0   15.33    1.70
  -2  -2   0   15.59    1.62
   2   2   0   16.50    1.74
  -2   2   0   16.96    1.60
   2   2   0   20.62    1.71
  -2  -2   0   17.30    1.64
   2  -2   0   16.44    1.69
  -2  -2   0   17.07    1.73
  -2   2   0   17.08    1.60
  -2  -2   0   15.59    1.69
  -2  -2   0   14.79    1.62
  -2  -2   0   17.96    1.75
  -2   2   0   16.41    1.61
  -2   2   0   19.75    1.68
  -2   2   0   16.11    1.61
  -2   2   0   13.41    1.68
  -2   2   0   17.82    1.87
   2   2   0   16.20    1.62
  -2  -2   0   17.35    1.58
   2  -2   0   20.38    1.90
   2  -2   0   17.08    1.54
   2  -2   0   17.84    1.55
  -2   2   0   14.93    1.63
   2   2   0   14.75    1.61
   2   2   0   14.13    1.61
   2   2   0   15.55    1.52
  -2  -2   0   14.41    1.59
   2  -2   0   20.57    1.65
   2  -2   0   11.85    1.68
   2   2   0   14.49    1.73
   2  -2   0   16.06    1.59
   2  -2   0   16.41    1.62
   2   2   0   15.31    1.60
   2  -2   0   15.67    1.69
   2  -2   0   15.62    1.61
   2  -2   0   18.36    1.63
  -3  -2   0    3.73    0.53
  -3  -2   0    3.63    0.49
   3   2   0    3.39    0.63
  -3  -2   0    4.12    0.74
   3   2   0    3.44    0.72
   3   2   0    2.35    0.57
  -3   2   0    4.03    0.45
   3   2   0    5.08    0.72
  -3  -2   0    5.38    0.76
  -3  -2   0    3.32    0.59
  -3   2   0    3.18    0.45
  -3   2   0    4.43    0.64
  -3   2   0    3.15    0.57
  -3   2   0    3.94    0.58
  -3   2   0    4.35    0.63
   3  -2   0    2.44    0.60
   3  -2   0    3.19    0.57
  -3  -2   0    4.25    0.64
   3  -2   0    3.24    0.55
   3  -2   0    4.32    0.61
   3   2   0    4.47    0.60
  -3  -2   0    2.04    0.59
  -3   2   0    4.06    0.81
   3  -2   0    2.74    0.59
   3  -2   0    4.23    0.63
   3   2   0    5.39    0.67
  -3   2   0    3.52    0.56
   3  -2   0    4.80    0.57
  -3   2   0    3.69    0.62
   3  -2   0    3.98    0.57
   3   2   0    2.07    0.53
   3   2   0    4.23    0.65
   3   2   0    3.86    0.58
   3   2   0    3.49    0.52
   3   2   0    3.70    0.61
  -3  -2   0    2.96    0.56
   3  -2   0    2.84    0.62
  -3   2   0    3.58    0.58
  -3  -2   0    2.88    0.65
  -3  -2   0    4.13    0.59
   3  -2   0    3.98    0.61
   3   2   0    2.58    0.55
  -3  -2   0    4.31    0.66
   4  -2   0  118.29   10.41
   4   2   0  131.32   10.92
   4  -2   0  114.02   10.88
  -4  -2   0  111.22   10.38
  -4  -2   0  119.98   10.32
  -4  -2   0  129.99   10.51
  -4   2   0  125.33   10.82
   4  -2   0  126.46   10.06
  -4  -2   0  104.50   10.85
  -4  -2   0  122.04   10.82
  -4   2   0  116.22   10.09
  -4   2   0  110.46   10.44
  -4  -2   0  131.65   10.49
   4   2   0  111.09   10.46
  -4   2   0  115.36   10.28
   4  -2   0  105.58   10.30
   4  -2   0  123.95   10.34
   4  -2   0  123.07   10.49
  -4   2   0  105.94   10.35
   4   2   0  121.13   10.07
   4   2   0  112.77   10.03
   4  -2   0  111.52   10.89
   4  -2   0  108.40   10.42
   4   2   0  114.17   10.42
   4   2   0  130.21   10.93
   4  -2   0  123.81   10.52
   4  -2   0  124.59   10.50
  -4   2   0  117.21   11.61
  -4  -2   0  122.19   10.78
  -4  -2   0  111.38   10.39
  -4  -2   0  107.30   10.18
   4   2   0   98.23   10.29
   4   2   0  122.39   10.35
   4   2   0  106.48   10.74
   4   2   0  127.83   10.49
   4   2   0  106.42   10.87
  -4   2   0  108.30   10.27
   4   2   0  125.00   10.55
   4   2   0  129.12   10.51
  -4  -2   0  109.15   10.29
  -4   2   0  131.69   10.85
  -4   2   0  123.76   10.40
   5  -2   0    2.96    0.70
   5   2   0    4.20    0.72
   5   2   0    3.46    0.70
  -5  -2   0    2.88    0.52
  -5   2   0    2.76    0.63
   5   2   0    3.53    0.57
  -5   2   0    2.68    0.85
   5   2   0    3.06    0.61
  -5   2   0    2.57    0.58
  -5  -2   0    2.73    0.65
   5  -2   0    3.87    0.65
  -5  -2   0    3.47    0.71
  -5   2   0    2.62    0.66
   5   2   0    3.64    0.65
   5  -2   0    2.12    0.62
   5   2   0    2.81    0.62
  -5  -2   0    2.96    0.60
   5  -2   0    2.42    0.68
   5  -2   0    2.29    0.55
  -5  -2   0    2.48    0.55
   5   2   0    3.59    0.74
  -5  -2   0    2.58    0.82
   5  -2   0    3.35    0.60
   5   2   0    1.91    0.56
   5   2   0    2.16    0.64
  -5  -2   0    0.53    0.74
  -5   2   0    1.47    0.90
   5  -2   0    2.83    0.66
   5  -2   0    3.10    0.69
   5  -2   0    2.63    0.60
   5   2   0    1.78    0.62
   5   2   0    2.95    0.63
   5  -2   0    3.81    0.66
  -5  -2   0    1.45    0.78
  -5  -2   0    2.28    0.61
  -5  -2   0    3.12    0.47
  -5   2   0    4.28    0.72
  -5   2   0    2.88    0.52
  -5   2   0    2.49    0.45
  -5   2   0    2.68    0.66
   5   2   0    3.21    0.88
  -5   2   0    3.16    0.62
  -5  -2   0    3.40    0.71
  -5  -2   0    3.60    0.65
   6   2   0   39.98    3.94
  -6   2   0   42.56    3.73
  -6   2   0   41.12    4.23
   6   2   0   42.28    3.93
  -6  -2   0   35.87    3.97
  -6   2   0   45.94    3.97
   6   2   0   42.11    4.11
   6  -2   0   42.05    3.93
  -6  -2   0   40.81    3.86
   6  -2   0   38.97    4.07
  -6   2   0   42.23    3.87
  -6   2   0   38.71    3.68
   6   2   0   35.50    3.88
   6   2   0   44.01    3.74
  -6  -2   0   44.45    4.27
   6  -2   0   44.84    3.93
   6  -2   0   48.79    3.75
  -6   2   0   47.71    4.67
   6  -2   0   39.76    4.08
   6  -2   0   43.56    4.12
  -6  -2   0   46.04    4.02
   6  -2   0   34.97    4.02
  -6  -2   0   40.51    3.79
   6  -2   0   37.66    3.88
  -6   2   0   39.63    3.81
  -6  -2   0   41.42    3.84
  -6  -2   0   36.81    3.95
   6  -2   0   46.06    3.95
  -6  -2   0   42.28    4.00
   6   2   0   44.85    3.77
   6  -2   0   44.20    3.87
   6  -2   0   43.66    3.92
   6   2   0   40.59    3.87
  -6   2   0   37.35    3.81
   6   2   0   37.26    3.90
   6   2   0   39.46    4.07
   6   2   0   48.87    4.20
  -6  -2   0   40.33    3.76
  -6   2   0   39.31    3.95
  -6  -2   0   38.39    4.49
   6   2   0   39.72    3.92
   7   2   0    1.48    0.63
  -7  -2   0   -0.22    0.67
   7   2   0    0.63    0.52
   7  -2   0    0.13    0.54
   7   2   0    0.96    0.66
  -7   2   0    0.96    0.66
  -7   2   0    1.41    0.45
   7   2   0    1.14    0.63
   7  -2   0    0.99    0.65
  -7   2   0    0.67    0.88
  -7  -2   0    1.46    0.61
  -7   2   0    2.02    0.72
   7  -2   0    0.82    0.47
  -7  -2   0    1.50    0.54
  -7  -2   0    2.05    0.97
  -7  -2   0    0.95    0.33
   7  -2   0    1.37    0.66
   7  -2   0    0.38    0.65
   7  -2   0    1.04    0.55
   7   2   0    0.83    0.55
   7   2   0    1.29    0.53
  -7  -2   0    0.38    0.66
  -7  -2   0    1.32    0.67
   7   2   0    1.88    0.70
  -7   2   0    1.65    0.57
  -7   2   0    1.18    0.49
   7  -2   0    0.94    0.61
   7  -2   0    1.16    0.60
  -7   2   0    0.75    0.51
  -7   2   0    0.31    0.76
  -7  -2   0    0.65    0.54
  -7  -2   0    1.17    0.52
   7   2   0    0.64    0.53
   7   2   0    1.62    0.57
  -8   2   0   24.90    2.58
  -8  -2   0   26.30    2.66
  -8   2   0   28.20    3.27
  -8  -2   0   25.70    2.59
   8  -2   0   22.14    2.56
   8   2   0   29.01    2.64
   8   2   0   29.56    2.96
   8   2   0   28.68    2.83
  -8   2   0   27.99    2.84
  -8  -2   0   28.17    2.68
   8   2   0   26.38    2.64
  -8  -2   0   25.13    2.82
   8  -2   0   25.64    2.75
  -8  -2   0   29.80    3.26
  -8  -2   0   23.04    2.58
   8  -2   0   25.14    2.88
   8   2   0   26.18    2.80
  -8   2   0   27.57    2.65
  -8  -2   0   27.45    2.96
   8   2   0   24.69    2.74
   8  -2   0   23.31    2.83
   8   2   0   24.37    2.88
   8  -2   0   31.19    2.83
  -8  -2   0   25.70    3.43
  -8   2   0   26.39    2.79
  -8   2   0   25.19    3.47
   8  -2   0   26.70    2.78
   9   2   0    0.12    0.60
  -9  -2   0   -0.54    0.60
  -9  -2   0    0.68    1.03
   9  -2   0   -0.32    0.83
   9  -2   0    0.49    0.81
  -9   2   0    2.11    1.12
  -9   2   0   -0.35    1.09
  -9  -2   0   -1.37    0.55
   9   2   0   -0.25    0.67
   9  -2   0   -0.30    0.64
   9  -2   0    0.15    0.73
   9   2   0    0.42    0.68
   9   2   0    0.69    0.76
  -9  -2   0    0.39    0.98
  -9  -2   0    0.82    0.97
   9   2   0    1.20    0.79
  -9   2   0    0.94    0.86
   9  -2   0    0.51    0.73
  -9   2   0   -0.87    0.67
   9   2   0    0.94    0.76
  -9   2   0   -0.06    0.60
  -9  -2   0    0.06    0.75
 -10   2   0    3.19    1.00
 -10  -2   0    2.50    1.34
  10  -2   0    3.45    1.13
  10   2   0    2.67    0.88
  10  -2   0    1.10    1.12
  10   2   0    2.40    1.02
 -10  -2   0    2.05    1.24
 -10   2   0    2.10    1.29
  10   2   0    3.09    0.94
  10   2   0    0.78    0.97
  10   2   0    0.24    0.91
  10  -2   0    2.47    0.87
 -10  -2   0    1.37    1.16
  10  -2   0    1.67    0.80
 -10   2   0    1.15    1.32
 -10  -2   0    2.01    1.10
  10   2   0    1.76    1.05
 -10   2   0    4.89    1.24
 -10  -2   0    1.95    0.81
  10  -2   0    1.70    0.99
 -11  -2   0    3.86    1.16
  11  -2   0    0.96    1.16
  11   2   0    2.46    1.22
 -11   2   0    1.26    1.07
 -11  -2   0   -0.05    1.25
  11   2   0    0.65    0.87
 -11   2   0    3.42    0.70
 -11   2   0    2.53    1.51
 -11  -2   0    1.30    1.16
 -11   2   0    2.77    1.32
  11  -2   0    2.55    1.00
 -12  -2   0    0.79    1.39
 -12   2   0    0.90    1.00
 -12  -2   0   -0.54    1.37
 -12   2   0    0.22    0.90
 -12  -2   0    2.54    1.07
  12  -2   0    1.60    1.10
  12  -2   0    0.77    0.95
  12   2   0    1.04    1.05
  12   2   0    1.12    1.00
  13   2   0    3.60    1.61
 -13  -2   0    2.25    1.69
 -13   2   0    4.93    1.60
  13   2   0    1.18    1.35
  13  -2   0    2.39    1.51
 -13  -2   0    3.50    1.49
  13  -2   0    4.25    1.36
   0   3   0    1.06    0.41
   0   3   0    0.30    0.40
   0  -3   0   -0.16    0.37
   0  -3   0    0.31    0.40
   0   3   0    0.28    0.40
   0   3   0   -0.12    0.39
   0  -3   0   -0.42    0.37
   0   3   0    0.39    0.45
   0   3   0    0.14    0.42
   0   3   0    0.64    0.45
   0   3   0   -0.48    0.40
   0  -3   0    0.76    0.48
   0  -3   0    0.05    0.38
   0  -3   0   -0.03    0.28
   0   3   0    0.06    0.34
   0  -3   0   -0.14    0.48
   0  -3   0    0.76    0.37
   0   3   0    0.66    0.43
   0  -3   0    0.46    0.45
   0  -3   0    0.63    0.44
   0  -3   0    0.69    0.42
  -1  -3   0   26.77    2.14
   1  -3   0   20.64    2.08
   1   3   0   20.00    1.91
   1  -3   0   15.10    1.92
   1  -3   0   22.49    2.00
  -1  -3   0   22.73    1.90
  -1   3   0   17.07    2.06
   1  -3   0   24.82    2.11
  -1   3   0   19.93    2.07
  -1   3   0   21.75    1.97
   1   3   0   16.06    1.95
   1   3   0   19.90    1.95
  -1  -3   0   20.83    2.02
  -1   3   0   20.00    1.96
  -1   3   0   19.14    1.98
   1  -3   0   19.73    1.97
   1  -3   0   21.63    1.99
  -1   3   0   19.94    1.96
   1  -3   0   20.02    1.88
  -1  -3   0   18.55    1.96
  -1  -3   0   22.14    2.04
   1  -3   0   25.25    2.07
   1   3   0   22.89    2.12
  -1   3   0   21.26    2.07
  -1   3   0   19.03    1.94
  -1   3   0   19.54    2.10
  -1  -3   0   18.32    1.83
  -1  -3   0   17.96    1.98
  -1  -3   0   19.04    2.02
  -1  -3   0   21.47    1.91
  -1  -3   0   15.31    1.97
  -1   3   0   19.47    1.99
   1  -3   0   21.22    2.10
   1   3   0   22.24    2.13
  -1   3   0   22.70    2.02
  -1  -3   0   20.38    2.07
  -1  -3   0   19.69    1.99
  -1   3   0   15.97    1.93
   1  -3   0   15.05    2.01
   1   3   0   19.00    2.01
   1   3   0   19.85    1.87
   1   3   0   14.95    1.96
   1   3   0   17.35    1.97
   1  -3   0   20.62    2.02
   1   3   0   20.68    1.97
  -1  -3   0   20.29    1.98
   1  -3   0   19.09    2.00
   1   3   0   18.68    1.98
  -1   3   0   20.29    2.00
  -2   3   0    0.43    0.39
  -2   3   0    0.73    0.49
   2   3   0    0.47    0.43
   2  -3   0    1.37    0.48
  -2   3   0    1.12    0.41
  -2  -3   0    0.50    0.41
  -2   3   0    1.03    0.42
   2   3   0    1.86    0.50
  -2  -3   0    0.81    0.41
   2   3   0    0.23    0.37
  -2  -3   0    0.94    0.43
  -2  -3   0    0.07    0.28
  -2  -3   0    0.35    0.41
   2   3   0    0.48    0.39
   2  -3   0    1.07    0.40
   2   3   0    1.17    0.41
   2   3   0    1.67    0.44
   2   3   0    0.20    0.40
  -2   3   0    1.19    0.45
  -2  -3   0    0.57    0.48
  -2  -3   0    0.52    0.40
  -2  -3   0    0.11    0.37
  -2   3   0    0.91    0.33
  -2  -3   0    1.77    0.54
  -2   3   0    1.81    0.54
   2  -3   0    0.70    0.40
   2   3   0    2.15    0.55
  -2  -3   0    1.01    0.50
   2  -3   0    0.15    0.43
   2  -3   0   -0.10    0.41
  -2  -3   0    1.27    0.46
   2  -3   0    0.62    0.46
  -2  -3   0    0.73    0.49
  -2   3   0    0.92    0.44
   2   3   0    1.59    0.51
  -2  -3   0    0.26    0.46
   2  -3   0    0.81    0.43
  -2  -3   0    0.95    0.39
   2  -3   0    0.77    0.39
  -2  -3   0    0.31    0.40
   2  -3   0    1.24    0.51
   2   3   0    1.12    0.42
   2   3   0    1.47    0.50
  -2   3   0    0.44    0.35
   2   3   0    0.25    0.35
  -2   3   0    0.65    0.34
   2  -3   0    0.68    0.50
   2  -3   0    0.22    0.39
   3  -3   0    8.49    1.01
   3  -3   0    9.26    0.99
  -3  -3   0    7.89    0.99
  -3   3   0    7.57    1.02
  -3  -3   0    9.30    0.98
   3   3   0    5.39    0.98
  -3  -3   0    6.50    0.86
  -3  -3   0    9.17    0.97
   3  -3   0    8.31    0.98
  -3  -3   0    6.82    1.02
  -3  -3   0    6.05    0.96
   3   3   0   10.76    1.15
   3   3   0    6.72    0.96
   3   3   0    6.35    0.94
   3   3   0    7.72    1.07
  -3   3   0    9.39    1.04
   3   3   0    8.16    0.98
   3   3   0    8.01    0.91
  -3   3   0    7.13    0.95
   3   3   0    7.52    0.95
   3  -3   0    5.91    0.93
  -3   3   0    4.44    0.89
  -3   3   0    6.27    0.86
  -3  -3   0    6.73    1.05
  -3  -3   0    6.97    0.97
   3  -3   0    8.43    1.06
   3   3   0    7.45    1.05
   3  -3   0    6.41    1.13
   3  -3   0    7.27    0.92
   3  -3   0    7.78    0.92
  -3  -3   0    5.71    1.04
   3  -3   0    6.63    0.94
  -3  -3   0    9.61    1.04
  -3   3   0    8.59    0.96
  -3   3   0    6.26    0.83
  -3  -3   0    8.53    1.06
   3   3   0   10.36    1.10
  -3  -3   0    7.57    0.93
  -3   3   0    6.65    1.16
   3   3   0    8.08    1.00
   3  -3   0    5.77    0.97
   3  -3   0    8.55    1.06
   3   3   0    7.73    0.98
   4  -3   0    0.84    0.48
   4   3   0    0.81    0.56
   4   3   0    0.22    0.42
  -4   3   0    0.99    0.49
   4  -3   0    1.80    0.55
   4   3   0    0.43    0.52
  -4  -3   0    1.14    0.62
   4  -3   0    1.26    0.55
  -4  -3   0    0.58    0.52
  -4  -3   0    1.53    0.47
   4  -3   0    1.26    0.55
   4   3   0    0.86    0.53
   4  -3   0    0.33    0.45
  -4  -3   0    1.50    0.58
  -4  -3   0    1.77    0.53
   4  -3   0    0.25    0.52
  -4   3   0    0.90    0.52
  -4  -3   0    1.95    0.72
   4   3   0    0.21    0.55
   4   3   0    0.77    0.49
  -4   3   0    1.63    0.58
  -4   3   0    2.04    0.58
   4  -3   0    0.51    0.50
   4  -3   0    0.66    0.45
  -4  -3   0    1.11    0.62
  -4  -3   0    0.61    0.44
   4   3   0    1.69    0.60
   4  -3   0    1.69    0.50
   4   3   0    0.81    0.47
   4   3   0    1.23    0.65
   4  -3   0   -0.06    0.47
   4   3   0    2.22    0.62
  -4  -3   0    0.46    0.34
   4   3   0    1.70    0.47
   4   3   0    0.32    0.47
  -4   3   0    1.25    0.47
   4   3   0    0.25    0.44
  -4   3   0    1.26    0.58
  -4  -3   0    0.25    0.39
  -4   3   0    1.47    0.77
  -5  -3   0    0.27    0.48
   5   3   0    0.39    0.48
  -5  -3   0   -0.23    0.42
  -5  -3   0   -0.28    0.35
   5  -3   0    0.07    0.42
   5  -3   0   -0.04    0.41
  -5  -3   0    0.84    0.62
   5  -3   0    0.09    0.47
  -5   3   0   -0.03    0.48
  -5   3   0    0.00    0.40
  -5   3   0   -1.22    0.47
   5   3   0    0.54    0.61
  -5   3   0    0.11    0.43
   5  -3   0    0.24    0.42
   5   3   0    0.47    0.42
  -5   3   0    0.46    0.39
  -5   3   0    0.54    0.48
   5   3   0    0.37    0.41
  -5  -3   0    0.33    0.42
   5  -3   0   -0.03    0.44
   5  -3   0    0.50    0.48
  -5  -3   0    0.99    0.54
   5   3   0   -0.34    0.36
   5   3   0   -0.78    0.40
   5  -3   0    0.22    0.45
   5   3   0   -0.28    0.47
  -5  -3   0    0.23    0.62
   5   3   0    0.29    0.41
  -5   3   0    0.46    0.70
   5   3   0    0.16    0.43
   5  -3   0   -0.50    0.46
  -5  -3   0   -0.06    0.37
   5  -3   0   -0.02    0.46
   5   3   0   -0.59    0.45
  -5  -3   0    0.37    0.52
   5  -3   0   -0.07    0.41
  -5   3   0   -0.03    0.28
   5   3   0   -0.19    0.41
  -6   3   0    1.65    0.59
  -6  -3   0    2.19    0.83
   6  -3   0    3.27    0.80
  -6  -3   0    2.41    0.46
  -6  -3   0    1.27    0.56
   6   3   0    1.82    0.62
   6   3   0    2.45    0.72
   6  -3   0    1.12    0.60
   6  -3   0    2.15    0.63
   6   3   0    1.85    0.73
  -6   3   0    0.87    0.58
   6   3   0    1.46    0.63
  -6   3   0    1.81    0.49
  -6  -3   0    1.91    0.73
  -6   3   0    2.60    0.65
  -6   3   0    2.19    0.89
  -6  -3   0    1.56    0.63
   6   3   0    2.63    0.70
  -6   3   0    1.46    0.66
   6  -3   0    2.55    0.65
   6  -3   0    1.71    0.61
   6  -3   0    2.35    0.63
  -6  -3   0    2.42    0.94
  -6  -3   0    2.67    0.55
   6   3   0    2.02    0.69
   6  -3   0    1.04    0.65
   6   3   0    3.75    0.77
   6  -3   0    2.45    0.73
   6   3   0    2.02    0.69
   6  -3   0    2.41    0.70
  -6   3   0    2.17    0.42
  -6  -3   0    1.91    0.57
  -6  -3   0    2.04    0.67
  -6  -3   0    1.99    0.92
  -6   3   0    2.65    0.98
   6   3   0    1.80    0.60
  -6   3   0    1.75    0.66
  -6  -3   0    2.23    0.64
   6  -3   0    1.58    0.74
   6   3   0    2.39    0.67
  -7   3   0   11.33    1.44
  -7  -3   0   10.55    1.30
   7  -3   0   14.98    1.69
   7  -3   0   17.22    1.57
  -7  -3   0   13.03    1.93
  -7   3   0   13.07    1.52
  -7  -3   0   13.09    1.35
  -7  -3   0   12.64    1.48
   7   3   0   12.18    1.57
  -7  -3   0   11.67    1.63
  -7   3   0    9.04    1.78
   7  -3   0   12.96    1.46
   7  -3   0   13.41    1.64
  -7  -3   0   10.83    1.42
   7   3   0   10.07    1.53
   7   3   0    9.73    1.59
   7   3   0   13.01    1.46
   7   3   0   13.78    1.52
   7   3   0   14.07    1.54
   7  -3   0   11.07    1.50
   7   3   0   12.73    1.57
  -7   3   0   14.94    1.64
   7  -3   0   11.02    1.49
  -7   3   0   14.03    2.11
  -7  -3   0   12.70    1.54
   7   3   0   11.81    1.54
   7  -3   0   13.62    1.57
   7  -3   0   12.08    1.58
  -7  -3   0   11.43    1.30
  -7  -3   0   12.40    2.01
  -7   3   0   10.78    1.43
   7  -3   0   11.27    1.60
  -7  -3   0   12.75    1.82
  -7   3   0   13.17    1.63
  -7  -3   0   13.03    1.54
   7   3   0   10.92    1.61
  -8   3   0    3.12    0.91
   8   3   0    2.17    0.82
  -8  -3   0    2.74    0.68
   8   3   0    3.42    0.93
  -8  -3   0    1.83    0.98
  -8  -3   0    1.68    0.73
   8  -3   0    0.98    0.79
   8  -3   0    1.92    0.87
  -8  -3   0    2.85    1.06
   8  -3   0    1.81    0.77
  -8  -3   0    3.18    0.68
   8   3   0    1.89    0.75
   8   3   0    2.38    0.88
  -8  -3   0    3.03    0.74
   8  -3   0    2.53    0.83
   8   3   0    1.96    0.79
  -8   3   0    1.65    0.86
  -8   3   0    2.26    0.71
  -8   3   0    2.62    1.20
   8   3   0    2.99    0.83
  -8   3   0    3.25    0.77
  -8  -3   0    2.49    1.07
   8  -3   0    2.10    0.78
   8   3   0    2.43    0.86
  -8   3   0    2.75    1.12
   8  -3   0    1.39    0.84
  -8  -3   0    1.85    0.88
  -9   3   0    0.57    0.60
  -9   3   0    2.11    0.92
   9   3   0    1.96    0.88
  -9  -3   0    0.27    0.87
   9   3   0    1.44    0.83
   9   3   0    1.12    0.82
   9   3   0    1.43    0.94
   9  -3   0    1.04    0.86
  -9   3   0    2.35    0.75
  -9   3   0    2.31    1.29
  -9  -3   0    2.40    0.99
   9  -3   0    1.14    0.94
  -9   3   0    1.62    0.97
  -9  -3   0    1.37    0.87
   9  -3   0    1.31    0.91
   9   3   0    1.39    0.78
   9  -3   0    1.52    0.80
  -9  -3   0    0.83    1.27
   9  -3   0    1.83    0.82
   9   3   0    2.68    0.86
  -9   3   0    1.80    0.91
  -9  -3   0    1.47    0.77
  10   3   0    2.04    1.06
  10  -3   0    0.50    0.89
 -10  -3   0   -0.95    0.85
 -10   3   0   -0.54    1.12
 -10   3   0   -0.53    0.83
  10   3   0    0.18    0.83
 -10  -3   0   -0.48    1.38
  10  -3   0    0.15    0.82
  10   3   0    0.77    0.81
  10  -3   0    0.68    0.96
  10  -3   0    0.35    0.79
  10   3   0    1.35    0.84
 -10   3   0    2.32    1.12
 -10  -3   0    0.91    0.80
 -10  -3   0   -1.01    0.83
  10   3   0    0.19    0.93
 -10  -3   0   -0.10    0.76
 -11  -3   0   -0.40    1.05
 -11   3   0    1.03    1.26
  11   3   0    0.12    0.92
  11   3   0   -1.28    0.75
  11  -3   0    2.28    1.05
  11  -3   0   -0.14    0.87
 -11  -3   0    0.43    1.40
 -11   3   0    0.23    0.91
 -11  -3   0   -0.60    0.79
 -12  -3   0    2.46    1.32
  12   3   0    0.37    1.01
  12  -3   0    0.65    0.96
 -12   3   0   -1.72    0.91
  12  -3   0    0.61    1.13
 -12  -3   0   -0.50    1.33
  12   3   0    1.00    1.17
 -12  -3   0    0.69    1.14
  13  -3   0    3.21    1.31
 -13  -3   0    0.34    1.36
 -13  -3   0    1.44    1.07
  13   3   0    2.83    1.18
  13   3   0    0.35    1.43
  13  -3   0   -2.09    1.06
 -13   3   0    2.21    1.13
   0  -4   0    1.41    0.55
   0   4   0    0.59    0.51
   0   4   0    0.84    0.45
   0   4   0    0.42    0.49
   0   4   0    1.15    0.56
   0   4   0    0.52    0.51
   0  -4   0    0.68    0.52
   0   4   0    0.59    0.47
   0  -4   0    0.45    0.51
   0   4   0   -0.03    0.48
   0  -4   0    0.27    0.32
   0  -4   0    1.99    0.56
   0  -4   0    0.47    0.46
   0   4   0   -0.11    0.48
   0  -4   0    0.17    0.47
   0  -4   0    0.60    0.49
   0  -4   0    0.26    0.54
   0  -4   0    0.43    0.34
   0   4   0    0.68    0.44
   0  -4   0    0.67    0.45
   1  -4   0    1.40    0.62
   1  -4   0    1.67    0.59
  -1  -4   0    1.72    0.59
   1  -4   0    0.63    0.52
  -1   4   0    2.12    0.56
  -1  -4   0    1.12    0.54
   1   4   0    0.95    0.48
  -1   4   0    2.40    0.58
  -1   4   0    2.07    0.57
  -1   4   0    2.25    0.58
  -1  -4   0    1.17    0.50
  -1  -4   0    3.13    0.65
  -1   4   0    2.61    0.61
   1  -4   0    2.06    0.54
  -1  -4   0    1.38    0.64
  -1  -4   0    2.79    0.70
   1   4   0    1.66    0.58
  -1   4   0    2.16    0.59
   1   4   0    1.49    0.60
  -1  -4   0    1.70    0.57
   1  -4   0    2.67    0.65
  -1  -4   0    1.68    0.42
   1  -4   0    2.90    0.66
  -1   4   0    0.72    0.53
   1   4   0    1.88    0.55
   1   4   0    1.46    0.62
  -1  -4   0    1.38    0.56
   1  -4   0    2.91    0.63
  -1  -4   0    2.20    0.62
   1   4   0    1.81    0.42
   1   4   0    1.78    0.59
  -1  -4   0    2.10    0.61
   1  -4   0    2.31    0.61
  -1   4   0    2.19    0.62
   1   4   0    1.75    0.60
   1  -4   0    0.83    0.46
  -1  -4   0    2.44    0.52
  -1   4   0    0.68    0.56
   1   4   0    0.51    0.55
   1  -4   0    1.31    0.62
   1  -4   0    1.53    0.60
  -1   4   0    2.13    0.51
  -1   4   0    1.67    0.58
  -1   4   0    2.17    0.63
   1   4   0    1.93    0.62
   1  -4   0    1.86    0.61
   1   4   0    0.90    0.53
  -2  -4   0    2.55    0.72
   2  -4   0    5.73    0.87
   2   4   0    5.83    0.92
   2   4   0    4.15    0.80
   2  -4   0    4.91    0.86
   2   4   0    5.04    0.72
   2   4   0    4.42    0.78
   2  -4   0    4.52    0.84
   2   4   0    5.53    0.83
   2   4   0    4.61    0.77
  -2  -4   0    5.10    0.84
  -2   4   0    4.79    0.82
   2  -4   0    5.16    0.82
  -2  -4   0    5.88    0.95
  -2   4   0    3.32    0.74
  -2   4   0    4.45    0.86
  -2  -4   0    4.36    0.88
  -2  -4   0    2.98    0.77
  -2   4   0    4.61    0.81
  -2   4   0    5.03    0.75
  -2  -4   0    5.01    0.83
   2   4   0    5.12    0.82
   2  -4   0    5.27    0.88
  -2  -4   0    4.69    0.81
   2   4   0    4.57    0.79
   2  -4   0    4.49    0.83
   2  -4   0    5.37    0.78
  -2   4   0    6.10    0.74
  -2  -4   0    4.74    0.89
   2  -4   0    4.35    0.86
  -2   4   0    5.86    0.86
  -2   4   0    4.98    0.89
  -2   4   0    4.36    0.80
   2  -4   0    4.00    0.76
  -2  -4   0    5.49    0.90
   2   4   0    4.27    0.73
   2  -4   0    5.96    0.90
  -2  -4   0    3.56    0.77
  -2  -4   0    4.99    0.76
   2   4   0    5.91    0.89
   2   4   0    5.16    0.80
   2   4   0    4.41    0.86
   2   4   0    4.93    0.89
   2  -4   0    5.50    0.82
   3   4   0    0.00    0.49
   3  -4   0    0.29    0.50
   3  -4   0   -0.07    0.55
   3   4   0   -0.54    0.51
  -3  -4   0    0.49    0.51
  -3  -4   0    0.58    0.49
  -3  -4   0    0.55    0.46
   3  -4   0   -0.11    0.48
  -3   4   0    1.07    0.54
  -3   4   0    1.01    0.45
  -3  -4   0   -0.14    0.50
   3   4   0    0.15    0.50
  -3  -4   0    0.86    0.57
   3  -4   0    0.07    0.50
   3  -4   0   -0.27    0.50
  -3  -4   0    0.18    0.52
  -3  -4   0    0.53    0.52
  -3  -4   0    1.30    0.58
  -3  -4   0    0.02    0.28
  -3  -4   0   -0.18    0.61
   3   4   0   -0.36    0.39
   3   4   0    0.72    0.53
  -3   4   0    0.27    0.36
   3   4   0    0.22    0.55
  -3   4   0    1.23    0.51
   3  -4   0   -0.20    0.54
  -3   4   0    0.32    0.48
   3   4   0   -0.04    0.57
   3   4   0    0.74    0.50
   3  -4   0    0.07    0.49
  -3  -4   0   -0.60    0.48
   3  -4   0   -0.13    0.46
   3   4   0    0.15    0.54
   3   4   0    0.17    0.51
  -3  -4   0    0.36    0.62
  -3   4   0    0.58    0.56
   3  -4   0   -0.93    0.39
   3   4   0    0.11    0.49
   3  -4   0    0.43    0.58
   3   4   0   -0.69    0.53
   3  -4   0    0.19    0.53
  -3   4   0    0.24    0.59
   3   4   0    0.10    0.47
   3   4   0    0.03    0.44
  -3   4   0    0.23    0.46
   4   4   0   20.24    2.29
   4   4   0   22.66    2.31
   4  -4   0   21.52    2.17
  -4  -4   0   20.76    2.29
   4   4   0   20.42    2.15
   4  -4   0   18.55    2.14
   4   4   0   20.85    2.22
  -4  -4   0   16.48    2.18
   4  -4   0   21.31    2.30
  -4  -4   0   21.95    2.25
   4   4   0   26.38    2.37
   4  -4   0   19.64    2.25
   4   4   0   19.89    2.24
   4   4   0   19.39    2.17
   4   4   0   24.72    2.39
   4  -4   0   13.83    2.06
   4   4   0   21.60    2.20
   4  -4   0   20.21    2.15
  -4  -4   0   18.94    2.06
  -4   4   0   25.25    2.20
   4  -4   0   23.34    2.29
  -4  -4   0   20.64    2.23
  -4   4   0   20.70    1.96
   4   4   0   20.79    2.16
  -4   4   0   26.88    2.19
   4   4   0   22.85    2.20
   4   4   0   19.29    2.01
  -4  -4   0   19.21    2.03
  -4  -4   0   16.43    2.13
  -4  -4   0   22.69    2.18
  -4  -4   0   21.60    2.13
   4   4   0   18.45    2.07
  -4   4   0   21.49    2.47
  -4   4   0   19.17    2.24
   4  -4   0   24.70    2.22
  -4  -4   0   21.27    2.07
   4  -4   0   18.34    2.05
  -4  -4   0   20.22    2.28
  -4   4   0   19.87    2.13
   4  -4   0   20.15    2.11
  -4   4   0   19.02    1.98
  -5   4   0   -0.23    0.53
   5  -4   0    0.80    0.64
   5  -4   0    0.27    0.55
   5   4   0   -0.02    0.53
   5   4   0   -0.49    0.49
   5  -4   0   -0.02    0.51
   5   4   0    0.80    0.49
   5   4   0   -0.23    0.53
  -5   4   0    0.42    0.45
   5   4   0    0.19    0.49
   5  -4   0    0.31    0.53
  -5  -4   0   -0.33    0.33
  -5  -4   0    0.47    0.59
  -5  -4   0    1.29    0.49
  -5   4   0    1.10    0.57
  -5  -4   0    0.25    0.32
  -5  -4   0   -0.57    0.52
  -5  -4   0    0.46    0.59
  -5  -4   0   -0.73    0.60
   5   4   0   -0.21    0.38
  -5   4   0    0.03    0.41
   5   4   0    0.95    0.56
   5  -4   0    0.04    0.48
   5  -4   0    0.02    0.46
  -5   4   0    0.35    0.36
   5   4   0    0.26    0.47
   5   4   0    0.07    0.46
   5  -4   0    0.02    0.44
  -5   4   0   -0.20    0.62
   5  -4   0   -0.23    0.47
   5  -4   0    0.41    0.48
  -5   4   0    0.09    0.42
   5  -4   0    0.83    0.46
  -5  -4   0   -0.26    0.52
  -5  -4   0    1.16    0.54
   5   4   0    0.30    0.53
   5   4   0    0.44    0.52
  -5  -4   0    0.46    0.41
  -5   4   0    0.66    0.55
   5   4   0   -0.20    0.45
  -6  -4   0    6.17    0.87
  -6   4   0    6.16    1.06
  -6   4   0    5.77    0.85
  -6   4   0    5.72    0.95
  -6   4   0    5.89    0.96
   6   4   0    5.71    1.00
   6   4   0    5.72    1.03
   6   4   0    6.85    1.16
   6  -4   0    5.05    1.05
   6  -4   0    7.21    1.10
   6  -4   0    3.80    1.00
  -6  -4   0    3.72    0.89
   6  -4   0    6.57    0.98
   6   4   0    5.13    0.94
  -6  -4   0    5.82    0.91
  -6  -4   0    7.08    1.33
   6  -4   0    6.28    0.99
   6  -4   0    5.94    1.02
   6   4   0    6.63    1.10
  -6  -4   0    5.01    1.04
  -6  -4   0    4.58    0.80
  -6   4   0    4.60    1.26
  -6   4   0    4.94    1.20
  -6  -4   0    8.48    1.12
  -6  -4   0    6.57    1.34
   6  -4   0    6.01    1.10
  -6   4   0    4.13    0.87
   6   4   0    6.15    1.03
   6  -4   0    5.85    0.99
   6   4   0    7.08    0.95
   6   4   0    5.16    0.92
   6   4   0    6.67    1.09
  -6  -4   0    5.57    0.90
   6   4   0    6.97    1.15
  -6   4   0    5.30    0.74
   6  -4   0    6.96    1.05
  -6  -4   0    4.50    0.98
  -6  -4   0    5.30    1.22
  -7  -4   0   -1.19    0.55
  -7   4   0    0.49    0.57
  -7  -4   0   -0.75    0.76
  -7  -4   0    1.56    1.04
   7   4   0    0.20    0.63
  -7  -4   0    0.06    0.46
  -7  -4   0    0.32    0.34
   7  -4   0    0.72    0.69
  -7  -4   0    0.86    0.48
   7   4   0    0.87    0.57
   7  -4   0    0.79    0.70
   7  -4   0    0.12    0.60
   7  -4   0    1.01    0.57
   7   4   0    0.68    0.65
   7  -4   0    0.59    0.63
   7   4   0    0.66    0.65
   7  -4   0   -0.16    0.56
  -7  -4   0    1.00    0.61
   7   4   0    0.67    0.58
  -7   4   0    0.33    0.59
  -7  -4   0    0.13    0.60
   7   4   0   -0.07    0.51
   7  -4   0    1.55    0.62
  -7   4   0    0.19    0.85
   7   4   0    0.76    0.59
   7   4   0   -0.07    0.60
   7  -4   0   -0.16    0.58
  -7   4   0    1.68    0.88
  -7   4   0    0.43    0.35
   7   4   0   -0.59    0.47
  -7   4   0   -0.17    0.54
  -7  -4   0    0.43    0.52
  -7   4   0   -0.19    0.66
   7   4   0    0.85    0.64
  -7  -4   0    1.04    0.60
  -7  -4   0   -0.50    0.72
   8   4   0   16.71    2.22
   8  -4   0   19.18    2.28
   8  -4   0   20.82    2.40
  -8  -4   0   18.44    1.90
  -8  -4   0   19.90    2.17
  -8   4   0   17.60    2.81
  -8   4   0   22.05    2.75
   8   4   0   27.24    2.51
  -8   4   0   17.37    2.03
  -8   4   0   18.43    2.14
   8   4   0   19.95    2.43
  -8  -4   0   16.23    2.12
   8   4   0   20.71    2.18
  -8  -4   0   16.43    2.32
  -8  -4   0   18.59    2.23
   8   4   0   21.08    2.45
   8  -4   0   21.79    2.41
   8   4   0   21.83    2.24
  -8  -4   0   21.78    2.64
   8  -4   0   22.13    2.20
  -8  -4   0   20.13    1.93
  -8   4   0   17.07    2.08
   8  -4   0   20.52    2.28
  -8  -4   0   20.49    2.70
  -8   4   0   18.57    2.30
   8  -4   0   19.92    2.42
  -8  -4   0   22.26    2.91
  -9  -4   0    1.47    0.57
   9   4   0   -0.08    0.76
  -9  -4   0    1.56    1.09
  -9  -4   0    1.01    1.24
   9  -4   0    0.91    0.89
  -9  -4   0    3.12    1.12
   9   4   0    1.69    0.85
   9  -4   0    1.80    1.00
   9   4   0    1.10    0.83
  -9   4   0    0.84    1.08
  -9  -4   0   -0.65    1.04
   9   4   0    2.46    1.09
   9  -4   0    1.80    0.89
   9   4   0    3.49    0.96
  -9   4   0    1.53    1.14
  -9  -4   0    1.65    0.85
  -9   4   0    1.73    0.74
  -9  -4   0    0.94    0.58
  -9   4   0    2.35    0.90
   9   4   0    2.29    0.91
   9  -4   0    1.74    0.98
   9  -4   0   -0.05    0.89
  10   4   0    0.26    0.77
  10  -4   0    0.66    0.84
  10  -4   0   -0.45    0.97
 -10  -4   0   -1.08    1.00
 -10  -4   0   -0.48    1.38
 -10  -4   0    0.95    0.89
 -10   4   0    0.00    0.97
 -10  -4   0   -1.36    0.87
 -10   4   0    0.30    0.89
 -10   4   0   -0.01    1.24
  10  -4   0   -0.09    0.95
  10   4   0    0.26    0.89
 -10  -4   0    1.05    0.90
  10  -4   0    1.58    0.86
 -10   4   0   -0.59    0.60
  11   4   0    0.44    0.82
 -11   4   0    1.37    1.46
 -11  -4   0    0.38    0.89
 -11   4   0   -2.14    0.73
  11  -4   0    1.25    1.12
 -11  -4   0    0.99    1.19
  11   4   0    2.31    1.11
  11  -4   0    0.88    0.92
 -11  -4   0    0.11    1.39
 -12  -4   0   -0.24    1.29
  12   4   0    0.12    1.24
 -12   4   0    1.51    1.13
  12   4   0    0.75    1.01
 -12  -4   0    0.81    1.20
  12  -4   0    1.47    1.23
  12  -4   0   -1.35    0.95
 -12  -4   0    0.00    1.63
   0  -5   0    0.95    0.71
   0  -5   0    0.72    0.58
   0   5   0    0.84    0.62
   0   5   0   -0.51    0.47
   0   5   0   -0.23    0.49
   0  -5   0    0.33    0.45
   0   5   0    0.26    0.52
   0  -5   0    0.15    0.35
   0   5   0   -0.28    0.49
   0   5   0   -0.14    0.58
   0  -5   0   -0.44    0.51
   0  -5   0    0.46    0.60
   0  -5   0    0.23    0.59
   0  -5   0   -0.49    0.45
   0   5   0    0.74    0.60
   0   5   0    0.51    0.60
   0  -5   0    0.17    0.36
   0  -5   0    0.17    0.54
   0  -5   0   -0.53    0.52
   0   5   0    0.49    0.60
  -1  -5   0   95.93    8.66
   1  -5   0   85.59    8.74
  -1  -5   0  115.06    9.19
   1   5   0   84.32    9.09
  -1  -5   0   91.04    9.08
  -1   5   0   94.35    8.75
  -1   5   0  113.04    8.71
   1   5   0   85.51    8.60
   1  -5   0  114.49    8.79
  -1  -5   0   97.99    8.66
   1  -5   0   89.95    8.75
   1  -5   0   91.47    8.65
   1   5   0   98.36    8.84
  -1   5   0   98.43    9.09
  -1   5   0   76.36    9.05
  -1   5   0   98.18    8.75
  -1  -5   0  101.59    8.79
   1  -5   0   89.36    8.39
   1  -5   0   98.57    9.12
   1  -5   0   96.17    8.81
   1  -5   0  101.75    8.82
  -1  -5   0  116.32    8.84
   1  -5   0   95.22    9.41
  -1  -5   0  101.18    8.74
  -1   5   0   91.88    8.65
  -1  -5   0  117.83    8.46
   1   5   0   89.58    8.77
   1   5   0   99.34    8.77
  -1   5   0   82.40    8.73
  -1   5   0   84.70    8.77
   1  -5   0   90.24    8.65
   1  -5   0  107.82    9.16
   1   5   0   87.07    9.10
  -1  -5   0  107.29    8.84
  -2   5   0    0.12    0.58
   2   5   0    0.32    0.47
  -2   5   0    0.74    0.54
   2   5   0    1.45    0.53
   2   5   0    1.54    0.64
   2  -5   0    1.00    0.63
   2   5   0    1.29    0.71
  -2  -5   0    0.56    0.63
   2   5   0    1.31    0.68
   2  -5   0    1.15    0.67
   2  -5   0    0.62    0.61
  -2   5   0    0.32    0.59
  -2   5   0   -0.38    0.51
  -2  -5   0    0.45    0.54
   2  -5   0    0.56    0.54
   2  -5   0    1.30    0.67
   2  -5   0   -0.52    0.59
  -2  -5   0   -0.13    0.58
   2  -5   0    1.09    0.65
   2   5   0    0.93    0.60
   2  -5   0    1.04    0.63
  -2  -5   0    0.29    0.53
  -2   5   0    1.15    0.62
   2   5   0    0.90    0.66
  -2  -5   0    0.07    0.58
  -2  -5   0    0.75    0.66
  -2  -5   0   -0.39    0.59
   2  -5   0    0.28    0.61
   2   5   0    0.24    0.53
   2   5   0    0.46    0.52
  -2   5   0    0.71    0.51
   2   5   0    0.64    0.55
  -2   5   0    1.03    0.50
  -2   5   0    0.93    0.61
   2   5   0    0.84    0.67
  -2  -5   0    0.32    0.64
   2  -5   0    0.71    0.55
   2   5   0   -0.29    0.56
   2  -5   0    1.31    0.59
  -2  -5   0    0.68    0.60
   2   5   0    1.40    0.70
  -2   5   0    1.39    0.65
   3  -5   0   34.14    3.93
   3   5   0   36.02    3.62
  -3  -5   0   38.23    3.66
   3  -5   0   33.39    3.60
  -3  -5   0   37.70    3.61
  -3   5   0   38.94    3.58
  -3  -5   0   37.77    3.55
   3  -5   0   42.22    3.80
  -3  -5   0   40.07    3.84
  -3  -5   0   29.98    3.64
   3  -5   0   43.53    3.66
   3   5   0   41.20    3.70
  -3   5   0   39.25    3.60
  -3   5   0   36.72    3.63
   3   5   0   41.44    3.66
   3   5   0   34.37    3.62
  -3  -5   0   35.12    3.58
  -3   5   0   32.92    3.57
   3  -5   0   39.50    3.67
   3   5   0   36.14    3.40
   3   5   0   35.21    3.81
  -3   5   0   37.99    3.93
   3  -5   0   36.38    3.59
  -3   5   0   39.16    3.57
  -3  -5   0   39.38    3.56
   3   5   0   32.59    3.78
   3   5   0   36.41    3.75
   3   5   0   40.74    3.73
  -3   5   0   37.38    3.53
   3   5   0   38.42    3.49
  -3   5   0   38.40    3.51
   3  -5   0   32.14    3.57
  -3  -5   0   44.01    3.70
   3  -5   0   48.44    3.54
  -3  -5   0   39.92    3.63
  -3  -5   0   33.58    3.59
   3  -5   0   28.40    3.71
  -3  -5   0   36.32    3.57
   3   5   0   33.38    3.61
   3   5   0   34.88    3.62
  -3   5   0   39.60    3.79
  -3  -5   0   31.61    3.55
   3  -5   0   38.77    3.66
   3   5   0   38.99    3.64
   3  -5   0   34.50    3.78
   3   5   0   35.44    3.59
   4   5   0   -0.51    0.43
  -4  -5   0    0.18    0.44
   4  -5   0    0.42    0.49
   4  -5   0   -0.47    0.56
   4  -5   0    0.48    0.57
  -4   5   0    0.34    0.36
   4   5   0   -0.38    0.49
  -4  -5   0   -0.09    0.44
   4   5   0    0.27    0.57
   4   5   0   -0.47    0.56
   4   5   0    0.04    0.50
   4  -5   0    0.41    0.55
  -4   5   0    0.72    0.61
  -4  -5   0    0.14    0.47
   4   5   0    0.42    0.49
  -4  -5   0    0.02    0.57
   4   5   0    0.39    0.59
   4   5   0   -0.32    0.49
  -4   5   0    0.16    0.46
   4  -5   0   -0.30    0.48
   4   5   0    0.27    0.49
  -4   5   0    0.05    0.41
   4  -5   0    0.09    0.57
   4  -5   0    0.03    0.48
  -4  -5   0    0.49    0.60
  -4  -5   0   -0.07    0.52
   4   5   0   -0.60    0.42
  -4   5   0    0.31    0.61
   4  -5   0   -0.49    0.46
   4  -5   0   -0.38    0.41
  -4  -5   0    1.08    0.75
   4   5   0    0.13    0.56
  -4  -5   0    0.26    0.52
   4   5   0    0.59    0.57
  -4   5   0   -0.31    0.50
  -4  -5   0    0.05    0.41
  -4   5   0    0.36    0.50
  -4  -5   0    0.68    0.61
   4  -5   0    0.75    0.64
   4   5   0    0.37    0.54
  -4  -5   0   -0.08    0.49
  -4  -5   0    0.50    0.69
  -5   5   0  119.97   10.72
   5  -5   0  143.88   10.62
  -5   5   0  111.44   10.73
   5  -5   0  124.31   11.05
   5  -5   0  140.55   10.88
   5   5   0  122.01   11.49
  -5   5   0  118.75   10.78
   5   5   0  126.71   10.53
   5  -5   0  119.34   10.96
   5   5   0  120.48   11.09
  -5  -5   0  134.99   10.88
   5   5   0  122.10   11.13
  -5  -5   0  117.59   10.86
   5   5   0  110.58   10.91
   5  -5   0  110.00   11.40
   5  -5   0  108.14   10.94
   5   5   0  109.13   11.00
   5   5   0  121.99   11.46
   5   5   0  117.54   11.44
   5   5   0  113.46   10.83
   5  -5   0  114.57   11.39
   5  -5   0  140.23   10.90
  -5  -5   0  111.60   10.98
  -5   5   0  130.05   12.13
  -5  -5   0  113.09   11.18
   5  -5   0  142.27   11.02
   5   5   0  133.21   11.02
  -5   5   0  114.04   11.34
   5   5   0  126.53   11.02
   5   5   0  129.85   11.27
  -5  -5   0  118.76   10.87
  -5  -5   0  121.74   10.86
  -5  -5   0  136.03   10.75
   5  -5   0  129.53   11.43
  -5  -5   0  106.01   10.80
  -5  -5   0  111.22   11.33
  -5  -5   0  132.12   11.44
  -5   5   0  103.68   10.88
   5   5   0  117.88   10.57
   6   5   0    0.42    0.59
  -6  -5   0    1.61    0.66
   6  -5   0    1.77    0.89
  -6   5   0    1.09    0.74
  -6   5   0    1.83    1.08
  -6  -5   0    1.58    0.34
   6   5   0    1.30    0.56
  -6  -5   0    1.72    0.89
   6  -5   0    0.90    0.77
  -6   5   0    1.71    0.47
   6  -5   0    2.79    0.96
   6   5   0    1.22    0.76
   6  -5   0    2.12    0.78
   6   5   0    1.25    0.59
   6   5   0    1.71    0.72
   6  -5   0    2.36    0.70
  -6  -5   0    1.04    0.60
  -6  -5   0    1.54    0.62
  -6  -5   0    1.37    0.74
  -6  -5   0    0.37    0.73
   6  -5   0    1.41    0.70
  -6   5   0    1.21    0.57
  -6   5   0    1.62    0.69
  -6  -5   0    1.56    0.62
  -6  -5   0    1.69    0.88
  -6   5   0    2.78    0.84
  -6   5   0    1.39    0.61
  -6  -5   0    1.18    0.70
   6   5   0    3.13    0.82
  -6  -5   0    2.05    0.78
   6  -5   0    1.06    0.65
   6  -5   0    2.75    0.80
   6   5   0    1.31    0.74
   6   5   0    1.89    0.88
   6   5   0    1.85    0.73
   6   5   0    0.45    0.76
   6  -5   0    2.04    0.75
   6   5   0    1.44    0.81
  -6   5   0    1.56    0.81
   7   5   0   33.94    3.67
   7   5   0   42.85    3.90
   7   5   0   35.67    3.73
   7   5   0   32.94    3.54
  -7  -5   0   32.83    3.21
  -7  -5   0   38.47    3.33
  -7   5   0   41.44    3.25
  -7  -5   0   34.59    3.48
   7  -5   0   37.08    3.56
   7   5   0   36.21    3.56
  -7  -5   0   34.60    3.51
   7   5   0   32.38    3.52
   7  -5   0   32.13    3.33
  -7   5   0   39.99    4.23
  -7  -5   0   32.44    3.66
  -7   5   0   35.59    3.42
  -7   5   0   34.52    3.17
   7  -5   0   29.87    3.64
  -7   5   0   32.72    3.80
  -7  -5   0   40.53    4.12
  -7  -5   0   30.50    3.68
   7  -5   0   31.44    3.48
   7  -5   0   31.14    3.50
   7   5   0   27.00    3.31
  -7  -5   0   29.05    3.35
   7  -5   0   34.49    3.49
   7   5   0   34.21    3.30
   7  -5   0   35.74    3.68
  -7   5   0   33.88    3.49
   7   5   0   37.08    3.63
   7   5   0   33.30    3.42
  -7   5   0   30.15    3.43
  -7  -5   0   32.68    3.54
  -7  -5   0   35.65    3.59
  -7   5   0   32.25    3.34
   8  -5   0   -1.80    0.78
   8  -5   0   -0.42    0.75
  -8   5   0    0.46    1.16
   8   5   0    1.86    0.81
  -8  -5   0   -0.54    0.56
  -8  -5   0    0.26    0.73
   8   5   0   -0.02    0.88
   8  -5   0    0.43    0.78
   8   5   0    1.49    0.84
  -8  -5   0    0.49    0.66
   8   5   0    0.03    0.63
  -8   5   0    0.03    0.52
  -8  -5   0    0.49    0.73
  -8  -5   0   -1.04    0.82
   8  -5   0   -0.30    0.69
  -8   5   0    0.50    0.66
  -8  -5   0   -1.09    0.87
  -8   5   0   -1.14    0.81
  -8   5   0    0.64    0.58
   8  -5   0   -0.26    0.76
   8   5   0    0.49    0.80
   8   5   0    0.25    0.69
  -8   5   0   -0.52    0.58
  -8  -5   0    0.41    1.01
  -8  -5   0    0.75    0.52
   9  -5   0    8.26    1.52
   9  -5   0    6.89    1.43
  -9  -5   0    8.29    1.47
  -9  -5   0    6.27    1.82
   9   5   0    7.10    1.58
  -9  -5   0    8.83    1.87
  -9   5   0   11.30    1.61
  -9  -5   0    8.69    1.67
   9  -5   0    9.67    1.50
  -9   5   0    9.84    2.07
  -9  -5   0    7.79    1.19
   9  -5   0    9.59    1.73
   9   5   0    8.25    1.62
   9  -5   0    8.71    1.64
  -9   5   0    9.05    1.29
  -9  -5   0    8.91    1.22
   9   5   0   10.18    1.43
  -9   5   0    8.03    1.91
   9  -5   0    7.78    1.57
   9   5   0    8.19    1.65
  -9  -5   0    6.97    1.70
 -10   5   0    9.72    2.08
  10   5   0    7.61    1.33
  10  -5   0    3.44    1.47
 -10  -5   0    8.35    1.60
 -10  -5   0   10.15    2.04
 -10  -5   0    4.66    1.86
  10  -5   0    6.14    1.34
 -10   5   0    4.87    1.57
 -10  -5   0    8.69    2.00
  10   5   0    9.38    1.75
 -10   5   0    4.42    1.25
  11  -5   0    2.42    1.20
 -11   5   0    0.31    1.50
 -11  -5   0    1.75    1.39
 -11  -5   0    1.66    1.59
 -11  -5   0    3.88    1.33
  11  -5   0    2.61    1.27
  11   5   0    1.24    1.33
  11   5   0    2.75    1.08
 -11   5   0    2.20    0.97
  12  -5   0    5.06    1.33
 -12  -5   0    2.57    1.87
  12   5   0    1.36    1.35
 -12  -5   0    2.53    1.75
  12  -5   0    3.54    1.32
 -12   5   0    3.74    1.08
  12   5   0    1.70    1.30
 -12  -5   0    1.60    1.24
   0  -6   0  696.14   53.46
   0   6   0  570.99   55.68
   0  -6   0  634.79   53.53
   0  -6   0  689.52   55.74
   0   6   0  573.65   53.84
   0  -6   0  554.78   52.71
   0   6   0  564.65   52.68
   0   6   0  518.09   52.66
   0  -6   0  615.39   52.71
   0  -6   0  617.15   53.86
   0  -6   0  585.99   53.83
   0  -6   0  669.47   51.60
   0   6   0  534.18   53.83
   0  -6   0  608.96   58.31
   0   6   0  691.82   55.73
   0  -6   0  639.39   53.60
   0  -6   0  557.44   53.68
   0  -6   0  622.37   51.59
   0  -6   0  649.59   55.74
  -1  -6   0    0.63    0.74
   1  -6   0    0.59    0.67
   1   6   0    1.24    0.74
  -1  -6   0    1.27    0.69
  -1   6   0    1.38    0.68
   1   6   0   -0.54    0.55
  -1   6   0    0.43    0.62
  -1   6   0    1.45    0.73
   1   6   0    0.00    0.55
   1   6   0    0.11    0.64
  -1  -6   0    0.31    0.54
  -1   6   0    0.97    0.74
   1  -6   0    0.77    0.76
   1  -6   0    0.27    0.49
  -1   6   0    0.67    0.67
   1  -6   0    1.47    0.77
   1   6   0    0.40    0.68
  -1   6   0    2.22    0.80
   1  -6   0   -0.22    0.64
  -1  -6   0    2.23    0.74
   1  -6   0    0.99    0.77
   1  -6   0    1.12    0.72
  -1  -6   0    0.31    0.42
  -1   6   0    0.46    0.63
  -1  -6   0    0.81    0.71
   1   6   0    0.30    0.54
   1   6   0    0.86    0.79
  -1   6   0    1.52    0.66
   1  -6   0    0.73    0.58
   1   6   0    1.03    0.68
   1   6   0    1.07    0.63
  -1  -6   0    1.84    0.79
  -1  -6   0    1.89    0.77
   1   6   0    1.49    0.76
   1  -6   0    0.60    0.71
  -1  -6   0    1.47    0.75
   1  -6   0    1.20    0.76
   2   6   0  232.38   22.29
   2  -6   0  230.12   21.76
   2   6   0  281.71   22.13
   2  -6   0  271.44   22.07
   2   6   0  239.62   22.26
   2   6   0  268.44   22.10
   2  -6   0  261.64   24.04
   2   6   0  248.41   23.00
  -2  -6   0  247.91   22.21
   2  -6   0  247.38   21.26
   2   6   0  258.09   22.14
  -2  -6   0  261.13   21.83
   2  -6   0  257.70   22.11
   2  -6   0  247.53   22.99
  -2   6   0  268.12   22.09
   2  -6   0  220.53   22.18
   2   6   0  242.44   22.22
  -2   6   0  275.30   22.24
   2  -6   0  218.41   21.75
   2   6   0  242.24   21.25
  -2   6   0  264.18   21.83
   2  -6   0  263.24   23.00
  -2  -6   0  255.33   23.00
   2   6   0  267.59   23.04
   2  -6   0  293.26   23.08
  -2   6   0  219.99   22.93
  -2  -6   0  237.45   21.76
  -2  -6   0  280.50   23.04
  -2  -6   0  277.86   22.09
  -2  -6   0  218.99   22.06
  -2  -6   0  251.59   22.08
  -2   6   0  228.75   22.12
  -2  -6   0  235.45   22.16
  -2   6   0  227.44   21.70
   2  -6   0  223.51   22.19
  -2   6   0  229.07   24.00
  -2   6   0  226.71   22.04
   3   6   0    2.77    0.83
   3   6   0    2.53    0.67
  -3  -6   0    2.54    0.75
   3  -6   0    0.98    0.71
   3   6   0    1.56    0.80
  -3  -6   0    1.43    0.68
   3   6   0    2.32    0.68
   3  -6   0    2.63    0.78
   3  -6   0    2.95    0.77
   3   6   0    0.63    0.66
   3   6   0    3.35    0.72
  -3  -6   0    1.94    0.82
   3   6   0    3.00    0.85
   3  -6   0    2.08    0.77
   3   6   0    2.73    0.78
   3   6   0    2.45    0.78
   3   6   0    1.34    0.70
  -3  -6   0    1.99    0.80
  -3   6   0    1.55    0.71
  -3  -6   0    2.25    0.61
  -3   6   0    2.24    0.69
   3   6   0    2.81    0.81
  -3   6   0    3.39    0.84
   3  -6   0    1.67    0.76
  -3   6   0    1.29    0.56
  -3   6   0    2.35    0.74
  -3  -6   0    0.98    0.73
  -3  -6   0    1.63    0.78
   3   6   0    2.00    0.81
  -3  -6   0    1.99    0.68
   3  -6   0    3.34    0.84
  -3   6   0    2.35    0.74
   3  -6   0    1.51    0.73
  -3  -6   0    1.33    0.67
   3  -6   0    2.08    0.73
   3  -6   0    2.35    0.80
   3  -6   0    2.89    0.82
  -3  -6   0    2.32    0.78
  -3   6   0    2.53    0.73
   3  -6   0    1.48    0.74
   3   6   0    1.36    0.63
  -3   6   0    1.29    0.67
   3   6   0    1.53    0.73
   4  -6   0  321.69   24.95
   4   6   0  292.77   24.32
  -4  -6   0  238.41   23.55
  -4   6   0  299.55   26.19
  -4  -6   0  264.10   24.87
   4   6   0  297.79   24.18
   4  -6   0  242.05   24.84
  -4  -6   0  241.86   23.51
  -4  -6   0  269.45   23.85
  -4  -6   0  238.31   23.05
  -4  -6   0  297.38   23.87
   4   6   0  256.18   24.84
   4   6   0  269.27   24.94
   4   6   0  253.25   24.04
  -4  -6   0  260.70   23.93
   4   6   0  249.50   22.96
  -4   6   0  276.49   23.87
   4   6   0  285.59   24.10
  -4   6   0  257.14   23.90
  -4   6   0  259.00   23.84
   4  -6   0  259.25   24.89
  -4   6   0  273.78   24.86
   4  -6   0  253.05   23.03
  -4  -6   0  279.47   24.66
  -4   6   0  276.77   23.80
   4  -6   0  249.35   24.01
  -4   6   0  272.36   23.86
   4   6   0  246.23   24.88
   4   6   0  280.94   23.08
  -4  -6   0  280.37   23.98
   4   6   0  250.73   23.84
   4  -6   0  268.12   23.59
   4   6   0  314.28   24.02
   4  -6   0  279.85   23.90
   4  -6   0  281.14   23.60
   5   6   0    4.88    0.98
  -5   6   0    3.33    0.54
   5   6   0    2.39    0.83
   5  -6   0    2.20    1.00
   5   6   0    4.94    1.09
   5   6   0    1.81    0.72
  -5  -6   0    5.42    0.91
  -5  -6   0    3.18    0.90
   5   6   0    3.21    0.96
  -5  -6   0    3.11    0.89
  -5  -6   0    2.81    0.89
   5  -6   0    3.90    0.99
   5   6   0    2.15    0.83
  -5   6   0    2.83    0.55
  -5   6   0    4.35    0.95
   5  -6   0    3.60    0.93
  -5  -6   0    3.85    0.82
  -5  -6   0    4.23    1.12
   5   6   0    2.26    0.84
   5   6   0    2.59    0.81
   5   6   0    1.22    0.83
   5  -6   0    1.90    0.76
   5  -6   0    1.59    0.82
   5   6   0    3.88    0.93
   5   6   0    2.97    0.98
  -5  -6   0    2.02    0.63
   5  -6   0    2.89    0.86
  -5  -6   0    2.08    0.73
  -5   6   0    3.03    0.80
   5  -6   0    4.53    0.92
  -5  -6   0    3.92    1.02
   5  -6   0    2.34    0.97
  -5   6   0    2.03    0.89
   5   6   0    3.20    0.88
   5   6   0    4.15    0.95
  -5   6   0    3.60    0.78
   5  -6   0    2.22    0.86
  -5  -6   0    3.27    0.76
  -5   6   0    3.66    0.95
  -5  -6   0    2.98    0.91
   6   6   0   30.39    3.25
  -6   6   0   28.52    3.49
   6  -6   0   32.72    3.57
   6  -6   0   36.66    3.38
   6  -6   0   32.06    3.47
   6  -6   0   28.80    3.26
   6   6   0   36.62    3.49
  -6  -6   0   27.68    3.41
  -6  -6   0   28.48    3.33
  -6   6   0   31.49    3.09
  -6  -6   0   32.95    3.05
  -6   6   0   35.39    3.36
   6   6   0   31.64    3.50
   6   6   0   31.58    3.23
  -6  -6   0   32.73    3.46
   6   6   0   32.07    3.40
   6  -6   0   36.58    3.55
  -6  -6   0   32.65    3.18
  -6  -6   0   25.58    3.12
  -6   6   0   33.17    3.22
   6   6   0   32.20    3.37
   6   6   0   35.41    3.51
  -6   6   0   26.78    3.12
   6  -6   0   27.39    3.24
   6   6   0   35.44    3.61
  -6  -6   0   26.68    3.63
   6   6   0   29.33    3.33
   6  -6   0   27.68    3.30
  -6   6   0   35.36    3.79
  -6  -6   0   33.53    3.02
  -6   6   0   37.92    3.35
  -6   6   0   30.60    3.37
   6  -6   0   29.04    3.14
  -6  -6   0   34.50    3.45
  -6  -6   0   29.69    3.40
  -6  -6   0   36.36    3.40
   6  -6   0   34.88    3.38
   6   6   0   39.30    3.22
  -7   6   0    7.69    1.18
   7   6   0    4.54    1.30
  -7   6   0    5.46    1.18
   7  -6   0    5.56    1.37
  -7  -6   0    7.11    1.07
  -7   6   0    4.91    1.20
  -7   6   0    6.56    0.96
  -7  -6   0    5.09    0.95
  -7  -6   0    4.82    1.14
   7   6   0    7.01    1.25
   7   6   0    7.83    1.49
   7   6   0    5.83    1.32
   7   6   0    7.22    1.39
   7   6   0    6.44    1.23
  -7  -6   0    7.09    1.27
   7   6   0    4.56    1.22
  -7  -6   0    5.21    1.37
  -7  -6   0    7.73    1.59
   7  -6   0    5.59    1.36
  -7  -6   0    6.93    1.32
   7  -6   0    6.15    1.21
  -7   6   0    5.58    1.08
  -7   6   0    8.07    1.59
   7  -6   0    4.54    1.32
   7  -6   0    8.76    1.32
   7   6   0    8.32    1.27
  -7  -6   0    4.60    1.04
   7  -6   0    8.87    1.42
  -7  -6   0    7.42    1.39
   7   6   0    5.30    1.09
  -7  -6   0    6.55    1.45
  -7   6   0    6.84    1.59
  -8  -6   0   31.19    3.67
   8  -6   0   28.23    3.02
  -8  -6   0   29.59    3.13
   8  -6   0   31.40    3.37
   8   6   0   31.70    3.44
   8   6   0   31.69    3.34
  -8  -6   0   31.48    3.49
  -8   6   0   28.45    3.10
   8   6   0   23.69    3.23
   8  -6   0   26.93    3.08
   8   6   0   27.89    2.95
   8  -6   0   25.38    3.15
  -8  -6   0   29.57    3.14
  -8   6   0   26.53    2.98
  -8  -6   0   24.63    3.34
  -8  -6   0   26.54    3.16
  -8  -6   0   27.44    3.01
  -8  -6   0   28.18    2.82
  -8   6   0   33.58    3.63
  -8   6   0   28.89    2.95
   8  -6   0   27.97    3.27
  -8   6   0   29.92    3.69
   9  -6   0    5.90    1.53
   9   6   0    8.52    1.45
   9  -6   0   11.38    1.64
  -9  -6   0    9.10    1.64
   9   6   0    8.40    1.77
   9  -6   0    6.95    1.62
  -9  -6   0    8.70    2.00
  -9  -6   0    6.74    1.25
  -9   6   0   11.10    1.68
  -9   6   0    9.48    1.40
  -9  -6   0   10.14    1.11
  -9  -6   0   10.35    1.13
  -9  -6   0    7.33    1.69
  -9  -6   0    8.31    2.02
  -9  -6   0    8.51    1.37
   9  -6   0    8.94    1.69
  -9   6   0    9.73    1.11
  -9   6   0    6.41    1.74
  -9  -6   0   10.05    1.98
  -9   6   0   11.03    2.22
 -10   6   0   -0.65    0.82
  10  -6   0   -0.10    0.87
 -10  -6   0   -0.39    0.56
  10   6   0    0.27    0.78
  10  -6   0   -0.31    1.00
 -10  -6   0   -0.42    1.24
  10   6   0   -1.10    0.99
 -10   6   0    0.92    1.24
 -10  -6   0   -1.06    0.77
 -10  -6   0    0.84    1.21
 -10  -6   0   -0.07    1.34
 -10   6   0    1.06    1.29
 -11   6   0    6.50    1.91
 -11  -6   0    8.07    1.95
  11  -6   0    4.69    1.67
 -11  -6   0    4.46    1.99
  11   6   0    5.62    1.83
 -11  -6   0    6.63    1.79
  11  -6   0    6.12    1.55
 -11   6   0   10.04    1.78
  11   6   0    7.10    1.43
  12  -6   0    2.23    1.26
  12  -6   0   -1.95    1.23
 -12  -6   0   -0.94    1.15
 -12  -6   0   -0.12    1.44
 -12  -6   0   -0.47    1.60
 -12   6   0    0.31    1.03
   0   7   0    0.05    0.57
   0  -7   0    0.59    0.69
   0  -7   0    1.38    0.72
   0  -7   0   -0.82    0.50
   0  -7   0    0.27    0.62
   0   7   0    0.68    0.60
   0  -7   0    0.43    0.42
   0  -7   0    0.30    0.64
   0  -7   0   -0.58    0.54
   0  -7   0   -0.14    0.38
   0   7   0    0.20    0.55
   0  -7   0   -0.71    0.54
   0   7   0    0.23    0.65
   0   7   0    0.37    0.60
   0  -7   0    0.24    0.64
   0  -7   0    0.74    0.72
   0   7   0   -0.08    0.57
   0  -7   0    0.77    0.67
   0   7   0   -0.24    0.64
  -1   7   0  478.26   41.41
   1   7   0  479.52   41.13
   1  -7   0  445.13   41.38
  -1   7   0  454.85   41.34
   1   7   0  439.00   42.80
   1  -7   0  477.03   40.58
  -1  -7   0  438.55   41.34
  -1  -7   0  471.32   41.10
  -1   7   0  454.43   42.78
   1   7   0  465.17   42.84
  -1   7   0  550.64   41.19
   1   7   0  439.65   41.40
  -1  -7   0  491.82   41.13
   1   7   0  518.45   40.57
  -1  -7   0  469.47   41.39
  -1   7   0  400.87   40.49
  -1  -7   0  481.55   40.57
  -1  -7   0  472.55   40.54
   1  -7   0  522.39   44.79
  -1   7   0  457.13   41.16
  -1   7   0  495.04   40.57
   1  -7   0  544.33   40.65
   1  -7   0  435.94   41.01
   1   7   0  442.23   41.09
   1   7   0  451.79   41.19
   1   7   0  423.78   40.53
   1   7   0  448.19   41.42
   1  -7   0  400.80   42.78
  -1  -7   0  453.32   39.62
   1  -7   0  447.20   41.14
  -1  -7   0  523.22   41.22
   2  -7   0    0.62    0.63
  -2  -7   0   -0.37    0.75
   2  -7   0    0.01    0.63
   2   7   0   -0.41    0.49
   2  -7   0    0.39    0.69
   2   7   0    0.54    0.62
   2  -7   0    1.21    0.77
  -2  -7   0    0.31    0.66
   2  -7   0    0.21    0.68
   2   7   0   -0.29    0.43
  -2  -7   0    0.14    0.64
  -2   7   0   -0.07    0.53
   2   7   0   -0.25    0.61
   2  -7   0    0.08    0.48
   2   7   0    0.40    0.74
  -2   7   0    0.50    0.60
   2  -7   0    1.15    0.68
  -2   7   0   -0.48    0.53
  -2   7   0   -0.11    0.58
   2   7   0    0.09    0.63
   2  -7   0    0.60    0.71
  -2  -7   0   -0.04    0.70
  -2  -7   0   -0.36    0.66
  -2  -7   0   -0.56    0.62
   2  -7   0   -0.43    0.47
  -2   7   0   -0.09    0.55
   2  -7   0   -0.33    0.61
  -2   7   0    0.24    0.68
  -2  -7   0    0.37    0.61
  -2  -7   0   -0.65    0.57
   2   7   0   -0.04    0.56
   2   7   0   -0.72    0.51
   2  -7   0    0.42    0.66
   2   7   0   -0.19    0.61
  -2   7   0   -0.28    0.51
   2   7   0   -0.29    0.47
   3  -7   0  312.37   29.89
   3  -7   0  308.65   28.69
  -3   7   0  300.68   28.62
  -3   7   0  318.30   31.26
   3   7   0  322.15   29.91
  -3   7   0  335.52   28.34
   3  -7   0  335.76   28.34
   3  -7   0  351.69   28.36
   3   7   0  290.64   27.61
  -3  -7   0  350.45   28.80
   3  -7   0  335.54   27.69
  -3  -7   0  356.03   28.87
   3  -7   0  301.22   29.86
   3   7   0  324.26   28.39
   3   7   0  356.75   29.08
   3   7   0  286.55   28.30
  -3   7   0  319.40   28.22
  -3  -7   0  308.46   28.31
  -3  -7   0  323.99   28.69
  -3   7   0  317.55   28.72
   3  -7   0  312.87   29.86
   3  -7   0  377.15   28.95
   3   7   0  314.24   28.65
   3   7   0  286.62   28.67
   3  -7   0  332.21   31.30
   3   7   0  306.84   28.75
  -3  -7   0  306.07   28.80
   3  -7   0  285.11   28.83
   3   7   0  374.64   28.84
  -3   7   0  325.31   28.68
  -3  -7   0  309.81   27.61
   3   7   0  322.31   28.89
  -3   7   0  374.34   29.92
  -3  -7   0  315.04   29.85
  -3  -7   0  344.44   28.33
  -3   7   0  297.12   28.78
   3   7   0  362.43   29.96
   3   7   0  325.72   28.96
   4   7   0    0.24    0.68
  -4  -7   0   -0.63    0.54
   4  -7   0    0.97    0.72
   4   7   0    1.31    0.81
   4   7   0   -0.19    0.64
   4   7   0   -0.25    0.55
  -4  -7   0   -0.38    0.58
   4   7   0    0.12    0.76
   4  -7   0   -0.21    0.71
  -4  -7   0   -0.26    0.58
  -4   7   0    0.79    0.76
  -4   7   0    0.37    0.56
  -4   7   0    0.61    0.47
  -4  -7   0   -0.40    0.59
   4  -7   0   -0.44    0.58
  -4   7   0    0.93    0.59
  -4   7   0    0.55    0.57
  -4  -7   0    0.52    0.44
   4   7   0   -0.13    0.62
  -4   7   0    0.25    0.55
  -4   7   0    0.26    0.73
   4   7   0    1.57    0.81
   4  -7   0    1.13    0.80
   4  -7   0    1.36    0.85
  -4   7   0    0.20    0.61
   4  -7   0    1.19    0.76
   4  -7   0    3.15    0.85
  -4  -7   0    0.14    0.51
   4   7   0    2.43    0.81
   4   7   0    0.17    0.53
   4   7   0    0.07    0.58
   4  -7   0    1.70    0.73
  -4  -7   0    1.14    0.84
   4   7   0    0.72    0.54
  -4  -7   0    1.59    0.77
  -4   7   0    0.06    0.52
   4  -7   0    0.66    0.69
  -4  -7   0    0.70    0.78
   4   7   0    1.05    0.66
   4   7   0    0.27    0.67
  -4  -7   0    0.26    0.59
   4  -7   0    0.30    0.68
  -5  -7   0   61.94    5.45
   5   7   0   55.64    5.80
   5  -7   0   51.37    5.23
   5  -7   0   58.10    5.48
   5   7   0   65.46    5.39
  -5   7   0   58.62    5.50
   5  -7   0   66.91    5.59
   5   7   0   59.21    5.54
   5   7   0   61.55    5.56
  -5   7   0   51.64    5.92
  -5  -7   0   50.25    5.62
  -5  -7   0   52.01    5.35
   5  -7   0   55.09    5.72
   5   7   0   59.21    5.53
   5   7   0   45.98    5.39
   5   7   0   46.53    5.42
   5  -7   0   46.09    5.62
  -5   7   0   57.01    5.19
  -5  -7   0   59.65    5.45
   5   7   0   70.09    5.83
  -5  -7   0   57.05    5.65
   5  -7   0   53.76    5.51
   5  -7   0   42.42    5.31
  -5   7   0   58.50    5.22
  -5   7   0   51.62    5.31
  -5   7   0   54.77    5.35
   5  -7   0   65.71    5.78
   5   7   0   62.81    5.87
  -5  -7   0   51.96    5.53
   5   7   0   51.85    5.15
   5  -7   0   65.23    5.56
  -5   7   0   59.62    5.68
   5   7   0   59.56    5.60
   5   7   0   54.81    5.58
  -5  -7   0   54.73    5.35
  -5  -7   0   56.38    5.28
  -5  -7   0   60.11    5.52
  -5  -7   0   70.36    5.42
   5   7   0   51.55    5.46
  -6   7   0    7.70    1.28
  -6  -7   0    5.80    1.32
   6   7   0    8.44    1.30
   6   7   0    9.48    1.46
   6  -7   0    6.27    1.16
  -6  -7   0    5.12    1.28
  -6  -7   0    5.04    1.24
   6   7   0    5.59    1.30
  -6  -7   0    5.08    1.18
   6  -7   0    2.95    1.15
   6   7   0    5.32    1.10
  -6  -7   0    5.15    0.85
  -6  -7   0    5.69    1.12
   6  -7   0    7.07    1.32
   6  -7   0    5.83    1.35
  -6   7   0    6.00    1.25
  -6   7   0    3.52    1.03
   6   7   0    6.98    1.35
  -6  -7   0    6.06    1.29
   6   7   0    7.26    1.28
  -6   7   0    6.40    1.48
  -6   7   0    8.39    1.48
   6  -7   0    6.52    1.45
   6   7   0    7.53    1.50
   6  -7   0    5.30    1.16
  -6   7   0    5.01    0.98
   6   7   0    6.39    1.24
   6   7   0    6.57    1.29
   6  -7   0    4.30    1.18
  -6   7   0    5.14    1.16
   6  -7   0    6.39    1.32
   6   7   0    6.67    1.35
  -6  -7   0    4.99    0.93
  -6  -7   0    4.81    1.03
  -6  -7   0    5.28    1.40
   7   7   0   23.14    2.88
  -7  -7   0   17.79    2.77
  -7  -7   0   20.72    2.55
   7   7   0   23.91    2.77
   7  -7   0   22.59    2.84
   7   7   0   26.99    2.84
  -7  -7   0   22.47    2.42
   7  -7   0   23.53    2.65
   7  -7   0   24.43    2.86
  -7  -7   0   30.46    3.12
  -7  -7   0   20.87    2.38
  -7   7   0   24.26    2.63
  -7   7   0   22.30    2.91
  -7  -7   0   20.68    2.82
  -7  -7   0   22.41    2.71
   7  -7   0   21.75    2.52
  -7   7   0   21.14    3.04
  -7   7   0   19.91    2.42
  -7  -7   0   22.64    2.78
  -7  -7   0   25.78    2.74
  -7   7   0   19.31    2.60
   7  -7   0   24.80    2.83
   7   7   0   21.86    2.46
   7   7   0   22.00    2.71
  -7   7   0   18.60    2.28
   7   7   0   22.72    2.79
  -8   7   0    3.94    0.69
   8  -7   0    2.90    1.15
  -8  -7   0    5.02    1.07
  -8  -7   0    4.45    1.45
   8  -7   0    3.46    1.16
  -8  -7   0    3.93    1.14
  -8  -7   0    4.83    1.39
  -8   7   0    3.97    1.43
  -8  -7   0    6.81    1.54
  -8   7   0    5.78    1.07
  -8  -7   0    5.78    0.95
  -8   7   0    4.49    1.39
  -8  -7   0    4.37    1.02
   8   7   0    4.39    1.10
  -8   7   0    3.24    0.96
  -8  -7   0    3.91    1.26
   8  -7   0    4.03    1.29
  -8   7   0    3.13    1.11
  -8  -7   0    3.97    0.79
   8   7   0    2.61    1.12
  -9  -7   0    1.35    1.04
  -9  -7   0   -0.52    0.68
  -9   7   0    0.21    0.58
  -9  -7   0    0.79    1.29
   9   7   0    1.72    1.11
  -9   7   0    1.71    0.94
  -9  -7   0   -0.44    0.82
  -9  -7   0   -1.51    1.01
  -9  -7   0    0.89    0.59
  -9   7   0    0.59    1.22
   9  -7   0   -0.71    0.80
  -9  -7   0    0.97    1.15
   9   7   0   -0.74    0.90
   9  -7   0   -0.18    0.88
  -9   7   0    0.20    0.95
 -10  -7   0   14.98    2.57
  10   7   0   12.71    1.82
 -10   7   0   12.15    2.02
  10  -7   0   11.43    2.09
 -10  -7   0    9.18    1.99
 -10  -7   0   13.76    2.70
 -10   7   0    8.83    2.35
 -10  -7   0   11.89    1.51
  10  -7   0   13.92    2.18
 -10   7   0    6.43    2.10
 -10  -7   0   10.00    1.47
  10  -7   0    8.91    1.78
 -10  -7   0   12.53    2.45
  10   7   0   13.04    2.26
 -11  -7   0    1.74    1.23
 -11  -7   0   -0.46    1.48
  11  -7   0    0.86    1.13
 -11   7   0    1.72    1.28
 -11   7   0    1.73    1.74
  11  -7   0   -3.08    1.26
 -11  -7   0   -1.31    1.11
   0   8   0  130.13   12.33
   0   8   0  119.52   12.25
   0  -8   0  123.41   12.71
   0   8   0  112.03   12.15
   0   8   0  143.88   12.36
   0  -8   0  132.50   13.01
   0  -8   0  153.67   11.83
   0   8   0  126.68   12.77
   0  -8   0  137.56   12.02
   0  -8   0  127.15   12.26
   0  -8   0  119.60   12.21
   0  -8   0  135.27   12.32
   0  -8   0  159.88   12.27
   0   8   0  157.69   12.24
   0  -8   0  123.81   12.73
   0  -8   0  138.16   12.20
   0   8   0  133.58   12.29
   0   8   0  148.14   12.18
   0  -8   0  140.81   12.34
   0  -8   0  135.39   12.29
  -1  -8   0    0.15    0.38
  -1   8   0    0.11    0.65
  -1  -8   0   -0.58    0.62
  -1  -8   0    0.27    0.56
  -1   8   0   -0.31    0.61
   1   8   0   -0.42    0.70
   1   8   0    0.37    0.70
   1   8   0   -1.34    0.70
   1  -8   0    0.22    0.81
   1   8   0    1.35    0.71
   1   8   0    0.47    0.68
  -1  -8   0   -1.37    0.54
   1   8   0    0.93    0.70
   1   8   0    0.36    0.75
   1  -8   0    0.77    0.69
  -1   8   0   -1.34    0.70
  -1  -8   0   -0.02    0.69
  -1  -8   0    0.12    0.71
  -1  -8   0   -0.39    0.69
   1  -8   0    0.44    0.50
   1  -8   0   -0.51    0.66
   1  -8   0   -0.85    0.54
  -1   8   0   -0.36    0.64
   1  -8   0    0.97    0.73
  -1   8   0   -0.88    0.52
   1  -8   0   -1.13    0.68
  -1  -8   0    0.27    0.69
  -1  -8   0    0.13    0.79
   1   8   0   -0.84    0.70
  -1  -8   0    0.76    0.74
   1   8   0   -0.17    0.69
   1  -8   0   -0.31    0.84
   1   8   0   -1.02    0.63
  -1   8   0   -0.36    0.60
  -1   8   0   -0.28    0.59
  -1   8   0    0.52    0.71
  -1  -8   0   -0.20    0.43
   1  -8   0   -0.39    0.57
   2  -8   0  123.87   11.39
   2  -8   0  141.42   12.34
   2  -8   0  125.52   11.99
  -2  -8   0  131.72   11.39
   2   8   0  140.51   12.07
   2  -8   0  108.45   11.47
   2   8   0  125.40   11.41
  -2  -8   0  122.68   11.51
   2  -8   0  127.66   11.41
   2  -8   0  121.77   11.44
   2   8   0  107.48   11.92
   2   8   0  128.66   11.53
   2  -8   0  106.70   11.50
   2  -8   0  119.36   11.03
  -2   8   0  157.05   12.11
  -2   8   0  128.88   11.35
  -2  -8   0  113.88   11.44
   2   8   0  119.93   11.46
  -2  -8   0  130.46   11.40
  -2  -8   0  139.59   12.03
  -2   8   0  112.46   11.40
  -2  -8   0  122.37   11.56
   2  -8   0  129.70   12.00
   2   8   0  124.43   11.38
   2   8   0  120.06   11.45
  -2   8   0  112.18   11.46
  -2   8   0  104.09   11.40
   2   8   0  135.47   12.05
  -2  -8   0  143.40   11.58
   2   8   0  110.56   11.45
  -2  -8   0  145.42   12.04
   2  -8   0  129.55   11.57
   2   8   0  142.06   11.11
   2   8   0  123.22   11.60
  -2   8   0  132.41   11.43
   3  -8   0    3.66    1.08
  -3  -8   0    3.49    0.97
   3   8   0    2.43    1.01
  -3  -8   0    4.44    1.19
   3   8   0    3.42    1.11
  -3  -8   0    2.66    1.01
   3   8   0    2.78    1.05
  -3  -8   0    2.19    0.89
   3   8   0    2.17    0.81
   3  -8   0    2.68    1.13
  -3   8   0    3.07    0.89
   3  -8   0    1.35    0.83
   3  -8   0    3.05    1.07
   3  -8   0    2.53    0.94
   3   8   0    2.75    0.77
   3  -8   0    3.31    1.02
  -3  -8   0    2.58    1.02
   3  -8   0    3.26    1.07
   3  -8   0    2.89    0.96
   3   8   0    4.28    1.08
   3   8   0    4.20    1.05
  -3  -8   0    2.58    0.89
  -3   8   0    4.44    1.12
  -3   8   0    3.46    0.90
   3   8   0    2.02    0.86
   3   8   0    2.65    0.92
   3   8   0    4.25    1.01
   3  -8   0    2.34    1.02
  -3   8   0    3.57    0.96
   3  -8   0    3.97    1.16
  -3   8   0    2.56    0.87
  -3   8   0    2.53    0.79
  -3   8   0    1.70    0.94
  -3  -8   0    2.30    0.89
   3  -8   0    2.74    0.89
   3   8   0    2.99    1.09
  -3  -8   0    3.33    0.99
  -3  -8   0    4.71    1.14
  -3   8   0    1.17    0.84
   3   8   0    2.24    0.92
   4  -8   0   56.80    5.77
   4   8   0   54.85    6.07
   4  -8   0   55.06    5.81
   4   8   0   59.54    5.88
  -4  -8   0   58.03    5.68
  -4  -8   0   56.15    5.73
   4  -8   0   56.64    6.11
  -4   8   0   63.70    5.72
   4  -8   0   64.03    6.13
  -4  -8   0   56.56    5.73
   4  -8   0   68.21    5.93
   4   8   0   52.07    5.79
   4   8   0   63.41    5.91
  -4   8   0   64.20    6.08
  -4   8   0   57.14    5.72
  -4   8   0   52.50    5.63
   4   8   0   63.46    5.90
   4   8   0   63.08    5.99
   4   8   0   66.34    5.99
  -4   8   0   58.52    5.80
   4  -8   0   63.12    6.13
  -4  -8   0   47.06    5.68
   4   8   0   52.16    6.06
   4  -8   0   55.06    5.75
   4   8   0   59.06    5.73
  -4  -8   0   67.80    5.79
  -4   8   0   61.83    5.64
  -4  -8   0   67.36    5.86
   4  -8   0   59.86    5.61
   4   8   0   69.57    5.93
   4  -8   0   61.61    5.89
  -4   8   0   60.74    6.25
  -4  -8   0   53.91    5.75
   4   8   0   65.80    5.64
  -4   8   0   62.24    5.90
  -4  -8   0   64.11    5.75
  -4  -8   0   60.75    5.96
   4   8   0   55.36    6.09
  -4  -8   0   65.28    6.15
  -4  -8   0   60.71    5.76
  -5  -8   0    2.56    0.92
  -5   8   0    2.07    0.78
  -5   8   0    2.75    1.03
  -5  -8   0    1.08    0.73
   5   8   0    1.24    0.91
  -5  -8   0    1.92    1.04
   5   8   0    1.38    0.99
   5   8   0    0.65    0.70
  -5   8   0    0.51    0.59
  -5  -8   0    2.23    0.82
   5   8   0    0.97    0.89
   5   8   0    1.04    0.97
   5  -8   0    0.70    0.76
  -5  -8   0    1.83    0.81
   5  -8   0    1.32    0.83
  -5  -8   0    0.34    0.80
   5   8   0    1.02    0.74
   5  -8   0    1.01    0.82
  -5  -8   0    0.66    0.69
  -5   8   0    1.50    0.93
   5  -8   0    1.10    0.86
  -5   8   0    1.01    0.83
   5  -8   0    0.84    0.87
   5  -8   0    0.55    0.81
   5  -8   0    0.47    0.85
  -5  -8   0    0.94    0.80
   5   8   0    1.78    0.83
  -5   8   0    1.11    0.55
   5   8   0    1.19    1.00
   5  -8   0    0.98    0.80
   5   8   0   -0.13    0.62
  -5  -8   0    2.05    1.04
  -5   8   0    1.02    0.60
   6   8   0   11.78    1.86
   6  -8   0   14.36    2.02
   6  -8   0   12.75    2.03
  -6  -8   0   10.93    1.90
  -6  -8   0   15.51    2.01
   6  -8   0   11.38    2.01
  -6  -8   0   12.75    1.54
  -6   8   0   16.16    2.04
  -6  -8   0   14.58    1.75
   6  -8   0   12.73    1.96
  -6  -8   0   12.12    2.05
  -6   8   0   14.35    1.72
  -6  -8   0   11.38    2.02
  -6  -8   0   12.98    1.95
   6   8   0    9.09    1.84
   6   8   0   14.34    2.05
   6   8   0   11.91    1.95
  -6   8   0   14.07    2.13
  -6  -8   0   15.70    2.06
   6   8   0   13.80    1.97
   6  -8   0   11.07    1.89
   6   8   0   12.40    1.72
  -6   8   0   12.80    1.92
  -6   8   0    8.18    1.82
  -6   8   0   13.36    1.83
  -6  -8   0   13.95    1.80
   6  -8   0   10.06    1.70
   7   8   0    1.71    0.93
  -7  -8   0   -0.40    0.87
  -7   8   0   -0.09    0.84
  -7  -8   0   -0.02    0.66
  -7  -8   0    0.48    1.06
  -7  -8   0   -0.21    0.75
   7  -8   0    1.28    0.95
  -7   8   0   -1.10    0.53
  -7   8   0    0.35    0.90
   7   8   0    0.79    0.86
  -7   8   0   -0.46    0.79
  -7  -8   0    0.85    0.87
  -7  -8   0   -1.69    0.82
  -7   8   0   -0.73    0.83
   7  -8   0   -0.17    0.77
   7  -8   0    1.04    0.98
  -7  -8   0    0.07    0.74
   7   8   0   -0.40    0.89
  -7  -8   0    1.64    0.85
  -7   8   0    0.01    0.72
   7   8   0    1.43    0.83
  -8   8   0    8.45    1.80
   8   8   0    8.19    1.55
  -8  -8   0   11.65    1.91
   8  -8   0    6.14    1.53
   8  -8   0    9.06    1.80
  -8  -8   0   10.58    1.70
  -8   8   0    6.10    1.33
  -8  -8   0    9.70    1.77
   8   8   0   10.74    1.95
  -8  -8   0    6.30    1.74
  -8  -8   0    8.37    1.24
  -8  -8   0    8.43    1.39
  -8   8   0    9.07    1.67
  -8   8   0    6.55    1.77
  -8  -8   0    6.53    1.50
  -8   8   0    7.55    1.09
  -8   8   0    8.23    1.41
  -8  -8   0    9.94    1.35
  -9   8   0   -0.54    1.15
  -9   8   0   -0.14    0.93
  -9  -8   0   -1.29    0.85
   9  -8   0    0.13    0.89
  -9   8   0    1.02    0.90
  -9   8   0   -0.30    0.64
  -9  -8   0    0.58    0.78
  -9  -8   0   -0.08    1.20
  -9  -8   0    0.96    0.68
  -9  -8   0   -0.11    0.98
   9  -8   0   -0.20    1.10
  -9  -8   0    0.75    1.34
  10  -8   0    0.00    1.27
 -10  -8   0    0.29    1.21
  10  -8   0    0.80    1.10
 -10  -8   0    0.43    0.75
 -10  -8   0    1.63    0.85
 -10  -8   0    2.12    1.50
 -10   8   0    1.45    1.23
 -10  -8   0    1.50    1.23
 -10   8   0    1.56    0.97
  10  -8   0   -0.41    1.06
 -11  -8   0    5.10    1.69
 -11   8   0    4.77    1.46
 -11  -8   0    4.04    1.71
   0  -9   0   -0.21    0.75
   0  -9   0   -0.01    0.67
   0   9   0    0.39    0.67
   0   9   0    0.46    0.77
   0   9   0    0.20    0.75
   0   9   0   -0.38    0.73
   0  -9   0    0.31    0.85
   0  -9   0    0.78    0.82
   0   9   0   -0.47    0.59
   0  -9   0    0.35    0.65
   0  -9   0    1.22    0.68
   0  -9   0   -0.60    0.78
   0  -9   0    1.55    0.44
   0   9   0   -0.34    0.74
   0  -9   0    1.28    0.47
   0  -9   0   -0.63    0.66
   0   9   0    0.08    0.61
   0  -9   0   -0.23    0.73
   0   9   0    0.19    0.70
  -1   9   0    4.99    1.13
   1   9   0    1.97    0.95
  -1  -9   0    6.41    1.32
  -1   9   0    5.27    1.22
   1   9   0    5.05    1.36
   1   9   0    2.87    1.09
  -1  -9   0    4.76    0.76
   1  -9   0    4.51    0.78
  -1  -9   0    2.50    1.04
   1   9   0    7.02    1.32
   1   9   0    4.42    1.16
   1   9   0    4.54    0.85
   1  -9   0    2.58    1.09
  -1  -9   0    3.44    1.13
  -1  -9   0    5.80    1.22
   1  -9   0    4.66    1.18
  -1  -9   0    6.05    1.28
   1  -9   0    4.56    1.21
  -1   9   0    5.72    1.20
   1  -9   0    5.14    1.33
   1   9   0    2.61    0.93
  -1  -9   0    4.68    1.19
   1   9   0    3.35    1.09
  -1   9   0    2.96    1.09
   1  -9   0    5.11    1.08
   1  -9   0    4.57    0.84
   1  -9   0    0.64    1.03
  -1   9   0    4.72    1.26
  -1   9   0    3.24    1.03
   1   9   0    3.85    1.20
  -1   9   0    4.81    1.18
  -1  -9   0    6.18    1.31
   1  -9   0    5.13    1.26
  -1  -9   0    2.86    1.05
   1  -9   0    4.74    1.32
   2  -9   0    2.43    1.09
  -2   9   0    2.88    0.96
   2  -9   0    2.31    0.94
  -2   9   0    3.23    0.88
   2  -9   0    4.62    1.13
  -2   9   0    1.03    0.76
   2   9   0    3.40    1.06
  -2  -9   0    0.95    0.94
  -2  -9   0    0.82    0.83
   2   9   0    1.48    0.89
  -2   9   0    1.54    0.89
   2   9   0    2.63    1.10
   2  -9   0    1.22    1.00
  -2  -9   0    0.95    0.98
   2   9   0    3.39    1.15
   2  -9   0    2.10    1.12
   2   9   0    1.96    1.24
   2  -9   0    2.56    1.08
  -2  -9   0    2.34    1.01
  -2  -9   0    1.50    0.85
   2   9   0    2.24    0.73
   2   9   0    1.82    0.98
  -2  -9   0    1.57    0.91
   2  -9   0    2.64    1.16
  -2   9   0    2.96    0.97
   2  -9   0    1.43    0.91
  -2  -9   0    1.90    1.00
  -2   9   0    1.33    0.90
   2   9   0    3.79    1.14
  -2  -9   0    1.59    0.94
   2  -9   0    1.19    0.77
   2  -9   0    3.71    1.04
   2   9   0    2.62    0.99
   2   9   0    0.82    0.88
   3  -9   0    4.06    1.21
   3  -9   0    5.25    1.23
   3  -9   0    5.32    1.08
  -3  -9   0    3.13    1.07
   3  -9   0    6.40    1.32
   3  -9   0    3.70    1.22
  -3   9   0    4.96    1.16
   3   9   0    2.83    1.18
   3   9   0    5.64    1.06
   3  -9   0    5.06    1.31
  -3  -9   0    6.05    1.38
   3   9   0    5.84    1.33
  -3  -9   0    3.83    1.06
   3   9   0    3.48    1.19
  -3  -9   0    5.13    1.15
   3  -9   0    4.12    1.24
  -3  -9   0    4.19    1.32
  -3   9   0    6.04    1.08
   3   9   0    5.65    1.36
  -3   9   0    6.58    1.19
   3   9   0    3.19    1.10
  -3  -9   0    4.29    1.27
  -3  -9   0    5.73    1.31
  -3   9   0    4.45    1.12
   3  -9   0    3.19    1.27
   3  -9   0    4.29    1.34
   3   9   0    4.07    1.19
  -3   9   0    3.24    1.12
  -3  -9   0    4.16    1.21
   3  -9   0    4.68    1.40
  -3  -9   0    4.19    1.26
   3   9   0    4.85    1.32
   3   9   0    3.26    1.09
  -3   9   0    3.82    1.18
   4  -9   0    1.76    1.11
  -4  -9   0    0.02    0.93
  -4   9   0    3.65    1.13
   4  -9   0    1.71    0.92
   4   9   0    3.03    0.95
  -4  -9   0    1.54    1.01
  -4  -9   0    3.10    1.02
   4  -9   0   -0.37    0.91
  -4  -9   0    4.16    1.21
  -4   9   0    2.61    1.05
  -4   9   0    2.75    1.01
   4   9   0    3.75    1.15
  -4   9   0    0.65    0.79
  -4  -9   0    1.89    0.97
   4   9   0    0.72    1.06
   4   9   0    1.74    0.84
  -4  -9   0    1.88    1.00
  -4  -9   0    2.92    0.99
  -4   9   0    2.78    0.92
  -4   9   0    2.60    0.88
   4   9   0    1.41    0.98
  -4  -9   0    2.88    1.08
   4   9   0    2.69    1.01
  -4   9   0    3.11    1.07
  -4  -9   0    1.32    0.92
  -4   9   0    2.10    0.80
   4   9   0    3.66    1.07
   4   9   0    3.29    1.05
   4  -9   0    3.92    1.15
   4  -9   0    1.65    1.00
   4  -9   0    1.33    1.04
   4  -9   0    1.78    1.02
  -4  -9   0    3.68    1.14
   4   9   0    2.67    0.98
   5  -9   0   20.14    2.48
  -5   9   0   19.86    2.42
   5   9   0   14.55    2.45
  -5   9   0   18.42    2.04
   5   9   0   19.41    2.41
   5  -9   0   13.50    2.12
  -5  -9   0   14.68    2.03
  -5  -9   0   19.35    2.60
  -5  -9   0   16.65    2.16
  -5   9   0   19.88    2.31
   5   9   0   17.90    2.22
  -5  -9   0   13.72    2.27
  -5  -9   0   15.69    2.21
  -5  -9   0   17.99    2.43
  -5   9   0   18.42    2.18
   5   9   0   20.83    2.32
  -5  -9   0   19.72    2.44
  -5  -9   0   16.58    2.11
  -5   9   0   23.01    2.55
  -5   9   0   17.97    2.46
   5   9   0   12.21    2.19
   5  -9   0   23.19    2.45
   5  -9   0   15.48    2.41
   5   9   0   15.79    2.41
   5  -9   0   19.16    2.36
  -6   9   0    5.34    1.44
   6   9   0    6.82    1.61
   6   9   0    4.26    1.26
  -6  -9   0    4.77    1.33
  -6  -9   0    5.23    1.46
  -6  -9   0    7.13    1.30
   6  -9   0    3.11    1.24
  -6   9   0    5.33    1.39
   6   9   0    5.11    1.31
  -6  -9   0    3.73    1.33
   6  -9   0    5.48    1.47
  -6   9   0    5.68    1.26
  -6   9   0    6.86    1.52
  -6  -9   0    5.34    1.33
   6  -9   0    5.37    1.27
   6   9   0    3.34    1.15
  -6  -9   0    6.53    1.37
   6   9   0    6.15    1.44
  -6   9   0    4.34    1.00
  -6  -9   0    7.49    1.66
  -6  -9   0    5.79    1.26
  -6   9   0    4.21    1.25
  -7   9   0   11.75    1.49
  -7  -9   0   10.90    2.03
  -7  -9   0    9.18    1.77
  -7   9   0   10.59    1.85
  -7  -9   0   12.31    1.93
  -7   9   0    8.51    1.85
   7   9   0   11.05    1.90
  -7  -9   0    5.54    1.70
  -7   9   0    8.48    1.60
  -7   9   0    8.64    1.90
  -7  -9   0   11.31    1.82
   7   9   0    9.68    2.08
  -7  -9   0   10.23    1.58
  -7  -9   0    7.17    1.73
   7  -9   0   11.79    1.82
  -7   9   0   10.89    1.68
   7  -9   0    9.18    1.93
  -7  -9   0    7.78    1.51
   7   9   0   11.55    1.92
  -8  -9   0    2.01    1.27
  -8  -9   0    0.05    1.07
  -8   9   0    2.02    0.71
   8  -9   0    2.13    1.38
  -8   9   0    2.43    1.48
  -8   9   0    4.80    1.36
  -8   9   0    0.11    1.01
  -8  -9   0    2.93    1.34
  -8  -9   0    1.25    1.02
  -8  -9   0    3.05    1.46
  -8  -9   0    2.55    0.92
  -8  -9   0    0.94    0.82
   8  -9   0    2.71    1.20
  -8   9   0    1.84    0.97
  -9   9   0   -0.14    1.08
  -9   9   0    3.88    0.92
  -9  -9   0    0.92    1.22
  -9  -9   0    3.07    1.07
  -9   9   0    2.13    1.39
  -9  -9   0    2.39    1.16
  -9  -9   0    3.37    0.64
  -9  -9   0    2.38    0.89
  -9  -9   0    1.53    1.17
  -9   9   0    1.96    1.53
 -10  -9   0    1.08    0.87
 -10   9   0   -0.23    0.98
 -10  -9   0   -1.07    1.06
 -10  -9   0    3.28    1.38
 -10   9   0    0.72    1.45
 -11   9   0   -0.30    1.22
 -11  -9   0    1.22    1.68
 -11  -9   0    3.31    1.42
   0 -10   0   -0.44    0.82
   0 -10   0    1.15    0.87
   0  10   0    0.34    0.72
   0  10   0   -0.29    0.71
   0  10   0    0.33    0.78
   0 -10   0    0.94    0.92
   0 -10   0   -0.45    0.84
   0 -10   0    0.12    0.86
   0  10   0    0.14    0.80
   0  10   0   -0.70    0.90
   0  10   0    0.63    0.99
   0  10   0    1.52    0.92
   0  10   0    1.74    0.96
   0 -10   0    1.74    0.87
   0 -10   0    1.34    0.53
   0 -10   0   -2.60    0.83
   1 -10   0   -0.01    0.88
  -1  10   0   -0.80    0.75
  -1  10   0    0.32    0.76
  -1 -10   0   -0.72    0.66
   1 -10   0   -0.31    0.80
   1  10   0    0.06    0.83
  -1 -10   0    1.18    0.85
  -1  10   0   -0.86    0.66
   1  10   0    0.79    0.61
   1  10   0   -0.61    0.78
  -1  10   0    0.33    0.82
   1  10   0   -0.02    0.77
   1 -10   0   -0.12    0.80
   1  10   0   -0.27    0.73
  -1  10   0   -0.22    0.70
   1 -10   0    0.46    0.85
  -1 -10   0   -1.18    0.84
  -1  10   0    0.68    0.79
   1  10   0   -0.82    0.72
  -1 -10   0    0.10    0.88
   1  10   0    0.34    0.91
   1 -10   0   -0.26    0.48
  -1 -10   0   -0.79    0.84
  -1 -10   0    1.04    0.85
   1  10   0    0.07    0.85
  -1  10   0    0.75    0.85
   1 -10   0    0.61    0.86
  -1 -10   0   -0.14    0.80
   1 -10   0    0.43    0.80
   2  10   0   -0.06    1.06
   2 -10   0    2.24    1.16
  -2 -10   0    3.95    1.15
  -2 -10   0    2.42    1.16
  -2 -10   0    3.75    1.15
   2 -10   0    2.31    1.09
   2 -10   0    3.86    1.30
  -2  10   0    5.42    1.13
  -2 -10   0    3.22    1.12
   2  10   0    3.46    1.21
   2 -10   0    3.14    1.31
   2  10   0    4.54    1.27
   2  10   0    3.64    1.12
  -2 -10   0    2.95    1.17
  -2 -10   0    5.79    1.49
   2  10   0    2.79    0.90
  -2  10   0    2.05    1.00
   2 -10   0    1.68    1.10
   2  10   0    4.25    1.26
  -2  10   0    0.66    1.10
  -2 -10   0    3.08    1.26
  -2  10   0    4.11    1.23
  -2  10   0    2.91    1.19
  -2 -10   0    1.27    0.93
   2  10   0    3.53    1.08
   2  10   0    1.97    0.96
  -2  10   0    4.00    1.11
   3  10   0   -0.40    0.78
  -3 -10   0    0.16    0.94
   3 -10   0    0.51    0.97
  -3 -10   0   -0.55    0.88
   3  10   0    0.21    0.62
  -3  10   0   -0.21    0.77
  -3 -10   0   -0.05    0.83
  -3  10   0   -0.93    0.85
   3  10   0    0.33    0.80
   3 -10   0   -0.06    0.65
   3  10   0    1.02    0.96
   3 -10   0    0.89    1.09
  -3  10   0   -0.58    0.71
  -3 -10   0    1.36    0.94
  -3 -10   0   -0.09    0.82
  -3 -10   0   -0.85    0.88
  -3 -10   0   -0.19    0.83
  -3 -10   0   -0.02    0.91
   3 -10   0    0.84    0.87
  -3  10   0    0.09    0.72
  -3  10   0   -0.74    0.61
   4  10   0    2.00    1.05
   4  10   0    1.05    1.06
  -4 -10   0    1.89    1.11
   4  10   0    1.66    0.99
   4 -10   0    1.66    1.07
  -4 -10   0    0.74    0.95
   4 -10   0    4.58    1.13
   4 -10   0    0.96    0.94
   4 -10   0    2.81    1.24
  -4  10   0    0.85    0.87
  -4  10   0    0.74    0.66
   4 -10   0    0.88    1.11
  -4  10   0    1.16    1.08
  -4 -10   0    1.68    1.08
  -4 -10   0    0.51    0.84
  -4  10   0    2.21    0.95
  -4 -10   0    2.19    1.04
  -4 -10   0   -0.09    0.87
  -4 -10   0    0.38    0.98
  -4 -10   0    1.22    0.96
   4  10   0    2.62    0.92
  -4  10   0    2.24    0.91
  -5 -10   0    2.10    1.09
  -5 -10   0    4.75    1.38
  -5 -10   0    4.68    1.15
  -5 -10   0    2.44    1.01
  -5 -10   0    2.52    1.17
  -5  10   0    5.70    1.20
   5 -10   0    2.40    1.19
  -5 -10   0    2.41    1.34
  -5  10   0    3.22    1.23
   5 -10   0    1.96    1.13
   5 -10   0    4.81    1.39
   5  10   0    2.21    1.03
   5 -10   0    3.23    1.40
  -5  10   0    2.11    1.19
  -5  10   0    2.69    1.16
   5  10   0    3.18    1.15
  -5 -10   0    3.01    1.22
  -5  10   0    3.57    0.99
  -6  10   0    6.32    1.63
  -6 -10   0    9.36    1.88
  -6 -10   0    7.06    1.77
  -6  10   0    6.19    1.48
  -6 -10   0    5.31    1.60
   6 -10   0    8.24    1.78
  -6  10   0    7.67    1.70
  -6  10   0    5.87    1.54
  -6 -10   0    7.66    1.51
   6  10   0    9.59    1.82
  -6  10   0    8.68    1.56
  -6 -10   0    7.68    1.62
  -6 -10   0    3.86    1.56
  -6  10   0    8.45    1.42
  -7  10   0   -1.12    0.98
  -7 -10   0    1.45    0.92
  -7  10   0    1.78    0.81
  -7 -10   0    2.22    0.98
  -7 -10   0    1.29    1.21
  -7 -10   0   -0.29    1.13
  -7  10   0   -0.41    0.99
  -7  10   0    1.82    1.04
  -7 -10   0    2.77    0.92
  -7 -10   0    1.16    1.18
  -7  10   0   -0.15    1.12
  -8 -10   0   -0.67    0.97
  -8 -10   0    0.10    0.83
  -8  10   0    1.79    1.21
  -8 -10   0    2.48    1.38
  -8  10   0   -1.69    1.36
  -8  10   0    0.60    0.68
  -8 -10   0    0.53    1.13
  -8  10   0   -1.12    0.94
  -8 -10   0    1.63    1.21
  -8  10   0    0.07    1.06
  -8 -10   0    0.90    0.87
  -9  10   0    2.41    1.54
  -9  10   0    2.34    1.51
  -9 -10   0    1.88    0.97
  -9  10   0    3.55    0.98
  -9  10   0    4.45    1.46
  -9 -10   0    2.37    1.40
  -9 -10   0    2.96    1.29
  -9 -10   0    2.84    0.77
  -9 -10   0    2.85    1.54
  -9 -10   0    0.02    1.23
 -10 -10   0    1.92    1.20
 -10  10   0    3.65    1.64
 -10 -10   0   -1.42    1.18
 -10  10   0    0.66    0.98
   0  11   0   -0.14    1.00
   0 -11   0   -0.40    0.88
   0 -11   0   -1.48    0.72
   0 -11   0   -1.42    1.01
   0  11   0    0.78    0.93
   0  11   0    0.25    0.88
   0  11   0   -1.58    1.06
   0  11   0   -0.15    0.74
   0 -11   0    0.60    0.91
   0  11   0   -0.18    0.92
   1  11   0    4.04    1.21
  -1  11   0    4.52    1.38
   1  11   0    4.22    1.36
  -1  11   0    2.23    1.08
   1 -11   0    5.46    1.55
  -1 -11   0    2.13    1.28
  -1  11   0    4.15    1.30
  -1 -11   0    3.95    1.29
   1 -11   0    6.97    1.51
   1  11   0    4.01    1.39
  -1 -11   0    5.37    1.43
   1  11   0    3.45    1.25
  -1 -11   0    4.26    1.20
  -1  11   0    5.01    1.40
   1 -11   0    5.62    1.47
   1  11   0    5.49    1.53
  -1 -11   0    5.09    1.53
  -1  11   0    4.81    1.31
  -1  11   0    4.55    1.29
  -2 -11   0   -2.76    0.94
   2  11   0    0.58    0.81
   2 -11   0   -0.31    0.97
  -2 -11   0    0.66    1.02
   2  11   0    0.28    1.04
  -2  11   0    1.57    0.96
  -2  11   0    2.90    1.11
  -2  11   0    2.04    1.01
   2  11   0    0.49    0.84
  -2  11   0    0.28    0.73
   2  11   0    1.98    0.98
   2 -11   0    0.82    1.00
   2 -11   0    2.15    1.11
  -2 -11   0    0.25    1.13
  -2 -11   0    1.54    0.92
  -2 -11   0    0.80    1.10
  -2 -11   0    0.83    1.09
  -3 -11   0   -0.02    0.95
  -3 -11   0    1.01    1.05
  -3 -11   0   -0.49    0.90
   3 -11   0    0.09    0.86
  -3 -11   0   -1.83    0.78
  -3  11   0    0.19    0.84
   3  11   0    1.60    1.08
  -3  11   0    0.53    0.72
   3 -11   0    0.14    0.96
  -3 -11   0    0.09    1.19
   3  11   0    0.51    0.91
  -3  11   0    0.86    0.83
  -3  11   0    1.81    0.93
  -3 -11   0    0.31    0.88
   3  11   0    0.75    0.93
   3 -11   0    0.46    0.94
  -3  11   0    0.79    0.85
  -4 -11   0    0.38    1.13
  -4 -11   0    1.31    0.95
   4  11   0    1.67    1.10
  -4  11   0   -0.03    0.84
   4 -11   0   -0.61    0.98
  -4 -11   0    0.76    1.14
  -4 -11   0    1.46    1.18
  -4 -11   0    1.28    0.97
  -4  11   0    2.20    0.98
   4  11   0   -0.25    0.97
  -4  11   0    1.25    0.80
  -4  11   0    1.98    1.00
   4 -11   0    1.96    1.13
  -4 -11   0    2.33    1.05
  -5 -11   0    0.05    1.25
  -5 -11   0   -0.61    0.81
  -5  11   0   -0.09    0.74
  -5 -11   0   -0.06    1.00
  -5 -11   0    0.87    1.12
  -5  11   0    0.18    0.95
   5 -11   0    0.98    1.07
  -5  11   0    0.43    0.98
  -5 -11   0   -0.82    0.95
  -5 -11   0   -1.00    1.00
   5  11   0   -0.94    0.88
   5  11   0    1.03    1.12
  -6  11   0    5.52    1.50
  -6 -11   0    3.08    1.12
  -6 -11   0    5.22    1.57
   6  11   0    1.61    1.32
  -6 -11   0    2.95    1.51
  -6  11   0    2.36    1.37
  -6 -11   0    3.53    1.54
  -6  11   0    4.26    1.07
  -6  11   0    3.53    1.36
  -7  11   0    2.23    1.25
  -7  11   0    3.42    1.36
  -7 -11   0    2.43    1.27
  -7  11   0    3.09    1.02
  -7 -11   0    1.81    1.45
  -7  11   0    3.76    1.48
  -7 -11   0    4.73    1.25
  -7 -11   0    2.19    1.40
  -8 -11   0    0.67    1.02
  -8  11   0    0.91    1.33
  -8  11   0    0.57    1.06
  -8 -11   0    4.69    1.66
  -8  11   0    0.56    1.04
  -8 -11   0    1.10    1.10
  -8 -11   0    1.58    1.46
  -8 -11   0    0.77    0.96
  -8  11   0    0.33    0.69
  -9 -11   0    6.11    1.31
  -9 -11   0    3.44    1.77
  -9  11   0    3.39    1.52
  -9 -11   0    3.29    0.98
  -9  11   0    3.72    1.71
  -9 -11   0    4.89    1.19
  -9 -11   0    4.01    1.91
   0 -12   0   10.45    1.92
   0  12   0    5.74    1.65
   0 -12   0    7.99    1.85
   0  12   0    4.13    1.41
   0  12   0    8.35    1.87
   0 -12   0    8.23    1.87
   0  12   0    8.71    1.68
  -1  12   0   -0.17    0.97
  -1 -12   0    0.89    1.05
   1 -12   0    0.18    0.95
  -1  12   0    1.38    0.95
   1  12   0    1.69    1.12
   1  12   0   -0.49    0.84
   1 -12   0   -0.64    0.96
   1  12   0   -0.45    0.98
  -1  12   0   -0.06    1.01
  -1 -12   0   -0.52    1.17
  -1 -12   0    1.86    1.08
   1 -12   0    1.00    1.13
  -1 -12   0    1.26    1.00
   1  12   0   -1.32    0.99
  -1  12   0   -0.03    1.07
  -2 -12   0    7.21    1.62
  -2 -12   0    5.76    1.80
  -2 -12   0    2.97    1.52
  -2  12   0    5.95    1.48
  -2 -12   0    8.33    1.74
   2  12   0    8.58    1.72
   2 -12   0   10.03    1.95
   2  12   0    4.85    1.62
  -2  12   0    6.76    1.53
  -2  12   0    5.90    1.60
   2  12   0    5.44    1.74
   2 -12   0    4.47    1.47
  -3 -12   0    3.71    1.27
  -3 -12   0    3.37    1.42
   3 -12   0    2.87    1.35
  -3  12   0    1.72    1.16
   3 -12   0    0.78    1.15
  -3 -12   0    2.99    1.11
   3  12   0    3.38    1.37
   3  12   0    4.27    1.32
  -3 -12   0    3.16    1.48
  -3  12   0    2.36    1.10
  -3  12   0    3.97    1.24
  -4 -12   0   28.86    3.47
  -4 -12   0   19.78    3.02
  -4  12   0   23.78    3.12
   4 -12   0   25.56    3.37
   4 -12   0   26.77    3.33
  -4 -12   0   28.55    3.58
   4  12   0   23.18    3.17
  -4  12   0   27.52    3.06
  -4 -12   0   23.87    3.21
   4  12   0   28.97    3.45
  -5  12   0    1.98    0.99
  -5 -12   0    0.72    1.21
   5  12   0    1.72    1.33
  -5 -12   0    1.23    1.18
   5  12   0    6.39    1.53
   5 -12   0    5.66    1.66
  -5 -12   0    3.37    1.34
  -6 -12   0    8.07    2.00
  -6 -12   0    9.47    2.36
  -6 -12   0   13.29    2.28
   6  12   0   15.32    2.52
  -6 -12   0   13.10    2.07
  -6  12   0   11.57    1.85
  -7 -12   0    0.88    1.16
  -7  12   0    2.54    1.01
  -7 -12   0   -0.11    1.36
  -7 -12   0   -0.42    1.18
  -7  12   0    0.27    1.18
  -7  12   0    0.70    1.10
  -7 -12   0   -1.88    0.96
  -8 -12   0   13.89    2.59
  -8  12   0   15.37    2.07
  -8  12   0   17.31    2.91
  -8 -12   0   13.65    2.71
  -8 -12   0   17.27    2.99
  -8  12   0   17.62    2.39
  -8 -12   0   19.92    2.42
  -9  12   0    5.77    1.75
  -9 -12   0    0.61    1.69
  -9 -12   0    6.92    1.20
  -9 -12   0    3.15    2.02
   0 -13   0    0.56    1.35
   0  13   0   -0.32    0.93
   0  13   0    0.40    1.10
   0  13   0    0.35    1.12
   0  13   0    0.00    1.12
   0 -13   0   -0.96    0.95
   0 -13   0   -1.30    0.90
   0 -13   0   -0.37    1.06
   1 -13   0  106.38    9.09
  -1 -13   0   92.20    8.95
  -1 -13   0  106.76    8.51
   1  13   0  104.59    9.00
  -1  13   0   82.30    8.78
   1  13   0   83.57    8.85
  -1 -13   0   82.55    8.89
  -1  13   0   91.28    8.85
  -1 -13   0   76.88    8.89
   1  13   0   84.65    8.97
  -1  13   0   90.91    8.94
   1 -13   0   92.88    9.03
  -1  13   0   94.12    9.11
  -2 -13   0    2.52    1.28
   2 -13   0    2.95    1.41
   2  13   0    1.30    0.96
  -2 -13   0    6.85    1.61
  -2 -13   0    2.34    1.18
  -2 -13   0    5.81    1.69
   2 -13   0    0.87    1.19
  -2  13   0    3.10    1.49
  -2  13   0    2.79    1.19
  -2  13   0    4.05    1.47
   2  13   0    0.52    1.42
  -3  13   0   63.67    6.71
  -3 -13   0   67.86    6.95
  -3 -13   0   62.54    6.82
  -3 -13   0   73.68    7.16
  -3  13   0   75.41    6.96
   3 -13   0   65.52    6.90
   3  13   0   72.04    6.95
   3 -13   0   60.75    6.89
   3  13   0   69.29    7.01
   4  13   0    2.36    1.25
  -4  13   0    2.13    1.11
   4  13   0    2.93    1.41
  -4 -13   0   -0.94    1.18
  -4 -13   0    1.64    1.29
  -4 -13   0   -0.28    1.16
   4 -13   0   -1.37    1.54
  -5 -13   0   33.40    4.28
   5  13   0   33.06    4.07
   5 -13   0   27.48    4.03
  -5  13   0   35.87    3.72
  -5 -13   0   31.61    3.82
   6  13   0    8.79    2.12
  -6 -13   0    6.67    1.98
  -6 -13   0    7.16    1.98
  -6  13   0    7.18    1.57
  -6 -13   0    5.88    1.63
  -7  13   0   12.29    1.81
  -7 -13   0    7.69    1.91
  -7 -13   0   12.35    2.63
  -7 -13   0   13.12    2.46
  -8  13   0    4.83    1.16
  -8 -13   0   -0.53    1.24
  -8 -13   0    2.20    1.71
  -8 -13   0    3.84    1.78
   0 -14   0  122.16   11.39
   0  14   0  122.10   11.34
   0  14   0  141.07   11.41
   0  14   0  100.91   11.30
   0 -14   0  105.56   11.35
  -1  14   0   -0.60    1.13
   1  14   0    2.37    1.15
  -1 -14   0    2.31    1.36
   1 -14   0   -1.31    1.40
  -1 -14   0    1.89    1.36
  -1  14   0   -1.47    0.93
  -1  14   0    0.07    1.08
   1  14   0   -0.32    1.01
  -1  14   0    1.38    1.18
   1 -14   0   -2.27    1.11
  -1 -14   0   -0.99    1.16
  -1 -14   0    2.34    1.14
   2 -14   0   69.23    8.30
  -2 -14   0   92.06    8.03
  -2 -14   0   77.29    8.38
   2 -14   0   86.04    8.55
  -2  14   0   95.66    8.39
   2  14   0   93.87    8.53
  -2 -14   0  102.09    8.77
  -2  14   0   83.34    8.57
   2  14   0   74.07    8.37
  -2 -14   0   78.10    8.55
   3 -14   0    0.75    1.51
  -3  14   0    0.33    1.04
   3  14   0    2.28    1.28
   3  14   0    1.89    1.17
  -3 -14   0   -1.05    1.29
  -3 -14   0    0.69    1.33
  -3 -14   0    1.40    1.02
  -3  14   0   -0.40    1.18
  -4  14   0   40.24    4.22
   4  14   0   37.01    4.43
  -4 -14   0   35.34    4.43
   4 -14   0   39.30    4.66
  -4 -14   0   33.84    4.71
   4  14   0   35.46    4.57
  -4 -14   0   39.43    4.28
  -5 -14   0    2.57    1.47
  -5 -14   0    1.47    1.38
  -5 -14   0   -0.68    1.21
  -5  14   0   -1.20    0.78
   5  14   0   -2.13    1.20
  -6 -14   0   11.56    2.21
  -6 -14   0    5.49    2.17
  -6  14   0    9.09    1.73
   6  14   0   11.15    2.21
  -6 -14   0   10.05    1.94
   0 -15   0    0.10    1.22
   0  15   0   -1.08    1.09
   0  15   0   -0.11    1.34
   0 -15   0    1.18    1.44
  -1  15   0   26.50    3.91
  -1 -15   0   23.75    3.87
  -1 -15   0   31.26    3.85
  -1  15   0   28.75    3.62
   1  15   0   28.34    3.84
   1  15   0   29.80    3.73
   1 -15   0   28.52    3.74
   1 -15   0   28.93    4.06
  -2 -15   0   -0.87    1.38
   2 -15   0   -0.62    1.37
   2 -15   0   -1.29    1.35
  -2  15   0   -0.39    0.94
   2  15   0    0.46    1.22
   2  15   0    2.68    1.29
  -2  15   0   -0.63    1.14
  -2 -15   0    0.82    1.38
   3  15   0   11.81    2.35
   3 -15   0   13.55    2.66
  -3 -15   0   11.76    2.30
  -3  15   0   14.86    2.75
  -3  15   0   10.79    2.16
   3  15   0    9.88    2.41
  -3 -15   0   11.60    2.29
  -3 -15   0   10.14    2.63
   4  15   0    2.12    1.43
   4 -15   0    6.82    1.87
  -4 -15   0   -0.31    1.30
  -4 -15   0    1.17    1.50
  -4  15   0    0.90    1.49
  -4 -15   0    1.44    1.47
  -4  15   0    3.30    1.42
  -5 -15   0    7.34    2.12
  -5 -15   0    7.06    2.22
  -5 -15   0    8.17    2.00
  -5  15   0    8.27    1.63
   5  15   0    9.83    2.37
   0  16   0    1.12    1.04
   0  16   0    1.09    1.34
   0 -16   0    0.03    1.43
   0 -16   0   -0.57    1.29
   1 -16   0    2.41    1.61
  -1 -16   0    2.75    1.90
   1 -16   0    3.15    1.88
  -1  16   0    2.85    1.34
   1  16   0    0.48    1.34
   1  16   0   -1.62    1.79
  -1 -16   0    2.94    1.61
  -1  16   0    3.91    1.56
  -2 -16   0    5.02    1.91
  -2 -16   0    1.65    1.80
   2  16   0    6.19    1.96
  -2  16   0    5.08    1.45
   2 -16   0    1.04    1.98
   2  16   0    4.32    1.66
  -2  16   0    0.41    1.50
  -1   0   1   -0.22    0.10
  -1   0   1   -0.10    0.07
   1   0  -1    0.00    0.11
   1   0   1    0.02    0.07
   1   0  -1    0.04    0.10
   1   0  -1    0.05    0.12
   1   0   1    0.14    0.13
   1   0  -1    0.05    0.11
   1   0  -1    0.10    0.10
   1   0  -1   -0.19    0.08
   1   0   1    0.08    0.07
   1   0   1   -0.04    0.16
  -1   0   1   -0.01    0.09
   1   0  -1    0.08    0.10
   1   0  -1   -0.08    0.11
   1   0   1    0.05    0.07
   1   0  -1   -0.03    0.09
  -1   0   1    0.02    0.09
  -1   0  -1    0.03    0.12
   1   0  -1    0.05    0.09
   2   0  -1   -0.22    0.24
   2   0  -1    0.28    0.24
   2   0  -1   -0.11    0.20
  -2   0   1   -0.28    0.20
   2   0   1   -0.47    0.16
   2   0  -1    0.31    0.25
  -2   0   1   -0.64    0.24
  -2   0  -1   -0.23    0.17
  -2   0  -1   -0.19    0.11
   2   0  -1    0.19    0.26
   2   0   1    0.52    0.20
  -2   0   1   -0.14    0.24
   2   0   1   -0.09    0.17
  -2   0   1   -0.17    0.21
  -2   0  -1   -0.07    0.19
  -2   0   1   -0.46    0.27
  -2   0   1   -0.35    0.28
  -2   0   1   -0.32    0.22
   2   0   1    0.01    0.18
   2   0  -1   -0.11    0.25
  -2   0   1    0.07    0.38
   2   0  -1    0.33    0.22
  -2   0  -1   -0.54    0.27
   2   0  -1    0.95    0.25
   2   0   1   -0.41    0.16
   2   0  -1    0.68    0.33
   2   0  -1    0.27    0.27
  -2   0   1    0.02    0.22
   2   0  -1   -0.49    0.23
   2   0  -1   -0.13    0.18
  -2   0   1   -0.31    0.20
  -2   0  -1   -0.19    0.11
  -2   0   1   -0.07    0.21
   2   0   1   -0.03    0.20
   2   0  -1   -0.30    0.22
   2   0  -1   -0.49    0.24
  -2   0   1    0.01    0.21
  -2   0  -1   -0.13    0.35
  -2   0  -1   -0.03    0.18
   2   0   1    0.10    0.21
  -2   0  -1    0.22    0.26
  -2   0   1    0.29    0.20
  -2   0  -1   -0.08    0.20
   2   0   1   -0.10    0.32
   2   0   1    0.03    0.18
   2   0   1   -0.18    0.21
   2   0   1   -0.22    0.19
   2   0  -1   -0.54    0.23
  -2   0  -1    0.67    0.22
   2   0   1    0.21    0.19
  -3   0  -1   -0.66    0.44
  -3   0   1   -0.34    0.36
  -3   0  -1   -0.22    0.27
   3   0   1   -0.58    0.24
  -3   0   1    0.13    0.20
  -3   0   1    1.06    0.38
   3   0   1    0.03    0.30
  -3   0  -1   -0.21    0.27
  -3   0   1   -0.30    0.44
  -3   0   1   -0.38    0.30
   3   0  -1    0.12    0.30
   3   0   1   -0.14    0.24
  -3   0  -1   -0.18    0.18
  -3   0   1    0.40    0.33
  -3   0   1   -0.30    0.31
   3   0   1   -0.06    0.24
  -3   0  -1    0.43    0.29
   3   0  -1    0.08    0.36
   3   0   1   -0.30    0.42
  -3   0   1    0.25    0.29
  -3   0  -1    0.79    0.28
   3   0   1    0.23    0.28
   3   0  -1   -0.46    0.25
   3   0   1    0.18    0.26
   3   0  -1    0.18    0.33
  -3   0  -1   -0.02    0.27
   3   0  -1   -0.04    0.30
   3   0   1    0.18    0.26
   3   0  -1    1.03    0.31
  -3   0   1    0.53    0.31
   3   0  -1   -0.18    0.31
  -3   0  -1    0.11    0.18
   3   0  -1   -0.08    0.28
   3   0   1    0.76    0.30
   3   0  -1   -0.54    0.27
   3   0  -1   -0.84    0.30
   3   0  -1    0.20    0.34
   3   0   1    0.14    0.27
   3   0  -1   -0.54    0.30
  -3   0   1    0.02    0.21
   3   0   1    0.23    0.27
  -3   0  -1   -0.89    0.33
   3   0   1    0.42    0.32
  -4   0  -1    1.32    0.35
   4   0   1    0.39    0.33
  -4   0   1   -1.15    0.53
  -4   0  -1    0.04    0.36
   4   0  -1    0.05    0.36
   4   0   1    0.90    0.37
   4   0   1    1.08    0.29
   4   0  -1    0.16    0.33
  -4   0  -1   -0.08    0.21
  -4   0  -1   -0.64    0.35
  -4   0   1    0.77    0.62
   4   0  -1    0.41    0.38
   4   0   1    0.25    0.38
   4   0  -1    0.15    0.38
  -4   0  -1   -0.75    0.44
   4   0   1    0.13    0.25
  -4   0   1    0.86    0.54
   4   0  -1    0.77    0.35
   4   0   1    0.04    0.29
   4   0  -1    0.10    0.32
   4   0   1    0.58    0.33
  -4   0  -1   -0.46    0.55
  -4   0   1    0.30    0.41
   4   0   1    0.53    0.37
   4   0  -1    0.12    0.39
  -4   0   1    1.38    0.44
  -4   0  -1   -0.08    0.32
  -4   0   1    0.69    0.34
  -4   0   1   -0.12    0.39
  -4   0  -1    0.36    0.35
   4   0  -1    0.48    0.41
  -4   0  -1    0.59    0.69
   4   0   1    0.56    0.41
   4   0   1    0.02    0.30
   4   0  -1    0.51    0.36
  -4   0   1    0.13    0.43
   4   0  -1    0.79    0.42
   4   0  -1    0.91    0.44
  -4   0   1    0.38    0.39
   4   0   1    0.24    0.38
   4   0  -1   -0.01    0.40
   5   0   1   -0.31    0.29
   5   0   1   -0.06    0.35
  -5   0   1    0.23    0.42
  -5   0   1   -0.07    0.45
  -5   0   1   -0.40    0.32
   5   0  -1   -0.39    0.41
  -5   0   1    0.69    0.46
   5   0  -1    0.03    0.42
   5   0   1    0.08    0.32
   5   0  -1   -0.08    0.34
  -5   0   1   -1.21    0.63
   5   0   1    0.39    0.44
  -5   0  -1    0.21    0.34
   5   0   1    0.61    0.46
  -5   0  -1    0.62    0.39
   5   0   1    1.08    0.46
  -5   0  -1   -0.33    0.64
   5   0  -1    0.65    0.44
  -5   0   1    0.35    0.44
  -5   0  -1    0.63    0.35
   5   0  -1    0.27    0.42
   5   0   1    0.22    0.34
   5   0  -1    0.33    0.43
  -5   0   1   -0.03    0.53
  -5   0   1    1.40    0.71
   5   0  -1    1.23    0.52
   5   0   1   -0.53    0.34
  -5   0  -1    0.16    0.43
   5   0  -1   -0.21    0.36
   5   0   1   -0.13    0.41
  -5   0   1    0.05    0.42
   5   0   1    0.56    0.44
   5   0  -1    0.26    0.41
   5   0  -1    0.36    0.48
  -5   0  -1    0.57    0.42
  -5   0   1    0.49    0.44
   5   0   1    0.44    0.33
  -5   0  -1   -0.03    0.56
  -5   0  -1   -0.18    0.72
  -5   0   1    0.57    0.33
   5   0  -1    0.17    0.46
   6   0   1    0.50    0.45
  -6   0   1   -0.08    0.50
   6   0   1   -0.16    0.42
  -6   0   1    0.60    0.43
  -6   0   1    0.07    0.32
  -6   0   1    0.05    0.40
   6   0   1    0.50    0.43
   6   0  -1   -0.27    0.36
  -6   0   1    0.17    0.43
   6   0   1   -0.33    0.36
   6   0   1   -0.53    0.34
   6   0  -1    0.08    0.42
  -6   0   1    1.39    0.80
   6   0  -1   -0.62    0.42
   6   0   1    0.41    0.42
   6   0  -1   -0.10    0.45
  -6   0  -1   -0.06    0.66
   6   0  -1    0.34    0.46
  -6   0  -1   -0.03    0.42
   6   0  -1    0.25    0.46
  -6   0  -1    0.05    0.59
  -6   0   1    0.37    0.30
   6   0  -1    0.12    0.40
  -6   0   1    0.18    0.63
   6   0  -1    0.55    0.46
   6   0  -1   -0.10    0.37
   6   0  -1   -0.38    0.45
  -6   0   1    1.08    0.59
  -6   0  -1   -0.23    0.32
  -6   0  -1   -0.13    0.43
  -6   0  -1    0.04    0.57
  -6   0  -1    0.16    0.30
  -6   0  -1    0.53    0.40
   6   0  -1    0.35    0.35
   6   0   1    0.45    0.49
   6   0   1    0.35    0.44
   6   0   1    0.00    0.36
   6   0   1   -0.22    0.37
   6   0   1   -0.15    0.41
  -7   0   1    0.80    0.30
  -7   0   1    0.33    0.45
   7   0  -1    1.05    0.55
   7   0  -1    0.38    0.52
   7   0  -1    0.77    0.61
   7   0   1    0.09    0.47
   7   0   1    0.67    0.48
  -7   0   1    0.73    0.59
   7   0  -1    0.09    0.51
  -7   0   1    0.84    0.68
  -7   0   1    0.71    0.47
  -7   0  -1    0.35    0.44
  -7   0  -1    0.61    0.74
  -7   0  -1    0.84    0.85
  -7   0   1    0.34    0.51
  -7   0  -1    0.11    0.74
   7   0   1    0.42    0.59
   7   0   1    0.04    0.48
   7   0  -1    1.34    0.60
   7   0   1    0.68    0.55
  -7   0  -1    0.22    0.57
   7   0  -1    0.39    0.50
   7   0  -1    0.53    0.59
   7   0   1    0.31    0.50
   7   0   1    0.83    0.45
  -7   0   1   -1.09    0.61
  -7   0  -1    0.74    0.55
   7   0   1    0.33    0.55
   7   0   1    0.34    0.43
  -7   0   1    0.08    0.73
   7   0  -1    0.66    0.53
   7   0  -1    1.01    0.48
   8   0   1   -0.07    0.51
  -8   0   1    0.53    0.92
   8   0   1    0.34    0.53
  -8   0   1    0.52    0.44
   8   0   1   -0.52    0.62
  -8   0  -1    0.10    0.56
  -8   0   1   -0.01    0.78
  -8   0  -1    0.32    0.81
  -8   0   1   -0.84    0.65
   8   0  -1    0.48    0.71
  -8   0  -1   -0.27    0.48
  -8   0   1   -0.15    0.57
   8   0   1    2.00    0.69
  -8   0   1   -0.28    0.65
   8   0  -1   -0.45    0.58
  -8   0  -1    0.11    0.46
   8   0   1    0.63    0.56
  -8   0   1    0.68    0.44
   8   0   1    0.26    0.66
  -8   0  -1   -0.46    0.87
  -8   0  -1    0.13    0.71
   8   0  -1   -1.24    0.58
   8   0  -1    0.52    0.53
   8   0  -1   -0.16    0.66
   8   0  -1    0.00    0.63
   8   0  -1   -0.18    0.56
   8   0  -1    0.24    0.53
   8   0   1    1.20    0.60
   9   0   1   -1.45    0.65
  -9   0   1    0.59    0.91
  -9   0  -1    0.28    1.09
  -9   0  -1   -0.92    0.81
   9   0  -1   -0.95    0.71
   9   0  -1    0.93    0.70
  -9   0  -1    0.38    0.57
  -9   0  -1    1.17    0.74
  -9   0   1    0.35    0.72
   9   0   1    0.12    0.56
  -9   0  -1    0.95    0.58
  -9   0   1    0.34    0.63
   9   0   1   -0.05    0.60
   9   0   1   -0.33    0.56
  -9   0  -1    1.04    1.14
   9   0  -1    1.08    0.86
   9   0   1    0.39    0.68
   9   0   1    1.10    0.66
   9   0  -1    0.15    0.57
   9   0  -1   -0.52    0.71
  -9   0   1   -0.16    0.99
  -9   0   1   -0.14    0.82
 -10   0   1    1.46    1.33
 -10   0  -1   -0.87    0.72
 -10   0   1   -0.92    1.05
  10   0  -1   -0.72    0.71
  10   0  -1   -0.10    0.86
  10   0  -1    0.22    0.76
 -10   0   1    1.02    0.65
 -10   0  -1    0.68    0.99
  10   0  -1    0.81    0.90
 -10   0   1    0.28    0.79
  10   0   1   -0.22    0.67
  10   0   1   -0.16    0.78
  10   0   1    0.49    0.73
 -10   0  -1   -1.22    0.50
  10   0  -1   -1.28    0.87
 -10   0   1    0.48    0.88
  10   0   1   -0.55    0.75
  10   0   1    0.65    0.75
 -10   0  -1    0.46    1.21
 -10   0  -1    1.04    1.00
 -11   0  -1    0.61    1.02
  11   0  -1    0.88    0.97
 -11   0   1    1.45    1.49
 -11   0  -1   -0.45    0.78
 -11   0   1   -0.77    0.81
  11   0   1    0.99    0.79
  11   0  -1    0.06    0.79
  11   0   1   -0.06    0.93
 -11   0  -1   -0.61    0.98
  11   0   1    0.60    0.94
 -11   0   1    1.15    1.09
  12   0   1    0.22    0.87
 -12   0  -1    0.01    0.90
  12   0   1   -0.69    1.06
 -12   0   1   -0.08    1.06
 -12   0   1    0.78    1.42
 -12   0  -1    2.70    1.58
 -12   0   1   -0.06    0.87
  12   0  -1   -1.58    0.94
  12   0  -1    0.35    0.92
 -12   0  -1   -1.00    0.98
  13   0   1   -0.41    1.11
  13   0  -1    1.23    1.27
 -13   0   1    0.24    1.12
  13   0   1   -0.98    0.95
 -13   0  -1   -0.07    1.13
 -13   0   1    0.21    1.19
 -13   0  -1   -1.27    1.03
  13   0  -1    1.39    1.23
   0   1   1    0.01    0.09
   0  -1   1    0.06    0.09
   0   1   1    0.02    0.09
   0   1  -1    0.04    0.10
   0   1   1   -0.03    0.08
   0   1   1    0.03    0.09
   0  -1   1    0.04    0.09
   0  -1  -1   -0.06    0.06
   0   1   1   -0.09    0.08
   0   1  -1    0.12    0.09
   0  -1  -1   -0.03    0.09
   0   1   1    0.01    0.08
   0  -1  -1   -0.12    0.08
   0   1  -1    0.10    0.12
   0  -1   1   -0.03    0.10
  -1  -1  -1    0.15    0.12
   1  -1   1    0.42    0.19
   1  -1   1    0.42    0.18
  -1  -1  -1    0.36    0.10
   1   1  -1    0.01    0.15
   1   1  -1    0.39    0.19
  -1  -1  -1    0.03    0.09
   1  -1   1    0.40    0.18
  -1   1   1    0.07    0.15
  -1   1   1    0.67    0.23
  -1   1   1    0.34    0.12
   1  -1   1    0.43    0.25
  -1  -1  -1    0.23    0.23
  -1  -1  -1    0.00    0.12
   1   1  -1    0.35    0.21
   1   1  -1    0.14    0.17
   1   1  -1   -0.05    0.16
  -1  -1  -1    0.35    0.10
   1  -1   1    0.56    0.14
  -1   1   1   -0.10    0.14
   1   1  -1    0.55    0.21
  -1   1   1    0.02    0.14
  -1   1   1    0.46    0.15
   1  -1   1    0.62    0.16
   1   1  -1   -0.04    0.14
   1  -1   1    0.80    0.17
   1   1  -1    0.40    0.18
  -1   1   1    0.27    0.18
   1   1  -1    0.23    0.19
   1  -1   1    0.49    0.17
   1  -1   1    0.01    0.16
   1  -1   1    0.39    0.14
   1  -1   1    0.28    0.18
  -1  -1  -1    0.43    0.22
   1   1  -1    0.34    0.21
   1   1  -1    0.24    0.17
   1   1  -1    0.61    0.23
  -1   1   1    0.15    0.16
   1   1  -1    0.11    0.13
   1  -1  -1    0.19    0.14
   1   1   1    0.05    0.13
   1   1   1    0.33    0.21
  -1  -1   1   -0.04    0.11
   1   1   1    0.27    0.16
   1   1   1    0.35    0.16
   1  -1  -1    0.35    0.17
   1  -1  -1    0.37    0.16
   1   1   1    0.16    0.19
   1   1   1    0.36    0.16
   1  -1  -1   -0.03    0.09
   1  -1  -1    0.23    0.18
   1  -1  -1    0.16    0.17
   1   1   1    0.51    0.18
   1  -1  -1   -0.09    0.17
   1   1   1   -0.21    0.17
   1  -1  -1    0.05    0.18
   1   1   1    0.49    0.21
  -1  -1   1    0.20    0.18
   1   1   1   -0.04    0.19
  -1  -1   1    0.39    0.17
  -1  -1   1    0.40    0.17
  -1  -1   1    0.48    0.15
   1  -1  -1   -0.16    0.14
  -1  -1   1    0.13    0.21
   1   1   1    0.15    0.13
   1  -1  -1    0.04    0.20
  -1   1  -1    0.22    0.15
  -1  -1   1    0.17    0.16
   1   1   1    0.44    0.18
  -1   1  -1    0.41    0.16
   1   1   1    0.24    0.17
   1   1   1    0.07    0.15
   1  -1  -1    0.39    0.20
   1  -1  -1    0.00    0.16
  -2  -1  -1    5.70    0.70
   2   1  -1    4.78    0.71
   2  -1   1    6.89    0.72
   2   1  -1    6.43    0.74
  -2  -1  -1    7.24    0.75
   2   1  -1    5.30    0.75
  -2   1   1    7.63    0.77
   2  -1   1    6.19    0.65
   2  -1   1    5.30    0.69
   2   1  -1    6.91    0.74
  -2   1   1    6.32    0.70
   2   1  -1    7.08    0.74
  -2  -1  -1    6.43    0.71
  -2   1   1    6.99    0.68
   2  -1   1    5.91    0.71
   2  -1   1    5.95    0.72
   2  -1   1    8.13    0.72
  -2  -1  -1    5.40    0.79
  -2   1   1    6.32    0.71
  -2  -1  -1    5.78    0.67
   2  -1   1    5.86    0.68
   2  -1   1    7.04    0.69
   2   1  -1    5.84    0.73
  -2  -1  -1    5.82    0.88
   2   1  -1    5.90    0.74
  -2   1   1    5.55    0.74
   2  -1   1    6.52    0.74
   2  -1   1    6.56    0.90
   2   1  -1    5.90    0.72
  -2   1   1    7.49    0.77
   2   1  -1    6.30    0.82
   2   1  -1    6.25    0.73
  -2   1   1    6.81    0.79
   2  -1   1    7.52    0.78
   2   1  -1    6.57    0.76
  -2  -1  -1    6.98    0.74
   2  -1   1    6.54    0.74
  -2   1   1    6.83    0.77
  -2  -1  -1    6.57    0.85
  -2  -1  -1    7.60    0.75
  -2   1   1    6.70    0.90
  -2   1   1    5.73    0.70
   2  -1   1    7.32    0.72
   2   1  -1    6.85    0.69
  -2  -1  -1    6.54    0.66
  -2  -1  -1    4.83    0.71
   2   1  -1    6.47    0.78
   2   1  -1    6.88    0.72
   2   1  -1    7.09    0.79
  -2   1  -1    6.02    0.69
   2   1   1    5.18    0.70
  -2  -1   1    8.54    0.81
  -2   1  -1    7.62    0.70
  -2  -1   1    7.76    0.68
   2   1   1    6.66    0.77
   2  -1  -1    7.43    0.81
  -2  -1   1    5.75    0.69
   2  -1  -1    5.79    0.77
  -2  -1   1    5.83    0.75
   2  -1  -1    7.27    0.73
  -2  -1   1    7.73    0.80
  -2  -1   1    4.88    0.76
  -2   1  -1    6.16    0.70
   2   1   1    6.12    0.71
   2  -1  -1    6.43    0.77
   2   1   1    4.89    0.65
   2   1   1    6.04    0.70
   2   1   1    7.23    0.79
   2  -1  -1    5.91    0.72
   2   1   1    5.84    0.71
  -2   1  -1    6.80    0.72
   2   1   1    6.39    0.71
   2   1   1    5.49    0.70
   2   1   1    8.33    0.87
  -2  -1   1    7.62    0.78
  -2   1  -1    4.79    0.86
   2  -1  -1    6.83    0.73
  -2   1  -1    6.56    0.73
  -2  -1   1    5.99    0.71
   2   1   1    4.53    0.72
   2  -1  -1    6.46    0.74
   2  -1  -1    7.00    0.69
  -2   1  -1    6.66    0.67
  -2   1  -1    6.18    0.84
   2   1   1    8.20    0.74
   2  -1  -1    6.15    0.74
   2  -1  -1    6.39    0.74
   2  -1  -1    9.53    0.81
   2   1   1    5.20    0.74
  -2  -1   1    6.78    0.78
   2   1   1    5.90    0.60
  -2  -1   1    4.66    0.70
   2  -1  -1    8.19    0.78
  -2   1  -1    5.32    0.70
  -2  -1   1    6.90    0.83
  -2  -1   1    5.98    0.76
   2  -1  -1    6.03    0.72
  -2  -1   1    5.72    0.72
   2  -1  -1    6.65    0.78
   2   1   1    6.15    0.62
  -2   1  -1    5.45    0.63
  -3  -1  -1    9.48    1.17
   3   1  -1   10.69    1.24
  -3  -1  -1   11.63    1.15
   3   1  -1    9.33    1.16
   3   1  -1   11.74    1.21
  -3   1   1   11.82    1.22
   3   1  -1   10.84    1.19
   3  -1   1   12.99    1.17
  -3   1   1   12.03    1.19
  -3  -1  -1   11.16    1.11
   3  -1   1   10.87    1.21
   3   1  -1   10.55    1.10
  -3  -1  -1   11.83    1.19
  -3  -1  -1    9.95    1.22
   3   1  -1   12.75    1.40
   3  -1   1   10.93    1.19
  -3  -1  -1    8.92    1.14
   3  -1   1   11.25    1.09
  -3  -1  -1   14.78    1.21
  -3  -1  -1    8.65    1.10
   3   1  -1   12.43    1.21
  -3   1   1   11.13    1.18
  -3   1   1   10.44    1.15
   3  -1   1   10.05    0.99
   3   1  -1   13.84    1.22
   3   1  -1   10.69    1.22
  -3  -1  -1    9.02    1.38
   3  -1   1   10.01    1.10
   3  -1   1   11.32    1.16
  -3  -1  -1    9.06    1.30
  -3   1   1    9.72    1.40
  -3   1   1   11.43    1.08
   3   1  -1   11.03    1.13
   3   1  -1   12.29    1.21
   3   1  -1    9.08    1.23
  -3   1   1   11.71    1.23
  -3  -1  -1   10.86    1.04
  -3  -1  -1   11.98    1.08
   3  -1   1   11.61    1.13
   3   1  -1   13.78    1.18
   3  -1   1   12.83    1.16
  -3   1   1   11.11    1.06
   3  -1   1   10.84    1.13
   3  -1  -1   12.41    1.19
   3   1   1   10.98    1.14
   3   1   1   11.00    1.22
  -3   1  -1   10.35    1.12
  -3  -1   1    9.16    1.27
  -3  -1   1   10.48    1.11
  -3  -1   1   11.18    1.23
  -3  -1   1   11.75    1.16
  -3  -1   1   11.91    1.20
   3   1   1   10.05    1.02
  -3   1  -1    9.27    1.04
   3   1   1   10.12    1.04
   3   1   1   12.02    1.16
  -3   1  -1   11.82    1.19
  -3  -1   1    9.57    1.19
   3   1   1    9.98    1.13
   3   1   1    8.81    1.13
   3   1   1   12.33    1.17
   3  -1  -1    8.88    1.16
   3   1   1   11.21    1.20
  -3   1  -1   10.24    1.34
  -3   1  -1    9.68    1.42
  -3   1  -1   12.52    1.16
   3  -1  -1    9.87    1.24
   3  -1  -1    9.97    1.21
   3  -1  -1   11.73    1.22
   3   1   1   10.97    1.10
  -3   1  -1   10.13    1.12
  -3  -1   1   13.33    1.28
   3  -1  -1   10.72    1.18
   3  -1  -1   13.16    1.17
  -3  -1   1   10.36    1.08
  -3   1  -1   14.14    1.19
   3  -1  -1   12.08    1.21
   3  -1  -1    8.28    1.14
   3   1   1   12.07    1.35
  -3   1  -1   10.12    1.07
  -3  -1   1   12.64    1.23
  -3  -1   1   11.22    1.13
   3   1   1   10.52    1.17
   3   1   1    9.66    1.14
   3  -1  -1   13.36    1.13
   3  -1  -1   10.04    1.19
   3   1   1   11.70    1.22
   4   1  -1   90.61    8.22
   4  -1   1  105.12    8.26
  -4   1   1   92.48    8.61
   4  -1   1   95.59    8.59
   4   1  -1   96.84    8.30
  -4   1   1  104.83    9.31
   4   1  -1   91.61    7.97
  -4  -1  -1  109.58    8.32
   4  -1   1   94.98    8.29
   4  -1   1  103.51    8.28
  -4   1   1   97.17    8.33
  -4   1   1  106.94    8.21
  -4   1   1   86.94    8.24
  -4   1   1   85.39    8.17
  -4  -1  -1   88.73    8.19
   4   1  -1   80.21    8.31
   4   1  -1   96.25    8.23
  -4  -1  -1   94.73    8.15
   4  -1   1   84.70    8.59
   4   1  -1   97.47    8.65
   4  -1   1   90.23    7.90
  -4   1   1   80.84    8.58
   4  -1   1   90.90    7.92
   4   1  -1   95.07    8.65
  -4   1   1   89.85    8.04
  -4  -1  -1   85.68    8.57
  -4  -1  -1   86.20    8.59
   4   1  -1   82.90    8.34
   4   1  -1  110.20    8.69
  -4  -1  -1   83.39    8.20
  -4   1   1  110.56    8.36
  -4  -1  -1   97.32    9.27
   4   1  -1  103.33    8.00
  -4  -1  -1  112.06    8.17
   4  -1   1   79.65    8.27
   4  -1   1   85.17    8.61
  -4  -1  -1  110.31    8.20
   4  -1   1   95.59    8.17
  -4  -1  -1   89.51    8.55
   4  -1   1  108.50    8.22
   4   1  -1   83.06    8.28
  -4  -1   1   85.88    8.59
  -4   1  -1   91.40    8.54
  -4   1  -1   92.04    8.18
  -4   1  -1   75.75    8.53
   4   1   1   94.55    7.92
  -4   1  -1   77.44    8.11
   4  -1  -1   90.66    8.64
   4  -1  -1  100.12    8.65
  -4  -1   1   97.09    8.63
  -4   1  -1   85.50    8.04
  -4   1  -1   86.78    8.27
  -4  -1   1   82.70    8.08
   4  -1  -1  102.30    7.98
  -4   1  -1   92.33    8.29
  -4  -1   1   99.41    8.20
  -4  -1   1   88.07    8.23
   4   1   1  101.86    8.63
   4   1   1   95.35    8.19
  -4  -1   1  100.66    8.61
  -4   1  -1   82.63    8.12
   4  -1  -1   90.20    8.20
   4   1   1   90.43    8.28
  -4  -1   1   79.76    8.30
   4  -1  -1   85.98    8.26
   4   1   1  100.64    8.63
   4  -1  -1  109.38    8.35
   4  -1  -1   85.09    8.32
   4  -1  -1   98.75    8.32
  -4   1  -1  107.15    9.33
   4   1   1   87.95    8.31
   4   1   1   90.23    7.93
   4  -1  -1   87.64    8.19
   4  -1  -1  102.36    8.65
   4  -1  -1   89.95    8.32
  -4  -1   1   98.61    8.26
   4   1   1   99.08    8.20
   4   1   1   95.21    8.61
   4  -1  -1   93.67    8.63
   4   1   1   93.70    8.25
   4   1   1   77.83    8.58
   5  -1   1   19.17    1.84
   5  -1   1   23.57    2.02
   5   1  -1   22.22    2.13
   5   1  -1   21.30    2.14
   5   1  -1   21.35    2.02
   5  -1   1   20.95    1.95
   5   1  -1   18.94    2.03
   5   1  -1   22.81    2.16
  -5   1   1   19.81    1.90
  -5  -1  -1   18.33    1.97
  -5   1   1   17.40    1.90
   5   1  -1   19.50    2.06
  -5  -1  -1   20.35    1.98
  -5  -1  -1   22.60    2.50
  -5  -1  -1   19.46    1.82
   5   1  -1   19.13    1.88
  -5  -1  -1   18.25    2.10
  -5   1   1   21.33    2.50
  -5  -1  -1   15.93    2.26
   5   1  -1   20.21    2.01
   5   1  -1   21.90    2.08
   5  -1   1   18.46    1.93
   5  -1   1   17.43    2.04
  -5  -1  -1   23.81    2.06
  -5   1   1   21.05    2.07
  -5  -1  -1   21.64    2.06
  -5  -1  -1   17.71    1.83
   5   1  -1   18.18    1.89
   5  -1   1   18.43    1.95
   5  -1   1   18.30    1.82
   5  -1   1   20.57    2.10
  -5   1   1   20.03    2.05
   5  -1   1   20.54    2.00
   5  -1   1   20.86    2.07
  -5  -1  -1   20.53    1.96
  -5  -1  -1   17.27    1.98
   5  -1   1   19.70    2.06
  -5   1   1   15.38    2.21
  -5   1   1   20.92    2.05
  -5   1   1   20.39    1.99
  -5   1   1   23.40    2.10
   5   1  -1   22.63    2.00
   5  -1   1   21.81    2.01
  -5   1   1   23.59    2.02
  -5   1  -1   16.25    2.37
   5  -1  -1   19.92    2.13
   5   1   1   19.97    1.85
  -5   1  -1   22.93    1.98
  -5   1  -1   18.42    2.01
   5  -1  -1   21.34    2.02
   5   1   1   18.41    1.93
  -5   1  -1   20.35    2.30
  -5  -1   1   19.99    1.93
  -5   1  -1   17.75    1.92
  -5  -1   1   20.10    1.92
   5  -1  -1   18.43    1.90
  -5  -1   1   17.44    2.09
   5  -1  -1   18.04    2.08
   5   1   1   21.74    2.04
   5   1   1   16.46    2.23
  -5   1  -1   18.38    1.94
  -5  -1   1   18.57    2.41
   5  -1  -1   18.20    2.01
  -5  -1   1   22.56    2.07
  -5  -1   1   18.00    2.03
   5   1   1   20.80    2.00
   5  -1  -1   20.25    1.99
   5  -1  -1   19.05    1.98
  -5  -1   1   20.59    2.00
  -5  -1   1   17.96    1.88
   5   1   1   19.64    1.98
   5   1   1   21.24    2.10
   5   1   1   20.71    2.03
  -5  -1   1   22.45    2.11
  -5   1  -1   20.70    2.04
   5   1   1   17.28    1.92
  -5  -1   1   20.58    1.94
   5  -1  -1   21.17    2.03
  -5  -1   1   23.94    2.35
  -5   1  -1   15.19    1.89
  -5  -1   1   17.92    2.04
   5  -1  -1   21.70    2.13
   5   1   1   21.14    2.11
   5  -1  -1   19.14    2.00
  -5   1  -1   18.68    2.03
   5   1   1   21.64    1.88
   5   1   1   15.47    2.03
   6  -1   1   19.50    1.88
  -6   1   1   22.74    2.13
   6   1  -1   18.58    1.93
  -6   1   1   16.93    1.96
   6  -1   1   21.07    1.87
  -6   1   1   15.42    2.46
   6   1  -1   19.50    2.06
   6   1  -1   21.17    2.01
   6   1  -1   18.57    1.93
   6  -1   1   22.26    2.12
  -6  -1  -1   19.54    2.07
   6   1  -1   19.29    2.08
   6  -1   1   17.99    1.93
  -6  -1  -1   17.63    1.96
   6  -1   1   18.69    1.96
  -6  -1  -1   17.63    2.47
  -6  -1  -1   18.67    1.94
  -6  -1  -1   19.96    1.97
  -6  -1  -1   19.02    2.18
   6   1  -1   17.37    2.02
  -6  -1  -1   21.27    2.08
   6   1  -1   19.04    2.15
  -6  -1  -1   15.52    2.30
   6   1  -1   23.08    2.21
  -6   1   1   18.19    1.98
  -6   1   1   20.62    1.86
  -6   1   1   25.99    2.50
   6  -1   1   22.55    2.08
  -6  -1  -1   20.02    1.96
   6  -1   1   19.73    2.14
   6  -1   1   17.41    1.95
   6   1  -1   20.44    2.02
   6   1  -1   18.41    2.12
   6   1  -1   19.06    2.10
  -6   1   1   19.09    1.88
   6  -1   1   20.11    2.03
  -6   1   1   19.41    2.04
   6  -1   1   15.81    2.06
   6  -1   1   18.84    2.00
  -6   1   1   26.03    2.21
   6   1   1   21.07    1.90
  -6   1  -1   19.85    1.95
   6   1   1   22.33    2.08
  -6   1  -1   16.67    1.89
   6  -1  -1   21.25    2.10
  -6  -1   1   21.48    2.05
   6  -1  -1   21.57    2.03
   6   1   1   22.50    2.10
   6   1   1   15.83    1.84
  -6   1  -1   20.51    2.09
   6   1   1   19.46    1.96
   6  -1  -1   23.50    2.08
  -6   1  -1   21.19    2.39
   6   1   1   19.69    2.02
   6   1   1   19.31    1.94
   6   1   1   18.15    2.07
  -6   1  -1   19.44    2.52
  -6   1  -1   18.70    1.92
  -6  -1   1   19.37    1.89
  -6  -1   1   18.53    2.05
   6   1   1   21.15    2.15
   6  -1  -1   19.17    1.93
   6  -1  -1   16.27    1.98
   6   1   1   16.68    1.98
  -6   1  -1   18.98    2.06
  -6  -1   1   19.51    2.48
   6  -1  -1   18.45    2.10
  -6   1  -1   19.52    1.93
   6  -1  -1   21.91    2.17
  -6  -1   1   21.10    2.07
   6  -1  -1   21.71    2.10
  -6   1  -1   17.67    2.08
   6  -1  -1   22.20    2.19
   6   1   1   19.72    2.12
  -6  -1   1   18.56    2.08
   6  -1  -1   19.15    2.06
  -6  -1   1   20.10    2.18
  -6  -1   1   17.88    1.89
  -6  -1   1   19.09    2.38
  -7  -1  -1   20.06    2.05
   7   1  -1   21.36    2.00
  -7  -1  -1   16.79    1.74
   7   1  -1   17.82    1.95
   7  -1   1   16.18    1.93
   7  -1   1   20.14    1.83
   7  -1   1   17.41    2.01
  -7   1   1   14.97    1.84
   7  -1   1   15.94    1.87
   7  -1   1   17.29    1.88
  -7  -1  -1   23.41    2.68
  -7   1   1   18.92    2.53
   7   1  -1   14.75    1.84
  -7  -1  -1   16.89    2.15
  -7   1   1   17.68    1.85
  -7  -1  -1   13.02    2.22
   7  -1   1   20.28    1.84
  -7   1   1   19.89    1.92
   7   1  -1   18.09    1.86
   7   1  -1   20.26    1.91
  -7   1   1   14.62    1.98
  -7  -1  -1   15.74    1.83
  -7   1   1   21.63    2.43
   7  -1   1   18.00    2.03
   7   1  -1   16.99    2.06
  -7  -1  -1   21.02    2.06
   7   1  -1   16.39    1.89
  -7  -1  -1   19.61    1.86
   7  -1   1   17.46    1.95
   7   1  -1   20.54    2.12
  -7   1   1   13.92    1.83
   7  -1   1   15.76    1.76
   7   1  -1   18.71    2.04
  -7   1   1   17.39    2.01
   7  -1  -1   17.02    1.83
   7   1   1   14.50    1.78
   7   1   1   18.40    2.06
  -7  -1   1   17.06    1.89
   7   1   1   15.91    1.88
  -7   1  -1   16.41    2.46
   7   1   1   19.63    1.90
  -7  -1   1   18.78    2.52
   7   1   1   17.51    1.79
   7  -1  -1   17.20    1.89
  -7   1  -1   18.77    2.11
   7   1   1   17.37    1.97
   7   1   1   20.28    2.07
   7  -1  -1   15.59    1.94
   7   1   1   17.81    1.81
  -7  -1   1   17.38    1.71
  -7  -1   1   16.01    1.72
  -7   1  -1   21.04    2.05
  -7  -1   1   15.82    2.32
  -7  -1   1   18.29    1.90
   7  -1  -1   18.40    2.00
  -7   1  -1   21.58    2.44
   7  -1  -1   18.33    1.96
  -7  -1   1   17.28    2.01
   7  -1  -1   17.32    1.95
   7  -1  -1   18.40    2.07
  -7   1  -1   19.94    2.08
  -7  -1   1   20.36    2.22
   7  -1  -1   19.02    2.08
  -7  -1   1   15.24    1.87
  -7   1  -1   20.10    1.86
   7   1   1   17.22    1.92
  -8  -1  -1   11.98    1.53
   8   1  -1   12.94    1.82
  -8  -1  -1   14.76    1.80
  -8  -1  -1   12.33    1.95
   8   1  -1   16.25    1.88
  -8  -1  -1   13.47    2.12
   8  -1   1   13.50    1.80
  -8  -1  -1   14.01    1.58
   8   1  -1   15.52    1.69
  -8   1   1   12.20    1.79
   8  -1   1   15.41    1.82
   8   1  -1   15.77    1.79
   8  -1   1   11.45    1.54
   8  -1   1   15.06    1.68
   8   1  -1   17.33    1.81
  -8   1   1   13.05    1.50
   8  -1   1   12.14    1.65
  -8   1   1   10.06    2.16
   8   1  -1   13.87    1.75
  -8   1   1   14.16    1.64
   8  -1   1   18.08    1.83
  -8   1   1   14.10    1.54
   8   1  -1   13.57    1.64
  -8  -1  -1   14.22    2.33
  -8   1   1   12.76    2.09
  -8   1   1   17.13    1.96
   8   1  -1   15.12    1.82
  -8  -1   1   13.39    1.63
   8  -1  -1   11.93    1.59
   8  -1  -1   14.31    1.85
   8   1   1   15.88    1.76
  -8  -1   1   17.49    2.07
   8  -1  -1   13.41    1.72
   8   1   1   14.92    1.76
   8   1   1   12.22    1.58
   8   1   1   16.56    1.67
  -8  -1   1   14.18    1.67
  -8  -1   1   11.97    2.10
  -8   1  -1   14.93    1.93
  -8   1  -1   12.12    2.10
   8  -1  -1   12.59    1.71
   8  -1  -1   16.55    1.87
  -8  -1   1   15.21    1.86
   8   1   1   15.16    1.82
  -8  -1   1   15.62    2.40
  -8  -1   1   14.12    1.57
   8  -1  -1   17.58    1.90
  -8   1  -1   12.97    1.54
  -8   1  -1   16.06    2.38
  -8   1  -1   15.61    1.81
  -8  -1   1   12.19    1.53
   8   1   1   15.20    1.62
   8   1   1   13.07    1.77
   9   1  -1    7.24    1.31
   9   1  -1    8.98    1.34
  -9  -1  -1   10.94    1.24
   9  -1   1    7.99    1.25
   9   1  -1   11.12    1.62
  -9   1   1    9.13    2.02
  -9   1   1   10.16    1.66
   9   1  -1   10.80    1.46
  -9  -1  -1    8.66    2.02
  -9  -1  -1    9.57    1.53
   9   1  -1    8.57    1.50
  -9   1   1    9.72    1.94
  -9   1   1   10.23    1.59
   9   1  -1   10.37    1.44
   9  -1   1   10.48    1.56
   9  -1   1    8.30    1.36
  -9  -1  -1   10.04    1.92
  -9  -1  -1    9.46    1.23
  -9  -1  -1   11.10    1.80
  -9   1   1    9.71    1.32
   9  -1   1   10.51    1.42
   9  -1   1    9.61    1.51
   9  -1  -1    7.89    1.39
   9   1   1   10.03    1.43
  -9  -1   1   10.62    2.03
  -9  -1   1    8.32    1.71
  -9   1  -1    7.94    1.87
  -9   1  -1    9.92    1.23
  -9  -1   1    8.97    1.51
  -9  -1   1   12.58    2.19
   9  -1  -1   12.14    1.69
  -9  -1   1    9.02    1.31
   9   1   1    9.47    1.41
  -9  -1   1    9.31    1.26
  -9   1  -1    6.21    1.88
   9  -1  -1    9.16    1.33
   9   1   1    9.91    1.53
   9   1   1    7.47    1.28
  -9   1  -1   10.18    1.68
   9  -1  -1    6.01    1.44
   9   1   1    8.30    1.30
  -9   1  -1    8.88    1.50
   9   1   1    8.84    1.49
   9  -1  -1   10.79    1.48
  10   1  -1    4.54    1.32
 -10  -1  -1    2.86    1.51
  10  -1   1    6.08    1.39
  10   1  -1    5.53    1.24
 -10   1   1    5.70    1.50
  10  -1   1    5.79    1.18
 -10   1   1    5.79    1.77
 -10   1   1    8.40    1.85
  10  -1   1    7.14    1.19
 -10   1   1    8.44    1.45
 -10  -1  -1    5.88    1.55
 -10  -1  -1    6.18    0.98
 -10  -1  -1    6.92    1.91
  10  -1   1    8.45    1.30
  10   1  -1    4.68    1.29
  10   1  -1    7.34    1.26
 -10  -1  -1    5.76    1.33
  10  -1   1    4.54    1.37
  10   1  -1    5.95    1.36
  10   1   1    5.29    1.32
  10  -1  -1    6.29    1.38
  10   1   1    4.54    1.32
 -10  -1   1    6.15    1.79
 -10  -1   1    5.17    1.05
  10   1   1    6.63    1.20
 -10   1  -1    9.01    1.44
  10  -1  -1    7.14    1.40
  10   1   1    5.38    1.16
  10   1   1    5.50    1.15
 -10   1  -1    7.64    1.88
 -10   1  -1    8.35    2.05
 -10   1  -1    6.55    1.52
  10  -1  -1    6.84    1.27
  10   1   1    6.82    1.25
 -10  -1   1    7.99    1.87
 -10  -1   1    6.38    1.40
  10  -1  -1    4.96    1.31
 -10   1  -1    6.70    0.92
 -10  -1   1    6.19    1.60
  10  -1  -1    5.44    1.22
  11  -1   1    5.37    1.36
 -11   1   1    1.50    1.08
  11  -1   1    5.30    1.28
  11  -1   1    3.71    1.08
 -11  -1  -1    4.60    1.77
  11   1  -1    4.26    1.34
 -11   1   1    1.62    1.24
 -11  -1  -1    4.71    1.27
 -11   1   1    4.59    1.76
 -11  -1  -1    2.83    1.34
  11   1  -1    4.06    1.18
 -11   1  -1    2.98    1.20
  11  -1  -1    4.33    1.38
  11  -1  -1    5.39    1.24
 -11  -1   1    2.87    1.51
 -11  -1   1    4.31    1.42
  11   1   1    2.17    1.25
 -11   1  -1    3.87    1.28
  11   1   1    5.16    1.35
 -11   1  -1    3.99    1.61
  11   1   1    3.49    1.08
 -11  -1   1    5.77    1.39
 -12   1   1    0.71    1.17
  12  -1   1    1.96    1.03
  12  -1   1    2.22    1.20
 -12  -1  -1    0.55    1.21
 -12  -1  -1    3.86    1.72
 -12   1   1    1.72    1.38
 -12  -1  -1    2.23    1.14
 -12   1   1    0.33    0.93
  12   1  -1    1.31    0.91
  12   1  -1    2.01    1.18
 -12  -1   1    0.95    1.08
  12  -1  -1    1.67    1.05
 -12  -1   1   -0.20    1.34
  12  -1  -1    1.07    1.09
 -12  -1   1   -0.73    0.98
 -12   1  -1    1.99    1.05
  12   1   1    1.37    0.96
 -12   1  -1    0.54    1.25
 -12   1  -1    0.41    1.16
  12   1   1    1.80    1.14
 -13   1   1   -0.52    1.29
  13   1  -1    0.16    1.10
  13  -1   1    1.52    1.07
 -13  -1  -1    0.55    1.27
 -13   1   1    0.79    1.11
 -13  -1  -1    0.08    1.21
  13  -1   1    2.85    1.18
  13   1  -1   -0.56    1.38
  13  -1  -1    1.09    1.13
 -13   1  -1    0.23    1.21
 -13   1  -1   -1.87    1.04
 -13  -1   1    0.85    1.26
 -13  -1   1    0.38    1.12
  13   1   1    0.20    1.06
  13  -1  -1    3.22    1.36
  13   1   1   -1.27    1.20
   0   2  -1   -0.37    0.19
   0  -2   1    0.52    0.33
   0  -2   1   -0.04    0.25
   0   2   1    0.19    0.24
   0  -2  -1    0.07    0.29
   0   2  -1    0.01    0.23
   0   2   1    0.49    0.31
   0   2  -1    0.13    0.29
   0  -2   1   -0.13    0.24
   0   2  -1   -0.14    0.27
   0  -2   1    0.16    0.33
   0   2  -1    1.06    0.34
   0  -2  -1   -0.05    0.25
   0  -2  -1    0.41    0.32
   0  -2   1   -0.28    0.31
   0   2   1   -0.04    0.28
   0   2   1   -0.35    0.28
   0   2   1    0.38    0.31
   0  -2  -1   -0.14    0.23
   0   2   1    0.18    0.30
   0  -2   1    0.11    0.27
   0   2  -1    0.02    0.23
   0   2   1    0.14    0.29
   0  -2  -1    0.58    0.28
   0   2   1   -0.30    0.30
   0  -2   1    0.18    0.28
   0  -2  -1   -0.13    0.29
   0   2  -1   -0.66    0.24
   0  -2  -1    0.05    0.25
   0  -2   1    0.39    0.28
   0   2  -1    0.39    0.31
   0   2  -1    0.07    0.27
   0  -2  -1   -0.17    0.26
  -1   2   1    3.62    0.53
  -1   2   1    3.66    0.52
   1   2  -1    3.24    0.53
   1  -2   1    4.31    0.51
   1   2  -1    3.68    0.56
   1   2  -1    3.32    0.54
  -1  -2  -1    3.45    0.52
   1   2  -1    4.12    0.55
  -1  -2  -1    4.53    0.54
   1   2  -1    2.83    0.54
  -1   2   1    3.51    0.54
   1  -2   1    4.42    0.53
   1   2  -1    2.24    0.55
  -1  -2  -1    2.82    0.44
   1  -2   1    5.29    0.62
   1  -2   1    3.08    0.56
  -1   2   1    3.54    0.55
   1   2  -1    3.86    0.55
  -1  -2  -1    3.38    0.50
  -1  -2  -1    2.76    0.54
  -1   2   1    3.52    0.54
  -1   2   1    5.19    0.59
  -1  -2  -1    5.08    0.53
  -1  -2  -1    3.26    0.56
   1   2  -1    5.17    0.64
   1  -2   1    2.55    0.52
   1  -2   1    2.32    0.49
   1  -2   1    3.61    0.55
   1   2  -1    4.01    0.49
   1  -2   1    5.46    0.57
   1   2  -1    4.67    0.51
  -1   2   1    4.32    0.50
   1   2  -1    3.10    0.51
  -1  -2  -1    4.12    0.52
   1   2  -1    3.03    0.55
  -1  -2  -1    4.49    0.57
   1  -2   1    3.92    0.54
  -1  -2  -1    3.34    0.53
   1  -2   1    3.61    0.51
  -1  -2  -1    3.13    0.56
  -1  -2  -1    2.89    0.53
   1  -2   1    2.36    0.53
   1  -2   1    2.77    0.54
  -1   2   1    3.95    0.51
  -1   2   1    3.60    0.53
  -1  -2  -1    3.70    0.52
  -1   2   1    4.79    0.54
  -1  -2  -1    3.68    0.52
   1  -2   1    4.34    0.53
  -1   2   1    3.52    0.56
  -1  -2  -1    2.94    0.48
   1   2  -1    3.12    0.51
   1  -2   1    3.39    0.51
   1  -2  -1    3.84    0.57
  -1   2  -1    3.39    0.59
   1  -2  -1    5.00    0.58
   1  -2  -1    3.26    0.50
   1   2   1    5.34    0.58
  -1  -2   1    3.59    0.52
  -1   2  -1    2.70    0.54
   1  -2  -1    5.51    0.57
   1  -2  -1    4.70    0.56
   1  -2  -1    4.41    0.57
   1   2   1    3.32    0.55
  -1   2  -1    4.43    0.53
   1   2   1    3.07    0.47
   1   2   1    3.66    0.59
   1  -2  -1    3.12    0.54
   1  -2  -1    4.00    0.57
  -1  -2   1    3.27    0.53
  -1  -2   1    3.42    0.50
  -1   2  -1    4.48    0.48
  -1   2  -1    4.07    0.51
  -1  -2   1    2.90    0.54
   1  -2  -1    3.66    0.54
   1   2   1    3.86    0.53
   1   2   1    4.37    0.55
  -1  -2   1    3.48    0.58
  -1   2  -1    3.23    0.56
   1   2   1    2.70    0.53
  -1  -2   1    5.09    0.61
  -1  -2   1    2.61    0.47
  -1  -2   1    3.06    0.52
   1   2   1    4.77    0.55
   1   2   1    2.78    0.51
   1   2   1    3.92    0.53
   1   2   1    4.61    0.62
  -1   2  -1    2.70    0.50
  -1  -2   1    2.32    0.53
  -1  -2   1    4.94    0.58
  -1  -2   1    4.24    0.57
   1   2   1    4.39    0.58
  -1  -2   1    2.97    0.50
   1   2   1    2.95    0.51
   1  -2  -1    3.78    0.52
  -1  -2   1    4.57    0.59
   1   2   1    4.22    0.47
  -1   2  -1    4.01    0.53
   1   2   1    3.04    0.53
   1  -2  -1    3.82    0.56
  -1   2  -1    3.82    0.56
   1  -2  -1    3.75    0.56
   1   2   1    2.97    0.55
  -1   2  -1    4.11    0.52
   1  -2  -1    2.10    0.54
   1  -2  -1    4.44    0.55
  -2   2   1    0.07    0.34
  -2  -2  -1    0.17    0.36
   2  -2   1    0.29    0.28
   2  -2   1    0.08    0.36
  -2   2   1    0.95    0.32
   2  -2   1    0.28    0.40
   2   2  -1    0.05    0.34
   2   2  -1    0.45    0.39
   2   2  -1    0.39    0.38
   2  -2   1    0.46    0.30
   2  -2   1    0.25    0.30
   2   2  -1    0.31    0.37
  -2   2   1    0.34    0.32
  -2   2   1    1.37    0.32
   2  -2   1    0.22    0.32
   2  -2   1    0.52    0.30
  -2  -2  -1    0.25    0.31
  -2  -2  -1    0.52    0.27
   2   2  -1    0.55    0.29
   2  -2   1    0.19    0.41
  -2   2   1    0.21    0.32
   2  -2   1    0.39    0.39
  -2  -2  -1    0.06    0.29
   2   2  -1    0.61    0.34
  -2  -2  -1    0.75    0.22
   2   2  -1    0.41    0.38
  -2  -2  -1    0.43    0.33
  -2   2   1    0.09    0.39
   2   2  -1    0.59    0.33
   2   2  -1    1.31    0.41
  -2   2   1    0.32    0.36
   2   2  -1    0.75    0.45
   2  -2   1    0.81    0.33
  -2  -2  -1   -0.27    0.39
   2  -2   1    0.40    0.37
  -2  -2  -1    0.68    0.34
  -2   2   1    0.48    0.33
   2  -2   1    0.40    0.36
   2   2  -1    0.94    0.39
   2   2  -1    0.96    0.37
  -2  -2  -1    0.77    0.37
  -2  -2  -1    0.24    0.39
  -2   2   1    0.79    0.37
   2  -2   1    0.30    0.30
  -2  -2  -1    0.35    0.37
   2   2  -1    0.03    0.37
  -2  -2  -1    0.40    0.29
  -2   2   1    0.53    0.38
  -2  -2  -1    0.75    0.39
  -2   2  -1    0.07    0.37
  -2  -2   1    0.53    0.33
  -2  -2   1    0.19    0.32
   2   2   1    0.83    0.39
  -2  -2   1    1.50    0.37
  -2   2  -1    0.18    0.32
   2  -2  -1    1.01    0.39
   2   2   1    1.17    0.35
  -2   2  -1    0.24    0.32
  -2  -2   1    0.87    0.38
  -2  -2   1    0.09    0.39
  -2  -2   1    1.44    0.44
   2   2   1    0.65    0.37
  -2   2  -1    0.54    0.26
   2  -2  -1    0.07    0.32
   2  -2  -1    0.89    0.36
   2  -2  -1   -0.19    0.35
  -2   2  -1    0.12    0.22
   2   2   1    0.35    0.32
  -2  -2   1    0.55    0.40
  -2   2  -1    0.42    0.49
  -2  -2   1    0.66    0.32
   2   2   1    0.70    0.37
   2   2   1    0.83    0.36
  -2  -2   1    0.40    0.41
   2   2   1    0.54    0.42
   2  -2  -1    1.48    0.42
   2  -2  -1    0.83    0.36
   2   2   1    0.95    0.33
   2   2   1   -0.03    0.30
  -2   2  -1    0.52    0.32
   2   2   1   -0.12    0.36
  -2  -2   1    0.51    0.39
   2  -2  -1    0.54    0.37
  -2   2  -1    0.22    0.29
   2  -2  -1    0.31    0.26
   2   2   1    0.24    0.39
   2  -2  -1   -0.11    0.31
   2   2   1    0.45    0.31
   2  -2  -1    0.81    0.39
  -2  -2   1    0.79    0.40
  -2  -2   1    0.87    0.41
   2   2   1    0.21    0.36
   2  -2  -1    0.01    0.36
  -2  -2   1    1.25    0.38
   2   2   1    0.55    0.27
   2   2   1    0.21    0.21
  -2  -2   1    1.14    0.41
   2   2   1   -0.19    0.34
   3   2  -1   71.18    5.73
   3   2  -1   60.78    5.71
   3  -2   1   55.54    5.58
   3  -2   1   58.42    5.42
  -3  -2  -1   61.16    5.60
   3   2  -1   57.02    5.86
   3   2  -1   51.84    5.92
  -3   2   1   70.24    5.73
   3   2  -1   55.54    5.91
  -3  -2  -1   56.57    5.86
  -3  -2  -1   53.57    5.60
   3  -2   1   62.34    5.65
   3  -2   1   65.84    5.91
   3   2  -1   72.67    5.48
  -3  -2  -1   72.91    5.94
  -3  -2  -1   59.35    5.63
  -3   2   1   64.96    5.47
   3   2  -1   60.97    5.72
  -3  -2  -1   68.20    5.89
   3  -2   1   61.70    5.89
  -3  -2  -1   59.35    5.70
   3   2  -1   66.69    5.76
  -3  -2  -1   74.26    5.64
  -3  -2  -1   57.86    5.63
   3   2  -1   60.09    5.49
   3  -2   1   62.33    5.70
  -3   2   1   62.99    5.68
   3   2  -1   61.66    5.64
   3  -2   1   66.18    5.91
  -3   2   1   61.94    5.92
   3  -2   1   69.07    6.39
  -3  -2  -1   56.58    5.61
   3   2  -1   67.55    5.95
   3  -2   1   59.68    5.60
   3  -2   1   55.95    5.64
   3  -2   1   69.07    5.69
  -3   2   1   65.18    5.64
  -3  -2  -1   71.01    5.72
  -3   2   1   65.71    5.68
  -3   2   1   63.56    5.62
   3   2  -1   62.82    5.68
  -3   2   1   54.91    6.30
   3   2   1   62.32    5.69
   3   2   1   69.69    5.44
   3   2   1   64.35    5.91
  -3   2  -1   61.68    5.90
  -3  -2   1   60.43    5.86
   3   2   1   73.54    5.70
   3  -2  -1   62.04    5.63
   3  -2  -1   58.65    5.68
  -3  -2   1   55.10    5.91
  -3   2  -1   63.53    5.89
   3   2   1   68.94    5.95
   3   2   1   51.17    5.70
   3  -2  -1   71.62    5.96
  -3   2  -1   66.68    5.59
   3  -2  -1   74.81    5.68
  -3  -2   1   61.39    5.67
   3   2   1   57.81    5.67
   3   2   1   67.89    5.63
   3  -2  -1   62.56    5.92
   3  -2  -1   62.43    5.69
  -3  -2   1   52.33    5.68
  -3   2  -1   55.58    6.31
  -3  -2   1   71.52    5.67
  -3  -2   1   53.91    5.62
  -3   2  -1   59.67    5.59
   3   2   1   70.04    5.47
   3   2   1   69.00    5.95
   3   2   1   67.79    5.90
  -3   2  -1   56.72    5.63
  -3  -2   1   74.23    5.76
   3  -2  -1   64.93    5.95
   3  -2  -1   67.27    5.48
   3  -2  -1   57.70    5.72
  -3   2  -1   75.20    5.70
  -3  -2   1   54.25    5.55
   3  -2  -1   69.43    5.74
  -3   2  -1   64.61    5.69
   3   2   1   61.66    5.66
  -3  -2   1   59.62    5.91
   3  -2  -1   68.74    5.72
  -3   2  -1   58.10    5.60
  -3  -2   1   73.46    5.71
   4  -2   1   10.41    1.23
   4   2  -1    9.46    1.19
   4  -2   1   13.93    1.36
   4   2  -1   13.24    1.42
   4  -2   1   10.36    1.26
   4   2  -1   10.90    1.31
  -4  -2  -1   10.41    1.34
  -4   2   1   10.41    1.30
   4  -2   1   10.64    1.34
  -4  -2  -1   11.17    1.26
   4   2  -1   12.52    1.45
   4   2  -1   12.65    1.29
   4  -2   1   11.90    1.30
  -4   2   1   12.22    1.37
  -4  -2  -1   12.17    1.34
   4  -2   1   12.74    1.38
  -4  -2  -1    8.65    1.41
   4   2  -1    9.23    1.45
   4  -2   1   11.72    1.26
  -4  -2  -1    8.92    1.39
   4  -2   1    9.97    1.23
   4   2  -1   10.69    1.24
   4   2  -1   12.41    1.36
   4  -2   1   11.83    1.27
   4   2  -1    8.66    1.24
   4   2  -1   11.88    1.31
   4   2  -1   11.68    1.33
  -4  -2  -1   11.07    1.25
  -4  -2  -1    9.53    1.20
  -4   2   1   11.44    1.29
  -4   2   1   10.67    1.29
  -4  -2  -1   13.26    1.16
   4   2  -1   11.67    1.32
  -4  -2  -1   10.42    1.29
  -4   2   1   12.63    1.27
  -4  -2  -1   11.80    1.19
  -4   2   1   11.35    1.26
  -4  -2  -1   10.69    1.28
  -4  -2  -1    7.95    1.53
  -4   2   1   10.17    1.56
   4  -2   1   11.07    1.17
   4   2  -1    9.18    1.32
  -4   2   1   11.73    1.34
   4   2   1   11.38    1.30
   4   2   1   11.65    1.27
   4  -2  -1   10.82    1.28
  -4   2  -1   10.37    1.24
   4  -2  -1   16.44    1.44
   4   2   1   13.23    1.31
  -4  -2   1   11.21    1.15
   4  -2  -1   10.46    1.25
  -4  -2   1   10.65    1.23
   4   2   1   11.65    1.35
  -4  -2   1   10.57    1.32
   4   2   1    9.86    1.31
   4  -2  -1   11.05    1.30
   4  -2  -1   11.09    1.32
  -4   2  -1   12.60    1.13
  -4   2  -1   11.02    1.19
  -4  -2   1    9.52    1.31
   4   2   1   13.21    1.55
   4  -2  -1   16.00    1.38
  -4   2  -1   12.09    1.67
  -4  -2   1   10.31    1.18
  -4   2  -1   12.84    1.56
   4   2   1    9.03    1.22
  -4  -2   1   11.89    1.40
  -4   2  -1   12.08    1.33
   4   2   1   10.53    1.38
  -4  -2   1   10.81    1.32
   4   2   1   12.21    1.18
   4   2   1   14.05    1.17
   4   2   1   10.61    1.27
  -4   2  -1   12.21    1.31
   4   2   1   10.73    1.22
   4   2   1   13.13    1.34
   4   2   1   15.41    1.43
   4  -2  -1   11.73    1.35
  -4   2  -1    9.76    1.26
  -4  -2   1   12.17    1.25
  -4  -2   1   11.70    1.30
  -4  -2   1    8.86    1.28
   4  -2  -1   12.19    1.36
   4  -2  -1   10.50    1.36
   4  -2  -1   12.11    1.30
   4   2   1   11.20    1.28
  -4   2  -1   10.54    1.21
  -4   2  -1   10.07    1.27
  -4  -2   1    9.05    1.43
   4  -2  -1   11.51    1.38
  -5  -2  -1   57.32    5.21
   5   2  -1   48.45    4.87
  -5  -2  -1   53.12    4.80
   5   2  -1   48.78    4.91
   5   2  -1   57.02    4.97
   5   2  -1   49.14    4.88
   5  -2   1   58.15    4.68
  -5   2   1   63.91    4.88
   5  -2   1   53.05    4.90
   5   2  -1   61.16    5.17
  -5  -2  -1   47.73    5.51
  -5   2   1   50.20    5.56
  -5  -2  -1   53.38    4.94
  -5  -2  -1   57.99    4.95
  -5   2   1   53.12    4.79
   5  -2   1   50.76    4.87
  -5   2   1   50.63    4.94
  -5   2   1   50.01    4.91
  -5   2   1   50.53    4.81
  -5  -2  -1   55.49    5.05
   5   2  -1   51.33    5.12
  -5  -2  -1   51.50    4.81
  -5   2   1   54.58    4.84
   5   2  -1   51.03    4.89
   5   2  -1   55.67    4.94
   5  -2   1   58.16    4.89
   5  -2   1   55.85    5.13
  -5  -2  -1   44.30    4.97
   5   2  -1   55.60    5.17
   5  -2   1   56.57    4.89
   5  -2   1   57.51    4.85
  -5   2   1   51.50    5.05
  -5  -2  -1   55.73    4.77
  -5  -2  -1   47.78    4.89
  -5   2   1   48.52    4.74
   5  -2   1   47.67    5.07
  -5   2   1   49.51    5.18
   5   2  -1   63.54    5.31
   5   2  -1   54.51    4.73
  -5  -2  -1   50.90    4.81
   5   2  -1   56.20    4.94
   5  -2   1   49.75    4.83
   5  -2   1   48.86    5.06
   5   2  -1   50.78    4.68
  -5  -2   1   52.03    4.94
   5  -2  -1   61.67    4.97
  -5  -2   1   52.56    4.81
   5  -2  -1   54.45    4.93
   5   2   1   51.81    5.08
   5   2   1   53.64    5.21
   5   2   1   51.67    4.87
   5   2   1   51.53    4.86
  -5   2  -1   57.18    4.81
  -5   2  -1   56.80    4.74
  -5   2  -1   54.51    5.01
  -5   2  -1   62.27    4.96
  -5  -2   1   49.04    4.89
  -5   2  -1   53.54    5.60
   5   2   1   59.03    4.93
  -5  -2   1   43.25    5.11
  -5   2  -1   49.37    4.71
   5   2   1   53.27    4.93
   5   2   1   53.81    4.66
   5  -2  -1   51.62    4.87
   5  -2  -1   45.24    4.85
  -5   2  -1   50.87    4.78
   5   2   1   53.50    4.89
  -5  -2   1   51.47    4.85
  -5  -2   1   49.32    4.82
  -5   2  -1   57.91    4.81
   5   2   1   50.34    5.11
  -5  -2   1   50.44    4.87
   5   2   1   56.86    5.13
  -5  -2   1   58.84    5.11
   5   2   1   55.34    4.69
   5  -2  -1   56.73    5.17
   5  -2  -1   45.36    4.85
   5   2   1   55.30    4.89
  -5   2  -1   55.64    4.91
   5  -2  -1   49.84    5.09
   5  -2  -1   52.91    4.70
   5  -2  -1   56.82    4.91
  -5  -2   1   52.90    5.04
  -6  -2  -1   10.75    1.37
  -6  -2  -1   11.73    1.39
   6   2  -1   12.10    1.56
  -6   2   1   13.84    1.30
   6  -2   1   13.87    1.61
   6   2  -1   14.50    1.67
   6   2  -1   13.90    1.52
  -6   2   1   13.88    1.95
  -6   2   1   15.02    1.59
  -6   2   1   13.58    1.34
  -6   2   1   12.66    1.46
   6  -2   1   12.69    1.42
   6   2  -1   11.56    1.45
   6   2  -1   11.88    1.50
  -6   2   1   12.65    1.53
   6   2  -1   13.57    1.56
   6  -2   1   11.14    1.34
  -6   2   1   11.51    1.75
   6   2  -1   14.56    1.49
  -6  -2  -1   14.59    1.93
   6   2  -1   10.54    1.38
  -6  -2  -1   12.87    1.79
   6  -2   1   11.97    1.51
  -6  -2  -1   12.38    1.69
  -6  -2  -1   10.29    1.48
   6   2  -1   12.09    1.58
  -6  -2  -1   11.79    1.41
  -6  -2  -1   12.89    1.24
   6   2  -1   12.35    1.38
   6   2  -1   10.02    1.48
  -6  -2  -1   12.37    1.25
   6  -2   1   15.22    1.55
   6  -2   1   10.34    1.36
   6  -2   1   11.09    1.39
  -6   2   1   13.41    1.46
   6  -2   1   13.54    1.49
  -6  -2  -1   10.43    1.40
   6  -2   1   10.68    1.49
   6  -2   1   13.05    1.45
  -6   2   1   13.33    1.46
   6   2   1   14.21    1.58
  -6   2  -1   13.73    1.39
   6  -2  -1   14.55    1.55
  -6   2  -1   13.14    1.41
   6   2   1   13.47    1.47
   6   2   1   15.09    1.68
  -6  -2   1   11.00    1.64
  -6  -2   1   11.55    1.54
   6  -2  -1   15.03    1.53
  -6   2  -1   13.44    1.38
  -6  -2   1   13.43    1.45
   6  -2  -1    9.23    1.48
  -6  -2   1   11.50    1.45
   6   2   1   12.64    1.48
  -6  -2   1   12.86    1.92
  -6  -2   1   13.46    1.52
  -6   2  -1   10.52    1.69
   6   2   1   12.27    1.44
  -6   2  -1   15.64    1.61
  -6  -2   1   11.92    1.33
   6  -2  -1    9.63    1.49
  -6  -2   1   11.89    1.28
   6  -2  -1   13.36    1.58
   6   2   1   11.62    1.34
  -6  -2   1   13.21    1.37
  -6  -2   1   12.91    1.41
  -6   2  -1   11.10    1.89
  -6   2  -1   15.09    1.54
  -6  -2   1   12.56    1.51
   6   2   1   10.26    1.45
   6  -2  -1   11.65    1.43
   6   2   1   11.37    1.52
   6   2   1   11.40    1.40
   6  -2  -1   16.27    1.60
   6  -2  -1   13.92    1.51
  -6   2  -1   13.96    1.55
   6  -2  -1   11.44    1.38
   6  -2  -1   13.15    1.48
  -6  -2   1   12.49    1.78
   6   2   1   12.88    1.50
   6  -2  -1   13.30    1.59
   6   2   1   12.56    1.39
  -7   2   1   45.83    4.14
  -7  -2  -1   42.67    4.11
  -7  -2  -1   46.55    4.59
   7  -2   1   39.03    4.29
   7   2  -1   45.90    4.39
   7  -2   1   49.61    4.06
   7   2  -1   43.66    4.00
   7   2  -1   44.50    4.20
  -7  -2  -1   37.38    4.78
   7  -2   1   37.64    4.09
  -7   2   1   43.85    3.91
   7  -2   1   40.57    4.12
   7   2  -1   43.70    4.38
   7  -2   1   41.56    4.30
  -7  -2  -1   43.51    4.05
  -7   2   1   37.22    4.80
  -7   2   1   44.12    4.08
   7  -2   1   45.70    4.14
   7   2  -1   46.34    3.99
  -7   2   1   44.09    4.18
  -7  -2  -1   44.92    4.05
  -7  -2  -1   47.19    4.32
  -7  -2  -1   36.18    4.10
   7   2  -1   42.40    4.18
  -7   2   1   46.22    4.57
   7  -2   1   42.91    4.32
   7   2  -1   41.66    4.12
   7   2  -1   39.55    4.16
  -7  -2  -1   47.87    4.24
  -7   2   1   45.87    4.22
   7  -2   1   43.52    3.94
   7  -2   1   45.57    4.16
   7   2  -1   39.06    4.19
  -7   2   1   45.89    4.08
  -7  -2   1   46.43    3.96
   7   2   1   43.96    4.16
   7   2   1   36.13    4.14
  -7  -2   1   45.16    4.23
  -7  -2   1   50.87    4.98
  -7  -2   1   44.06    4.24
   7   2   1   45.52    4.17
  -7  -2   1   39.76    4.08
   7  -2  -1   44.55    4.10
  -7  -2   1   38.96    4.06
   7   2   1   44.04    4.33
  -7  -2   1   51.24    4.30
   7   2   1   42.23    4.33
   7   2   1   44.00    4.06
   7   2   1   39.36    4.13
  -7  -2   1   42.68    4.25
  -7   2  -1   35.43    4.77
  -7   2  -1   44.45    4.18
  -7   2  -1   36.82    3.97
  -7  -2   1   43.74    4.00
   7  -2  -1   41.92    4.17
   7  -2  -1   42.88    4.35
   7   2   1   43.12    3.94
   7  -2  -1   47.90    4.36
   7  -2  -1   47.70    4.20
   7  -2  -1   44.34    4.00
  -7   2  -1   44.15    4.15
  -7   2  -1   44.23    4.03
  -7   2  -1   45.81    4.56
  -7  -2   1   40.67    4.53
   7  -2  -1   40.47    4.16
   7  -2  -1   50.09    4.22
   7   2   1   45.33    3.98
   8   2  -1   16.19    1.87
  -8  -2  -1   18.77    2.40
  -8  -2  -1   16.07    2.47
  -8   2   1   15.65    1.69
   8  -2   1   14.72    1.72
  -8  -2  -1   15.97    1.74
  -8   2   1   17.62    2.00
   8  -2   1   15.74    1.93
   8  -2   1   15.16    1.94
  -8  -2  -1   17.16    1.99
   8  -2   1   16.66    1.92
  -8   2   1   10.60    2.11
   8  -2   1   18.04    1.88
   8   2  -1   13.75    1.95
   8   2  -1   12.32    1.81
  -8  -2  -1   14.07    2.11
   8   2  -1   14.95    1.79
   8   2  -1   18.02    1.80
   8   2  -1   17.22    2.05
  -8   2   1   11.20    2.28
  -8   2   1   15.19    1.75
  -8   2   1   17.24    1.99
   8   2  -1   16.52    1.96
  -8   2   1   14.26    1.61
  -8  -2  -1   18.25    1.78
   8   2  -1   13.48    1.88
  -8   2   1   14.92    1.77
   8  -2   1   13.96    1.79
   8   2   1   17.05    2.03
  -8   2  -1   16.71    2.35
   8  -2  -1   19.61    2.05
   8  -2  -1   13.70    1.93
   8   2   1   13.26    1.83
  -8  -2   1   16.83    2.01
   8   2   1   16.44    1.92
  -8   2  -1   14.93    1.90
  -8  -2   1   16.14    1.75
  -8   2  -1   19.42    2.60
   8   2   1   13.90    1.72
  -8   2  -1   17.72    2.05
  -8   2  -1   17.10    1.76
  -8  -2   1   15.14    1.79
   8   2   1   12.62    1.77
   8   2   1   15.27    1.94
  -8  -2   1   14.92    2.45
   8  -2  -1   15.82    1.93
   8  -2  -1   14.70    1.76
   8  -2  -1   15.34    1.88
   8   2   1   15.80    1.73
  -8  -2   1   14.91    2.13
  -8  -2   1   13.33    1.76
   8  -2  -1   16.44    1.91
  -8  -2   1   17.36    2.35
  -8  -2   1   16.03    1.75
  -9  -2  -1   22.46    2.69
   9  -2   1   17.13    2.11
   9  -2   1   18.92    2.28
   9   2  -1   20.59    2.32
   9   2  -1   22.26    2.25
   9   2  -1   19.19    2.33
  -9  -2  -1   17.12    2.71
   9   2  -1   20.89    2.47
  -9   2   1   22.25    2.43
  -9  -2  -1   22.60    3.09
  -9   2   1   19.19    2.78
  -9  -2  -1   17.82    2.36
  -9   2   1   19.00    2.38
   9   2  -1   20.50    2.19
  -9   2   1   20.06    2.17
   9  -2   1   18.75    2.28
   9  -2   1   19.84    2.40
   9  -2   1   18.36    2.40
  -9  -2  -1   19.65    2.11
  -9   2   1   18.53    3.00
   9   2  -1   17.76    2.43
  -9  -2  -1   20.36    2.15
  -9   2  -1   18.42    2.77
  -9  -2   1   22.36    2.91
   9   2   1   19.29    2.44
   9   2   1   16.61    2.15
  -9   2  -1   21.48    2.46
   9   2   1   14.84    2.32
  -9   2  -1   18.80    3.01
  -9   2  -1   19.61    2.09
   9  -2  -1   23.03    2.39
   9  -2  -1   19.99    2.49
   9   2   1   21.65    2.39
   9  -2  -1   20.17    2.33
   9  -2  -1   16.02    2.40
  -9  -2   1   24.29    2.71
   9  -2  -1   18.91    2.16
   9   2   1   17.10    2.24
  -9  -2   1   17.36    2.38
  -9  -2   1   23.98    2.24
  -9  -2   1   17.37    2.94
  -9   2  -1   20.50    2.33
  -9  -2   1   22.49    2.02
   9   2   1   21.96    2.19
  10   2  -1   12.49    1.75
 -10  -2  -1   11.86    2.19
  10  -2   1   10.99    1.97
  10   2  -1   10.23    1.90
  10   2  -1   16.03    2.11
 -10   2   1   14.74    2.00
  10  -2   1   15.28    1.87
  10  -2   1   14.19    1.74
  10  -2   1   10.65    1.87
 -10  -2  -1   14.78    2.60
 -10  -2  -1   15.00    1.66
 -10  -2  -1   12.35    1.91
  10   2  -1   12.04    1.77
 -10   2   1   13.85    2.00
 -10  -2  -1   12.26    2.25
 -10   2   1    8.35    2.35
  10   2  -1   16.37    2.01
 -10   2   1   12.17    2.35
  10   2   1   13.36    1.87
 -10  -2   1   13.24    2.43
  10  -2  -1   13.02    2.03
 -10   2  -1   10.55    2.45
 -10   2  -1   14.31    2.07
 -10  -2   1   13.84    2.09
 -10  -2   1   12.58    2.19
  10   2   1   13.73    1.90
 -10   2  -1   11.48    2.26
 -10  -2   1   11.86    2.51
  10  -2  -1   16.32    2.17
 -10  -2   1   10.77    1.62
  10   2   1   14.92    1.82
  10  -2  -1   13.83    1.92
  10  -2  -1   13.68    1.98
  10   2   1   13.32    1.96
  10   2   1   15.20    2.00
  10  -2  -1   14.41    1.84
 -10   2  -1   12.30    1.89
  10   2   1   13.52    1.71
 -11   2   1   10.29    1.80
  11  -2   1    8.93    1.66
  11   2  -1   10.27    1.84
 -11   2   1    6.95    1.96
  11   2  -1    7.58    1.51
 -11  -2  -1    9.06    2.00
 -11   2   1    6.93    1.69
  11  -2   1    8.41    1.48
 -11  -2  -1   12.61    2.59
  11  -2   1    7.47    1.71
 -11  -2  -1    8.78    1.73
 -11   2  -1    7.40    2.00
 -11   2  -1   10.12    1.78
 -11  -2   1    9.25    1.76
 -11  -2   1    8.84    2.36
  11  -2  -1   11.52    1.59
  11  -2  -1   11.78    1.92
 -11  -2   1    8.03    1.98
 -11   2  -1    9.19    1.83
  11   2   1    7.00    1.69
  11   2   1   11.87    1.62
  12   2  -1    5.04    1.60
 -12  -2  -1    4.50    1.33
 -12  -2  -1    1.79    1.38
  12  -2   1    2.97    1.20
 -12   2   1    3.64    1.39
  12   2  -1    3.63    1.21
 -12   2   1    3.16    1.20
 -12  -2  -1    4.39    1.81
  12  -2   1    5.38    1.31
 -12  -2   1    3.48    2.08
  12  -2  -1    3.05    1.36
 -12   2  -1    2.23    1.21
  12   2   1    4.19    1.17
 -12  -2   1    1.99    1.43
  12   2   1    4.81    1.47
 -12  -2   1    4.79    1.41
  12  -2  -1    3.73    1.43
 -13   2   1    0.84    1.38
 -13  -2  -1    3.79    1.74
  13  -2   1    6.08    1.44
  13  -2   1    2.23    1.45
  13   2  -1    1.55    1.47
  13   2  -1    2.62    1.54
 -13  -2  -1    3.45    1.29
  13  -2  -1    2.46    1.23
  13   2   1    3.24    1.58
 -13  -2   1    4.73    1.48
  13   2   1    6.38    1.55
 -13   2  -1    2.92    1.52
  13  -2  -1    4.28    1.57
 -13  -2   1    2.99    1.69
   0  -3   1   -0.26    0.23
   0   3   1    0.59    0.43
   0  -3  -1    0.24    0.41
   0  -3  -1   -0.42    0.42
   0   3  -1    0.87    0.48
   0  -3   1   -0.12    0.35
   0   3   1   -0.30    0.36
   0  -3  -1   -0.35    0.23
   0   3   1    0.27    0.40
   0  -3  -1   -0.96    0.34
   0  -3   1    0.17    0.41
   0  -3  -1   -0.02    0.50
   0  -3   1    0.04    0.33
   0   3   1    0.21    0.43
   0  -3  -1    0.33    0.40
   0   3  -1    0.57    0.41
   0   3  -1    0.46    0.44
   0   3  -1    0.06    0.42
   0   3  -1    0.00    0.39
   0  -3   1   -0.43    0.42
   0  -3  -1   -0.29    0.36
   0   3  -1   -0.08    0.33
   0   3   1   -0.31    0.40
   0   3   1    0.04    0.40
   0  -3   1   -0.58    0.38
   0  -3  -1   -0.27    0.41
   0  -3  -1    0.75    0.41
   0   3  -1    0.45    0.35
   0  -3  -1   -0.09    0.41
   0  -3   1   -0.48    0.41
   0  -3   1   -0.11    0.49
   0   3   1    0.10    0.37
   0   3  -1    0.02    0.42
   0  -3   1    0.00    0.36
   0   3  -1    0.36    0.42
   0  -3  -1    0.41    0.35
   0   3   1   -0.32    0.33
   0   3  -1   -0.40    0.31
   0  -3   1   -0.24    0.43
   0  -3   1    0.65    0.43
   0   3   1    0.28    0.36
   0   3   1    0.46    0.46
   0   3  -1   -0.31    0.42
  -1  -3  -1    0.67    0.44
   1   3  -1    0.66    0.38
   1   3  -1    0.09    0.29
   1  -3   1   -0.16    0.34
  -1  -3  -1    0.52    0.35
   1   3  -1    1.08    0.51
  -1   3   1    0.16    0.46
  -1  -3  -1    0.30    0.35
  -1   3   1    0.39    0.38
   1   3  -1    0.78    0.45
   1  -3   1   -0.16    0.41
  -1  -3  -1    0.68    0.39
  -1   3   1    0.70    0.43
  -1   3   1   -0.47    0.39
  -1  -3  -1    0.49    0.40
   1  -3   1    0.66    0.48
  -1   3   1    0.77    0.40
   1   3  -1    0.00    0.40
  -1   3   1    0.98    0.43
   1  -3   1    0.22    0.37
   1   3  -1    0.57    0.42
  -1  -3  -1    0.26    0.35
  -1  -3  -1    0.72    0.45
   1   3  -1   -0.19    0.29
  -1   3   1    0.37    0.42
   1  -3   1    0.50    0.43
  -1  -3  -1   -0.46    0.32
   1   3  -1    1.18    0.39
   1  -3   1    0.07    0.43
  -1   3   1    0.59    0.39
   1   3  -1   -0.60    0.42
   1  -3   1    0.38    0.42
  -1   3   1    0.04    0.39
  -1  -3  -1    0.17    0.39
  -1   3   1    0.38    0.45
  -1   3   1    0.38    0.45
   1  -3   1   -0.13    0.44
   1  -3   1    0.71    0.41
  -1  -3  -1   -0.04    0.43
  -1  -3  -1    1.31    0.47
   1  -3   1    1.01    0.49
   1   3  -1    0.15    0.41
   1  -3   1    0.16    0.38
   1   3  -1    0.19    0.35
  -1   3   1    0.43    0.38
   1  -3   1    0.06    0.39
  -1   3   1    0.52    0.42
  -1  -3  -1    0.07    0.46
  -1   3   1    0.06    0.36
   1   3  -1    1.14    0.43
   1   3  -1    0.58    0.41
  -1  -3  -1    0.65    0.48
   1  -3  -1    0.22    0.40
   1  -3  -1    1.00    0.45
  -1  -3   1    0.33    0.50
   1  -3  -1    1.10    0.42
   1   3   1    1.15    0.39
  -1   3  -1    0.98    0.41
   1  -3  -1    0.31    0.46
  -1  -3   1    0.33    0.40
  -1  -3   1    0.17    0.43
   1  -3  -1    0.02    0.38
  -1   3  -1    0.28    0.42
  -1   3  -1    0.21    0.34
   1   3   1   -0.03    0.46
   1   3   1   -0.06    0.45
  -1  -3   1    1.05    0.43
  -1   3  -1    0.14    0.37
  -1   3  -1    0.43    0.44
  -1   3  -1    0.16    0.41
   1  -3  -1    1.13    0.50
   1  -3  -1    0.58    0.34
   1  -3  -1    1.12    0.50
  -1  -3   1    0.64    0.33
   1   3   1   -0.61    0.39
  -1   3  -1   -0.49    0.35
   1   3   1    1.03    0.49
   1   3   1    0.68    0.43
   1   3   1   -0.11    0.48
  -1  -3   1    0.02    0.42
  -1  -3   1   -0.48    0.43
  -1  -3   1    0.19    0.46
  -1   3  -1    0.97    0.43
   1   3   1    0.79    0.43
  -1  -3   1    0.25    0.44
  -1   3  -1    0.33    0.36
   1  -3  -1   -0.25    0.39
  -1  -3   1    0.73    0.45
   1  -3  -1    1.18    0.46
  -1   3  -1    0.70    0.39
   1   3   1    0.27    0.38
   1   3   1    0.16    0.49
  -1  -3   1    0.18    0.43
   1   3   1   -0.33    0.36
   1  -3  -1    0.43    0.48
  -1   3  -1    0.26    0.43
  -1  -3   1    0.12    0.45
  -1   3  -1    0.87    0.44
   1   3   1    0.55    0.45
   1  -3  -1    1.19    0.46
  -1   3  -1   -0.16    0.43
   2   3  -1    8.72    1.07
   2  -3   1    9.53    1.08
  -2  -3  -1   10.05    1.18
   2  -3   1    8.78    1.01
   2   3  -1    8.77    1.14
  -2   3   1    9.34    1.05
   2  -3   1   10.62    1.27
  -2  -3  -1    9.57    1.02
  -2   3   1    9.03    1.07
   2   3  -1    8.52    1.08
   2  -3   1    9.97    1.08
   2  -3   1    8.76    1.13
   2   3  -1   10.25    1.09
  -2  -3  -1    7.16    1.09
  -2   3   1    9.68    1.12
   2  -3   1    9.99    1.14
   2  -3   1    8.74    1.10
   2   3  -1    7.64    1.01
   2  -3   1    7.79    1.03
   2   3  -1    7.96    1.06
  -2  -3  -1   11.23    1.02
  -2  -3  -1    8.78    1.10
  -2   3   1    8.80    1.06
  -2   3   1    7.97    1.16
   2   3  -1    6.94    1.08
  -2   3   1    8.81    1.03
  -2   3   1   10.28    1.12
  -2  -3  -1    9.48    1.10
  -2   3   1    9.29    1.09
  -2   3   1    7.55    1.11
  -2  -3  -1    9.34    1.09
  -2  -3  -1    9.20    1.10
  -2   3   1    9.97    1.06
  -2  -3  -1    8.85    1.13
   2   3  -1    9.79    1.02
  -2  -3  -1    9.68    1.12
   2  -3   1    9.79    1.14
   2   3  -1   10.27    1.13
   2   3  -1    9.20    1.16
  -2  -3  -1    7.10    1.10
  -2   3   1    9.03    1.08
   2  -3   1    8.09    1.09
   2   3  -1    9.65    1.10
  -2  -3  -1    9.57    1.07
   2   3  -1    7.05    1.11
   2  -3   1    8.19    1.08
  -2  -3  -1    8.40    1.03
  -2  -3  -1   11.59    1.08
   2  -3  -1   11.21    1.21
   2   3   1   10.78    1.10
   2  -3  -1   12.11    1.18
  -2  -3   1    9.31    1.06
   2  -3  -1   11.52    1.14
  -2  -3   1   10.01    1.11
   2   3   1    8.04    1.14
  -2   3  -1    9.91    1.10
  -2  -3   1    8.85    1.18
  -2  -3   1    7.51    1.07
  -2   3  -1    9.50    1.14
  -2  -3   1   11.29    1.12
  -2   3  -1    9.39    1.05
   2  -3  -1    7.54    1.07
   2   3   1   10.70    1.18
   2   3   1   10.18    1.18
   2  -3  -1    8.74    1.07
  -2   3  -1   10.07    1.25
   2   3   1    8.30    1.06
   2   3   1    7.40    1.04
   2   3   1    9.00    1.00
  -2  -3   1    9.26    1.11
  -2   3  -1    8.55    0.98
  -2  -3   1    8.71    1.01
  -2   3  -1    8.94    1.01
   2   3   1    7.47    1.01
   2   3   1   11.39    1.20
  -2  -3   1   10.91    1.24
  -2  -3   1    9.10    1.07
   2   3   1    8.28    1.10
   2  -3  -1   14.24    1.22
  -2  -3   1   11.07    1.18
   2   3   1    7.29    1.06
   2  -3  -1    8.68    1.04
  -2   3  -1    9.63    1.12
   2   3   1    7.88    1.07
   2  -3  -1    9.33    1.15
  -2  -3   1   10.96    1.13
  -2  -3   1   10.73    1.11
  -2  -3   1    8.29    1.08
  -2  -3   1    9.97    1.12
   2   3   1    7.40    1.05
   2  -3  -1    7.63    1.17
  -2   3  -1    7.92    1.06
   2  -3  -1    8.46    1.06
   2   3   1    8.58    1.09
  -2   3  -1    9.74    1.04
   2  -3  -1   10.92    1.18
  -3  -3  -1   -0.47    0.39
  -3  -3  -1    1.35    0.59
   3  -3   1   -0.72    0.41
   3   3  -1    0.01    0.38
   3  -3   1    0.26    0.42
   3  -3   1   -0.17    0.38
   3   3  -1   -0.44    0.37
  -3  -3  -1   -0.40    0.43
  -3  -3  -1    0.59    0.45
   3   3  -1    0.44    0.44
  -3  -3  -1   -0.25    0.31
  -3   3   1    0.01    0.40
   3  -3   1   -0.25    0.38
  -3   3   1    0.28    0.45
   3   3  -1   -0.80    0.44
   3  -3   1   -0.48    0.49
   3  -3   1    0.00    0.43
   3  -3   1    0.03    0.41
   3  -3   1   -0.19    0.39
   3   3  -1   -0.04    0.48
  -3  -3  -1   -0.72    0.33
  -3   3   1   -0.43    0.44
   3   3  -1    0.43    0.44
  -3   3   1    0.26    0.33
   3  -3   1    0.64    0.41
  -3  -3  -1   -0.30    0.45
   3   3  -1   -0.53    0.47
  -3   3   1    0.75    0.44
   3   3  -1   -0.27    0.43
   3  -3   1   -0.52    0.36
  -3   3   1    0.02    0.42
  -3   3   1   -0.34    0.29
  -3   3   1    0.16    0.41
  -3   3   1   -0.61    0.48
  -3  -3  -1   -0.35    0.35
  -3  -3  -1   -0.17    0.49
  -3  -3  -1   -0.37    0.34
   3   3  -1    0.22    0.43
   3  -3   1    0.38    0.43
   3   3  -1   -0.17    0.46
  -3  -3  -1   -0.13    0.30
   3   3  -1   -0.27    0.42
   3   3  -1   -0.19    0.37
  -3  -3   1    0.36    0.61
  -3   3  -1   -0.73    0.37
  -3  -3   1   -0.53    0.37
   3   3   1   -0.94    0.43
  -3  -3   1   -0.18    0.44
  -3   3  -1   -0.69    0.50
  -3   3  -1    0.31    0.39
  -3  -3   1    0.96    0.50
   3   3   1   -0.80    0.40
  -3  -3   1    0.50    0.42
   3   3   1   -0.63    0.43
   3   3   1    0.23    0.41
   3   3   1   -0.23    0.37
  -3  -3   1   -0.43    0.41
   3   3   1    0.27    0.47
   3   3   1   -0.44    0.46
   3  -3  -1   -0.66    0.40
  -3   3  -1    0.23    0.28
   3   3   1   -1.07    0.32
   3  -3  -1   -0.42    0.42
   3  -3  -1   -0.10    0.40
   3  -3  -1   -0.03    0.43
   3  -3  -1    0.20    0.39
  -3  -3   1   -0.29    0.33
  -3  -3   1   -0.40    0.42
   3  -3  -1   -0.11    0.41
  -3   3  -1    0.10    0.35
  -3  -3   1   -1.09    0.49
   3   3   1    0.19    0.40
   3  -3  -1    0.27    0.41
  -3   3  -1   -0.43    0.38
   3   3   1    0.87    0.41
  -3   3  -1   -0.65    0.44
   3  -3  -1    0.50    0.48
  -3   3  -1   -0.12    0.23
   3  -3  -1   -0.38    0.38
   3  -3  -1   -0.57    0.44
  -3  -3   1   -0.72    0.36
   3   3   1    0.02    0.43
  -3  -3   1    0.23    0.47
   3   3   1   -0.07    0.40
   3   3   1   -0.25    0.42
   3   3   1   -0.23    0.45
  -4   3   1   15.91    1.69
  -4  -3  -1   20.03    1.95
  -4  -3  -1   13.91    1.50
   4   3  -1   17.85    1.84
   4   3  -1   13.85    1.81
  -4  -3  -1   16.64    1.63
  -4   3   1   21.73    1.85
   4  -3   1   20.22    1.81
   4   3  -1   14.15    1.70
   4   3  -1   14.36    1.85
   4  -3   1   20.85    1.64
  -4  -3  -1   15.37    1.73
  -4   3   1   15.60    2.02
   4   3  -1   17.26    1.79
  -4  -3  -1   14.68    1.52
  -4  -3  -1   17.18    1.78
   4   3  -1   14.93    1.73
  -4   3   1   15.74    1.77
   4   3  -1   21.60    1.74
  -4  -3  -1   15.04    1.71
  -4  -3  -1   12.94    1.77
   4   3  -1   14.29    1.72
   4   3  -1   15.74    1.63
  -4   3   1   13.25    1.56
  -4  -3  -1   14.64    1.81
   4   3  -1   15.29    1.72
  -4   3   1   15.48    1.67
  -4   3   1   12.95    1.68
   4   3  -1   15.27    1.68
  -4   3   1   14.02    1.52
  -4  -3  -1   13.27    1.59
  -4  -3  -1   17.20    1.73
   4  -3   1   22.82    1.88
   4   3  -1   16.01    1.74
   4   3  -1   14.38    1.83
  -4  -3  -1   14.80    1.68
  -4   3  -1   18.65    1.72
  -4  -3   1   14.93    1.75
  -4  -3   1   13.60    1.76
  -4   3  -1   18.98    1.78
  -4  -3   1   13.98    1.62
   4  -3  -1   18.91    1.83
  -4  -3   1   17.87    1.91
   4   3   1   14.26    1.58
   4  -3  -1   16.63    1.79
   4  -3  -1   16.08    1.72
   4  -3  -1   18.10    1.72
   4   3   1   21.06    1.95
   4   3   1   16.08    1.85
  -4   3  -1   17.25    1.91
   4  -3  -1   16.14    1.72
   4  -3  -1   18.30    1.73
   4   3   1   17.13    1.68
  -4  -3   1   13.14    1.79
   4  -3  -1   15.85    1.80
   4   3   1   17.45    1.67
  -4   3  -1   20.01    1.69
  -4  -3   1   16.38    1.68
  -4   3  -1   17.78    1.66
  -4  -3   1   14.39    1.57
  -4  -3   1   13.40    1.72
   4  -3  -1   17.54    1.76
  -4   3  -1   20.42    2.12
   4  -3  -1   16.52    1.74
   4   3   1   14.39    1.70
   4  -3  -1   15.72    1.82
   4   3   1   13.16    1.70
   4   3   1   13.09    1.66
   4   3   1   14.10    1.82
  -4  -3   1   15.56    1.78
   4  -3  -1   12.41    1.60
   4   3   1   17.28    1.74
   4   3   1   14.77    1.78
   4   3   1   18.29    1.74
  -4  -3   1   13.45    1.65
   5   3  -1   -0.01    0.46
   5   3  -1   -0.22    0.49
   5  -3   1    0.09    0.45
   5   3  -1    0.04    0.39
  -5   3   1    0.31    0.50
   5  -3   1    0.12    0.46
  -5  -3  -1    0.38    0.39
   5   3  -1   -0.44    0.41
  -5  -3  -1    0.19    0.64
  -5  -3  -1   -0.49    0.40
  -5  -3  -1   -0.17    0.46
   5   3  -1    0.09    0.46
   5  -3   1   -0.16    0.41
  -5   3   1   -0.08    0.43
  -5   3   1    0.34    0.61
   5   3  -1   -0.09    0.46
  -5   3   1   -0.37    0.38
  -5   3   1    0.22    0.66
   5  -3   1    1.33    0.48
   5  -3   1    0.03    0.44
   5   3  -1    0.66    0.44
  -5   3   1    0.34    0.45
  -5  -3  -1   -0.03    0.37
   5  -3   1    0.57    0.42
  -5  -3  -1   -0.34    0.48
   5  -3   1   -0.65    0.45
  -5   3   1   -0.20    0.30
  -5  -3  -1    0.21    0.35
   5   3  -1    0.15    0.38
   5   3  -1    0.16    0.46
  -5  -3  -1   -0.13    0.59
   5  -3   1    0.48    0.46
  -5  -3  -1    0.04    0.40
  -5  -3  -1   -0.03    0.29
  -5   3   1    0.06    0.46
   5   3  -1   -0.56    0.47
  -5   3   1   -0.64    0.38
  -5  -3  -1   -0.19    0.61
   5   3  -1   -0.02    0.43
   5   3  -1   -0.11    0.53
   5  -3   1    0.53    0.47
   5  -3   1    0.24    0.50
   5   3   1    0.39    0.47
   5  -3  -1   -0.78    0.40
  -5   3  -1    0.10    0.42
   5   3   1   -0.02    0.40
  -5  -3   1   -0.12    0.50
   5   3   1   -0.41    0.40
  -5  -3   1   -0.43    0.38
   5   3   1   -0.08    0.35
   5   3   1    0.50    0.48
  -5   3  -1   -0.25    0.24
  -5   3  -1    0.82    0.70
  -5  -3   1    0.07    0.51
   5  -3  -1   -0.27    0.49
  -5  -3   1    0.34    0.51
  -5   3  -1   -0.52    0.48
   5   3   1    0.34    0.43
   5  -3  -1   -0.25    0.37
  -5  -3   1    0.02    0.42
   5  -3  -1    0.19    0.48
  -5  -3   1    0.09    0.58
  -5   3  -1   -0.08    0.40
   5   3   1   -0.53    0.43
  -5   3  -1    0.01    0.41
   5   3   1    0.06    0.45
   5  -3  -1   -0.07    0.44
  -5  -3   1   -0.17    0.44
  -5  -3   1    0.40    0.48
  -5   3  -1   -0.05    0.38
  -5  -3   1   -0.01    0.27
   5   3   1    0.38    0.46
   5  -3  -1    0.13    0.53
   5   3   1   -0.04    0.49
   5   3   1   -0.60    0.49
   5   3   1    1.19    0.56
   5  -3  -1    0.58    0.43
   5  -3  -1   -0.06    0.43
   5  -3  -1    0.57    0.48
   5  -3  -1   -0.42    0.41
  -5   3  -1   -0.20    0.34
  -5  -3   1    1.14    0.43
  -5  -3   1    0.23    0.32
   6   3  -1   31.35    3.54
  -6   3   1   40.24    3.49
  -6   3   1   37.63    3.53
   6   3  -1   42.09    3.46
  -6   3   1   40.34    3.42
  -6  -3  -1   43.15    4.21
   6  -3   1   33.42    3.70
  -6  -3  -1   29.39    3.76
   6   3  -1   38.16    3.48
  -6  -3  -1   34.67    3.66
  -6   3   1   33.51    3.47
   6  -3   1   39.78    3.60
   6  -3   1   36.02    3.39
  -6  -3  -1   39.62    3.40
   6  -3   1   39.62    3.53
  -6   3   1   37.04    3.63
  -6   3   1   40.53    3.49
   6   3  -1   37.66    3.63
  -6  -3  -1   39.47    3.66
  -6   3   1   31.72    4.07
   6  -3   1   40.45    3.79
   6   3  -1   38.46    3.63
   6   3  -1   35.48    3.60
   6   3  -1   39.38    3.58
   6  -3   1   32.43    3.52
  -6  -3  -1   31.19    3.45
  -6  -3  -1   33.06    3.59
  -6  -3  -1   39.92    3.44
   6  -3   1   30.69    3.50
   6  -3   1   38.33    3.72
   6   3  -1   40.48    3.80
   6   3  -1   35.95    3.75
  -6  -3  -1   36.38    3.58
   6  -3   1   35.39    3.54
  -6   3   1   38.91    3.92
   6   3  -1   41.77    3.69
  -6   3   1   34.04    3.64
  -6  -3  -1   35.49    3.50
   6  -3   1   40.31    3.60
   6  -3  -1   41.11    3.65
  -6  -3   1   37.48    3.46
   6   3   1   34.56    3.57
   6   3   1   33.19    3.54
  -6  -3   1   36.78    3.42
  -6  -3   1   34.50    3.68
  -6   3  -1   39.60    3.61
  -6   3  -1   37.34    4.18
   6  -3  -1   37.45    3.60
  -6  -3   1   37.92    3.66
   6   3   1   40.83    3.60
   6  -3  -1   39.95    3.56
  -6  -3   1   35.11    3.67
  -6   3  -1   36.35    3.58
   6  -3  -1   35.22    3.77
   6  -3  -1   33.63    3.55
   6  -3  -1   39.59    3.45
  -6  -3   1   34.53    3.53
  -6  -3   1   35.19    3.82
  -6   3  -1   32.61    3.43
   6   3   1   38.26    3.77
   6   3   1   35.92    3.51
   6   3   1   37.58    3.59
   6  -3  -1   36.77    3.74
   6   3   1   37.42    3.39
  -6  -3   1   32.44    3.49
  -6  -3   1   34.50    4.14
   6   3   1   31.86    3.41
   6  -3  -1   37.42    3.60
  -6   3  -1   39.58    3.92
  -6  -3   1   34.23    3.51
  -6  -3   1   37.54    3.64
   6  -3  -1   34.02    3.57
   6  -3  -1   42.17    3.78
  -6   3  -1   39.94    3.52
   6   3   1   38.63    3.76
   6   3   1   38.43    3.63
   7   3  -1    3.97    0.97
  -7   3   1    3.01    0.61
  -7   3   1    2.73    1.12
  -7   3   1    5.48    1.03
   7  -3   1    3.63    0.78
   7   3  -1    4.75    0.85
  -7  -3  -1    3.89    1.17
   7  -3   1    3.72    0.89
   7   3  -1    2.93    0.86
   7   3  -1    3.65    0.93
   7  -3   1    3.08    0.86
  -7   3   1    3.78    1.15
  -7  -3  -1    3.69    1.21
  -7  -3  -1    3.99    0.54
  -7  -3  -1    3.78    0.83
   7  -3   1    3.38    0.90
  -7   3   1    4.10    0.81
  -7  -3  -1    2.78    0.68
  -7  -3  -1    3.90    0.76
  -7  -3  -1    4.46    0.99
  -7  -3  -1    2.95    0.97
   7   3  -1    4.05    0.81
   7  -3   1    2.78    0.81
  -7   3   1    3.79    0.81
   7   3  -1    4.19    0.83
   7   3  -1    3.43    0.85
  -7   3   1    3.95    0.86
   7  -3   1    4.49    0.84
   7  -3   1    3.96    0.74
   7  -3   1    4.01    0.83
   7   3  -1    2.14    0.84
  -7   3   1    3.97    0.56
  -7   3   1    2.85    0.86
  -7  -3  -1    3.81    0.77
   7   3  -1    4.11    0.86
   7   3   1    3.84    0.91
  -7  -3   1    5.19    0.84
  -7  -3   1    6.07    1.30
   7   3   1    2.92    0.89
  -7   3  -1    3.38    1.23
   7   3   1    5.20    1.03
   7  -3  -1    4.58    0.90
   7   3   1    4.86    0.85
  -7  -3   1    3.00    0.66
  -7   3  -1    4.13    0.92
   7   3   1    4.06    0.77
  -7  -3   1    2.56    1.07
   7  -3  -1    4.12    0.85
   7  -3  -1    4.22    0.83
   7   3   1    3.30    0.74
  -7  -3   1    3.58    0.83
  -7  -3   1    4.48    0.89
  -7   3  -1    5.11    0.86
   7  -3  -1    4.85    0.91
  -7   3  -1    3.90    1.15
  -7   3  -1    3.40    0.73
   7  -3  -1    4.67    0.99
   7   3   1    4.97    0.95
  -7  -3   1    3.49    1.04
   7  -3  -1    5.19    0.99
  -7   3  -1    4.89    0.96
   7   3   1    4.20    0.83
   7   3   1    1.93    0.77
   7  -3  -1    4.15    0.94
  -7  -3   1    4.29    0.85
  -7  -3   1    3.24    0.93
  -7   3  -1    3.55    0.65
  -7  -3   1    3.87    0.56
   7  -3  -1    5.28    1.00
   7  -3  -1    4.90    0.86
  -7  -3   1    5.76    0.79
   8  -3   1   34.16    3.35
  -8   3   1   31.00    3.41
   8   3  -1   33.58    3.61
  -8   3   1   34.53    4.20
  -8  -3  -1   35.90    4.19
   8   3  -1   37.17    3.59
  -8  -3  -1   42.25    3.82
  -8   3   1   34.27    3.43
  -8   3   1   35.71    3.58
  -8  -3  -1   32.72    3.36
  -8  -3  -1   36.84    3.38
   8   3  -1   35.40    3.39
  -8   3   1   33.61    3.38
   8  -3   1   30.58    3.63
   8   3  -1   36.35    3.59
  -8   3   1   34.02    3.88
   8  -3   1   36.46    3.53
  -8   3   1   38.13    3.51
   8  -3   1   38.13    3.54
   8   3  -1   31.51    3.67
   8  -3   1   37.43    3.55
   8  -3   1   34.49    3.66
   8   3  -1   34.87    3.42
   8   3  -1   35.86    3.77
  -8  -3  -1   32.41    3.55
  -8  -3  -1   38.02    3.43
   8  -3   1   27.26    3.61
  -8  -3  -1   31.62    3.85
   8   3  -1   33.07    3.55
  -8  -3  -1   33.15    3.41
  -8   3  -1   32.53    3.51
  -8  -3   1   38.44    3.52
   8   3   1   31.94    3.66
  -8  -3   1   37.83    3.47
  -8  -3   1   40.82    3.79
   8  -3  -1   39.83    3.45
  -8  -3   1   31.25    4.13
  -8   3  -1   28.68    4.08
  -8   3  -1   34.27    3.49
   8  -3  -1   38.04    3.59
  -8  -3   1   32.49    3.58
   8   3   1   29.37    3.52
   8   3   1   34.43    3.55
  -8  -3   1   36.51    3.24
   8   3   1   30.80    3.29
  -8   3  -1   35.86    3.95
  -8  -3   1   36.49    3.93
   8  -3  -1   38.12    3.74
   8   3   1   33.11    3.50
   8   3   1   30.97    3.34
  -8  -3   1   39.91    3.23
   8  -3  -1   35.42    3.72
  -8  -3   1   41.26    3.58
   8   3   1   37.42    3.76
  -8  -3   1   34.24    3.44
  -8   3  -1   30.61    3.34
  -8   3  -1   36.17    3.35
   8  -3  -1   34.86    3.55
   8  -3  -1   36.82    3.57
   9  -3   1    6.66    1.21
   9  -3   1    5.63    1.09
   9   3  -1    6.77    1.37
  -9  -3  -1    5.40    1.06
  -9   3   1    6.06    1.62
  -9  -3  -1    4.21    1.63
  -9  -3  -1    5.72    1.27
   9   3  -1    4.96    1.14
  -9   3   1    5.88    1.31
   9   3  -1    6.38    1.16
   9  -3   1    5.89    1.26
  -9   3   1    6.51    1.07
  -9   3   1    9.52    1.43
   9   3  -1    4.81    1.14
   9   3  -1    6.68    1.35
  -9  -3  -1    6.39    1.53
   9  -3   1    7.43    1.21
   9  -3   1    4.85    1.21
   9   3  -1    6.24    1.34
  -9   3   1    7.85    1.89
  -9  -3  -1    3.07    1.31
  -9   3  -1    2.18    1.35
   9   3   1    5.46    1.30
  -9  -3   1    4.08    0.86
  -9  -3   1    9.33    1.74
   9  -3  -1    5.66    1.30
   9   3   1    8.31    1.35
  -9   3  -1    5.66    1.26
   9   3   1    7.59    1.18
  -9  -3   1    5.86    0.91
   9  -3  -1    5.47    1.24
   9  -3  -1    6.23    1.21
   9  -3  -1    5.04    1.09
  -9   3  -1    6.83    1.88
  -9  -3   1    5.71    1.09
   9  -3  -1    4.43    1.23
  -9  -3   1    6.14    1.31
  -9  -3   1    6.54    1.72
   9   3   1    6.11    1.31
  -9  -3   1    5.98    1.77
   9   3   1    5.00    1.03
   9   3   1    6.49    1.20
  -9   3  -1    6.76    1.00
  10  -3   1   22.23    2.56
  10  -3   1   21.89    2.85
 -10   3   1   24.55    2.74
  10  -3   1   29.05    2.96
  10   3  -1   24.48    2.87
  10   3  -1   22.36    2.95
  10   3  -1   25.36    2.67
 -10  -3  -1   21.85    2.81
 -10  -3  -1   21.53    2.51
 -10  -3  -1   35.36    3.70
 -10   3   1   20.94    3.25
 -10   3   1   17.68    3.30
  10  -3   1   24.62    2.79
 -10  -3  -1   23.48    3.11
 -10  -3  -1   24.96    3.60
 -10   3   1   27.68    2.89
  10   3  -1   24.84    2.69
  10   3   1   26.33    2.71
  10  -3  -1   25.20    2.84
  10  -3  -1   25.02    2.92
  10  -3  -1   21.85    2.91
 -10  -3   1   23.17    3.24
  10   3   1   23.43    2.59
  10   3   1   21.55    2.88
 -10   3  -1   20.72    3.23
 -10   3  -1   23.58    2.76
 -10  -3   1   17.06    3.29
 -10   3  -1   19.32    3.39
 -10  -3   1   23.70    2.80
  10  -3  -1   25.84    2.64
 -10  -3   1   27.21    3.20
  10   3   1   25.14    2.93
 -10  -3   1   20.49    2.55
  10   3   1   24.05    2.84
  11   3  -1    6.23    1.41
 -11  -3  -1   10.97    2.19
 -11   3   1   10.18    1.77
 -11   3   1    8.70    2.26
  11   3  -1   11.53    1.93
 -11  -3  -1    7.95    1.61
 -11  -3  -1   11.30    2.55
  11  -3   1    7.70    1.47
  11  -3   1    9.29    1.72
  11  -3  -1    9.50    1.86
  11   3   1    8.90    1.59
 -11  -3   1    7.98    2.23
 -11  -3   1    9.08    1.83
  11  -3  -1    9.51    1.61
  11   3   1    8.00    1.73
 -11  -3   1   10.61    2.16
 -11   3  -1    9.74    1.69
 -11   3  -1    9.96    2.63
  12   3  -1    9.22    1.89
 -12  -3  -1    8.85    2.09
 -12  -3  -1    8.36    1.76
  12   3  -1    5.63    1.53
  12  -3   1    6.93    1.67
 -12   3   1    5.49    1.63
  12  -3   1    7.30    1.52
 -12  -3  -1    8.63    2.48
 -12  -3   1    9.01    2.00
  12   3   1   10.00    1.66
 -12   3  -1    6.14    1.64
  12  -3  -1    5.01    1.84
 -12  -3   1    6.84    2.37
 -12  -3   1    5.75    1.67
  12   3   1    7.22    1.69
  12  -3  -1   10.16    1.70
 -13   3   1    7.91    1.72
  13  -3   1    8.11    1.70
 -13  -3  -1    5.88    1.91
 -13  -3  -1    6.51    1.72
  13  -3   1    9.83    1.75
  13   3   1    5.76    1.97
  13   3   1   10.20    1.74
 -13  -3   1    8.12    1.78
  13  -3  -1    1.44    1.59
 -13  -3   1    3.38    1.79
 -13   3  -1    6.18    1.64
  13  -3  -1    6.64    1.83
   0  -4  -1    1.78    0.59
   0  -4   1    1.64    0.61
   0   4   1    0.72    0.52
   0  -4   1    1.69    0.50
   0   4  -1    1.01    0.55
   0   4  -1    1.52    0.55
   0  -4  -1    2.76    0.68
   0  -4  -1    1.49    0.34
   0  -4  -1    0.95    0.52
   0   4  -1    1.22    0.53
   0  -4  -1    0.68    0.47
   0   4  -1    0.88    0.55
   0   4   1    0.84    0.54
   0   4  -1    1.10    0.46
   0   4   1    1.20    0.54
   0  -4   1    1.03    0.57
   0  -4  -1    2.26    0.52
   0   4  -1    0.87    0.55
   0  -4   1    0.37    0.51
   0   4  -1    1.58    0.58
   0  -4   1    1.11    0.42
   0  -4   1    1.42    0.57
   0   4   1    1.36    0.60
   0  -4  -1    0.81    0.54
   0   4  -1    1.03    0.54
   0  -4   1    1.24    0.56
   0  -4   1    1.94    0.65
   0   4  -1    1.70    0.62
   0   4   1    1.65    0.57
   0  -4   1    1.87    0.33
   0   4  -1    0.43    0.49
   0  -4  -1    0.92    0.60
   0   4   1    0.96    0.54
   0  -4   1    1.37    0.57
   0  -4   1    1.38    0.61
   0  -4  -1    1.37    0.56
   0   4   1    0.68    0.45
   0   4   1    0.65    0.52
   1  -4   1   -0.10    0.49
  -1   4   1    0.07    0.46
   1  -4   1    0.61    0.48
   1  -4   1    0.34    0.46
   1  -4   1    0.18    0.42
   1   4  -1    0.10    0.30
  -1  -4  -1   -0.18    0.47
   1   4  -1   -0.30    0.49
   1   4  -1    0.44    0.49
  -1  -4  -1   -0.23    0.36
  -1   4   1   -0.06    0.45
   1   4  -1    0.90    0.48
   1   4  -1    1.24    0.57
  -1   4   1   -0.57    0.38
  -1  -4  -1    0.56    0.50
   1  -4   1    0.21    0.49
   1  -4   1   -0.20    0.42
  -1   4   1    0.21    0.49
   1  -4   1    0.04    0.42
   1  -4   1   -0.15    0.44
  -1   4   1   -0.63    0.41
  -1   4   1    0.84    0.50
  -1   4   1    0.14    0.36
  -1  -4  -1   -0.25    0.49
  -1  -4  -1    0.39    0.53
  -1   4   1   -0.27    0.42
  -1  -4  -1    0.22    0.42
   1   4  -1    0.21    0.40
  -1  -4  -1    0.77    0.51
  -1  -4  -1    1.34    0.58
   1  -4   1    0.51    0.49
  -1  -4  -1    0.17    0.37
   1   4  -1    0.66    0.51
  -1  -4  -1    0.00    0.48
   1   4  -1   -0.71    0.28
   1   4  -1    0.44    0.46
   1  -4   1    0.52    0.51
  -1  -4  -1    0.25    0.45
  -1   4   1    0.70    0.46
  -1  -4  -1    0.33    0.52
   1   4  -1    0.14    0.39
  -1   4   1   -0.22    0.44
  -1   4   1   -0.09    0.44
   1  -4   1    0.03    0.46
   1   4  -1   -0.03    0.47
  -1   4   1   -0.06    0.45
   1   4  -1   -0.10    0.38
   1  -4   1   -0.07    0.42
  -1  -4   1   -0.35    0.42
   1  -4  -1   -0.55    0.37
  -1   4  -1   -0.14    0.45
   1  -4  -1    0.78    0.52
  -1  -4   1    1.12    0.56
   1  -4  -1   -0.06    0.46
  -1  -4   1   -0.47    0.49
   1  -4  -1    0.32    0.54
   1   4   1   -0.02    0.49
   1  -4  -1    1.15    0.50
   1   4   1    0.58    0.51
   1  -4  -1    0.98    0.55
  -1   4  -1    0.05    0.44
  -1  -4   1   -0.02    0.49
  -1   4  -1    0.54    0.50
  -1  -4   1    0.21    0.42
  -1  -4   1   -0.19    0.42
   1   4   1   -0.15    0.44
  -1   4  -1   -0.50    0.41
  -1  -4   1    0.64    0.54
  -1   4  -1   -0.09    0.47
   1   4   1    0.12    0.47
   1  -4  -1   -0.35    0.46
   1  -4  -1    0.49    0.52
  -1   4  -1    0.53    0.40
  -1   4  -1    0.26    0.49
   1   4   1    0.29    0.44
   1   4   1   -0.25    0.39
  -1  -4   1   -0.40    0.40
  -1   4  -1    0.07    0.39
  -1   4  -1    0.72    0.47
  -1  -4   1   -0.02    0.48
   1   4   1    0.19    0.43
   1  -4  -1    0.18    0.35
  -1   4  -1    0.32    0.46
  -1  -4   1   -0.22    0.42
  -1  -4   1   -0.11    0.38
   1   4   1    1.20    0.56
   1  -4  -1    0.04    0.46
   1   4   1    0.41    0.37
  -1   4  -1    0.74    0.44
   1   4   1    1.37    0.55
   2   4  -1    0.32    0.46
   2   4  -1   -0.15    0.50
   2  -4   1    0.78    0.50
   2   4  -1    0.43    0.44
  -2   4   1    1.04    0.60
   2   4  -1   -0.20    0.37
   2  -4   1    0.25    0.50
   2   4  -1    0.04    0.45
  -2   4   1    1.48    0.52
  -2   4   1   -0.04    0.43
  -2  -4  -1    0.04    0.44
   2  -4   1    0.92    0.50
   2  -4   1    1.34    0.57
   2   4  -1    0.23    0.50
  -2  -4  -1    0.92    0.61
  -2   4   1    0.52    0.45
  -2  -4  -1    1.29    0.52
  -2  -4  -1   -0.31    0.49
  -2  -4  -1    1.99    0.56
  -2  -4  -1    0.32    0.48
   2  -4   1    0.31    0.53
   2   4  -1    1.06    0.44
   2   4  -1    0.91    0.43
   2   4  -1    0.43    0.55
   2  -4   1    0.12    0.51
   2  -4   1    0.12    0.48
  -2   4   1    0.46    0.47
  -2  -4  -1   -0.44    0.44
  -2  -4  -1    1.16    0.62
  -2   4   1    1.77    0.56
   2  -4   1    0.84    0.56
   2  -4   1    0.57    0.56
   2   4  -1    1.83    0.62
   2   4  -1    0.40    0.48
  -2   4   1    1.92    0.57
   2  -4   1    1.28    0.52
   2   4  -1   -0.41    0.45
   2  -4   1    1.41    0.52
   2   4  -1    0.12    0.44
  -2  -4  -1    1.35    0.50
   2   4  -1    0.26    0.42
  -2   4   1   -0.01    0.50
  -2   4   1   -0.12    0.40
  -2  -4  -1    1.88    0.56
  -2  -4  -1    0.86    0.56
   2  -4  -1    0.17    0.47
  -2  -4   1    0.58    0.53
   2  -4  -1   -1.20    0.43
   2   4   1    1.03    0.48
   2   4   1    0.16    0.47
   2   4   1   -0.61    0.40
   2  -4  -1    1.76    0.54
  -2   4  -1    0.32    0.55
  -2   4  -1    0.97    0.54
  -2  -4   1    0.80    0.57
   2  -4  -1    0.94    0.50
   2   4   1    0.78    0.47
   2   4   1    0.64    0.56
  -2  -4   1    0.26    0.46
   2  -4  -1   -0.54    0.45
  -2  -4   1    1.14    0.52
  -2  -4   1   -0.10    0.43
   2   4   1    1.02    0.50
  -2   4  -1    0.74    0.43
  -2   4  -1   -0.22    0.44
  -2   4  -1    0.59    0.50
   2  -4  -1    1.24    0.54
  -2  -4   1    0.42    0.49
   2   4   1    0.74    0.54
   2  -4  -1    0.87    0.57
   2   4   1    0.60    0.42
   2   4   1    0.51    0.47
   2   4   1    0.69    0.58
   2  -4  -1    0.58    0.54
  -2  -4   1   -0.19    0.41
   2   4   1    0.43    0.47
  -2  -4   1    1.11    0.61
   2  -4  -1    0.53    0.54
   2  -4  -1    0.63    0.53
   2   4   1    0.55    0.43
  -2  -4   1    1.72    0.54
   2   4   1    0.53    0.43
  -2   4  -1    0.67    0.46
   2  -4  -1   -0.21    0.50
   2   4   1    1.05    0.56
  -2   4  -1   -0.12    0.53
  -2   4  -1    2.32    0.48
  -2  -4   1   -0.70    0.55
  -2  -4   1    0.07    0.50
   3  -4   1   11.28    1.54
  -3   4   1   10.61    1.36
  -3  -4  -1   15.24    1.52
  -3   4   1   10.81    1.33
  -3  -4  -1   12.04    1.46
  -3   4   1   11.37    1.44
   3   4  -1   10.79    1.37
  -3  -4  -1   10.71    1.21
  -3  -4  -1   12.38    1.37
   3  -4   1   11.55    1.31
  -3  -4  -1    8.13    1.41
   3   4  -1   11.70    1.32
   3  -4   1   12.73    1.40
  -3  -4  -1   10.78    1.32
   3   4  -1   13.26    1.40
   3   4  -1   10.95    1.36
   3  -4   1   10.64    1.36
   3  -4   1   12.92    1.38
  -3  -4  -1   11.76    1.43
  -3   4   1   10.71    1.35
   3   4  -1   11.81    1.38
  -3   4   1   10.25    1.25
  -3  -4  -1    9.74    1.33
   3   4  -1   14.55    1.48
   3  -4   1    9.55    1.40
   3  -4   1   13.38    1.43
   3   4  -1   13.57    1.42
  -3   4   1   13.15    1.36
   3   4  -1   10.64    1.47
  -3   4   1   10.17    1.32
   3   4  -1   11.24    1.43
  -3  -4  -1   11.69    1.28
   3  -4   1   12.82    1.49
  -3   4   1   11.76    1.54
   3   4  -1   10.37    1.46
   3  -4   1   10.48    1.32
   3   4  -1   10.59    1.35
   3   4  -1    8.76    1.22
   3  -4   1    9.68    1.34
   3   4  -1   12.37    1.50
  -3  -4  -1   10.42    1.40
  -3  -4  -1   11.36    1.30
   3  -4   1   11.30    1.46
   3   4   1   13.49    1.39
  -3  -4   1    9.56    1.35
   3   4   1   13.62    1.45
  -3  -4   1   13.99    1.35
  -3  -4   1   11.58    1.42
  -3   4  -1   13.21    1.57
   3  -4  -1   15.87    1.56
   3   4   1   11.55    1.39
   3  -4  -1   12.47    1.49
   3  -4  -1   10.06    1.34
   3   4   1   10.18    1.23
   3  -4  -1   11.85    1.38
  -3   4  -1    9.64    1.28
  -3   4  -1   10.15    1.19
   3   4   1    8.41    1.37
  -3  -4   1   10.14    1.43
   3  -4  -1   12.46    1.42
  -3  -4   1   12.89    1.38
  -3   4  -1   11.09    1.25
   3   4   1   14.28    1.50
   3  -4  -1   12.44    1.47
  -3  -4   1    9.00    1.34
  -3  -4   1   11.16    1.38
  -3   4  -1   10.81    1.32
  -3  -4   1   10.50    1.44
   3  -4  -1   12.38    1.42
   3   4   1    8.73    1.32
  -3  -4   1    9.25    1.32
   3   4   1   10.18    1.44
  -3  -4   1   10.90    1.33
   3   4   1   12.12    1.49
   3   4   1   10.22    1.35
   3  -4  -1   12.88    1.43
  -3  -4   1   13.12    1.53
   3  -4  -1   10.22    1.30
  -3   4  -1   14.80    1.41
   3   4   1   12.30    1.45
   3  -4  -1   11.63    1.37
   3   4   1   12.14    1.37
   3   4   1    8.75    1.30
   3   4   1   13.02    1.51
  -3  -4   1   10.64    1.16
  -3   4  -1   14.63    1.53
  -4   4   1    0.27    0.59
  -4   4   1   -0.51    0.42
   4  -4   1   -0.27    0.43
  -4   4   1   -0.03    0.31
   4  -4   1    0.14    0.54
  -4   4   1    0.82    0.60
   4   4  -1   -0.63    0.56
  -4  -4  -1   -0.03    0.51
   4   4  -1    0.42    0.57
   4   4  -1   -0.13    0.49
  -4  -4  -1    0.66    0.67
  -4  -4  -1    0.32    0.59
  -4  -4  -1    1.15    0.58
  -4  -4  -1    0.19    0.33
  -4  -4  -1    0.10    0.58
   4   4  -1   -0.11    0.58
   4  -4   1   -0.16    0.57
   4   4  -1    0.57    0.49
   4  -4   1    0.38    0.53
   4  -4   1    0.03    0.51
   4   4  -1    0.16    0.39
   4  -4   1    0.49    0.48
   4   4  -1    0.35    0.53
   4   4  -1    0.40    0.49
   4   4  -1   -0.25    0.49
   4   4  -1   -0.52    0.45
  -4  -4  -1    0.61    0.56
   4   4  -1    0.28    0.47
   4   4  -1   -0.23    0.42
  -4   4   1    0.70    0.55
  -4  -4  -1   -0.01    0.40
   4  -4   1    0.62    0.64
  -4   4   1   -0.08    0.39
   4  -4   1   -0.01    0.46
  -4  -4  -1   -0.23    0.40
  -4   4   1    0.03    0.47
  -4  -4  -1    0.43    0.45
   4  -4   1    0.05    0.48
   4  -4   1   -0.21    0.40
   4  -4   1   -0.27    0.43
   4   4   1    0.45    0.51
   4  -4  -1   -0.65    0.43
   4  -4  -1    0.14    0.48
   4   4   1   -0.28    0.49
   4   4   1   -0.17    0.43
  -4  -4   1   -0.46    0.53
  -4   4  -1    0.50    0.49
  -4  -4   1   -0.37    0.57
  -4  -4   1   -0.06    0.45
   4  -4  -1    0.02    0.48
  -4   4  -1    0.62    0.46
   4   4   1    1.04    0.67
   4   4   1   -0.38    0.44
   4   4   1    0.39    0.50
  -4   4  -1    0.59    0.52
   4  -4  -1    0.15    0.49
   4  -4  -1   -0.05    0.53
   4  -4  -1    0.43    0.48
   4   4   1   -0.17    0.52
  -4  -4   1    0.65    0.47
   4  -4  -1    0.79    0.55
   4   4   1    0.03    0.42
   4   4   1    0.38    0.61
   4   4   1    0.07    0.44
  -4  -4   1   -0.44    0.51
  -4  -4   1   -0.02    0.51
  -4   4  -1    0.42    0.62
   4   4   1    0.08    0.51
  -4  -4   1   -0.62    0.42
   4   4   1   -0.20    0.48
   4  -4  -1   -0.08    0.46
  -4  -4   1    0.02    0.38
   4   4   1    0.12    0.55
  -4  -4   1    0.00    0.44
   4  -4  -1    0.08    0.55
  -4  -4   1   -1.13    0.42
  -4   4  -1    0.03    0.23
  -4   4  -1    0.20    0.46
  -4   4  -1    0.16    0.47
   4  -4  -1    0.60    0.51
  -4  -4   1   -0.15    0.51
   5   4  -1   29.93    2.63
  -5   4   1   27.18    2.59
   5  -4   1   34.34    2.80
   5  -4   1   22.85    2.49
   5  -4   1   22.30    2.57
  -5   4   1   25.64    3.04
  -5  -4  -1   26.25    2.52
   5   4  -1   26.38    2.81
  -5  -4  -1   26.84    2.73
  -5  -4  -1   22.62    2.59
   5  -4   1   27.89    2.64
   5   4  -1   26.11    2.66
   5   4  -1   20.56    2.57
   5   4  -1   26.80    2.67
   5  -4   1   23.23    2.60
  -5  -4  -1   24.48    2.62
   5  -4   1   28.48    2.63
  -5   4   1   19.67    2.49
  -5  -4  -1   25.54    2.58
   5   4  -1   28.69    2.86
  -5  -4  -1   21.74    2.66
   5   4  -1   27.96    2.70
  -5   4   1   26.98    2.73
  -5   4   1   25.77    2.35
  -5  -4  -1   24.57    2.67
   5  -4   1   25.42    2.73
   5   4  -1   26.07    2.48
  -5   4   1   24.03    2.63
   5  -4   1   27.36    2.75
   5   4  -1   22.97    2.53
   5   4  -1   23.63    2.63
  -5  -4  -1   19.69    2.88
  -5  -4  -1   26.83    2.83
   5   4  -1   26.81    2.69
   5  -4   1   25.75    2.59
  -5  -4  -1   26.35    2.51
   5  -4   1   32.19    2.67
  -5   4   1   23.65    2.57
   5   4  -1   26.57    2.77
  -5  -4   1   27.82    2.50
   5  -4  -1   27.66    2.68
  -5  -4   1   27.37    2.70
   5   4   1   26.68    2.64
  -5   4  -1   28.61    2.70
  -5   4  -1   26.24    2.49
  -5   4  -1   23.49    2.50
  -5  -4   1   22.46    2.65
   5   4   1   27.86    2.77
   5   4   1   24.10    2.77
   5   4   1   25.99    2.64
   5   4   1   28.57    2.68
  -5  -4   1   27.25    2.56
   5  -4  -1   23.63    2.49
  -5   4  -1   23.25    2.58
  -5   4  -1   21.83    2.52
   5   4   1   22.89    2.48
   5  -4  -1   27.85    2.66
   5  -4  -1   24.71    2.60
  -5  -4   1   24.63    2.54
   5  -4  -1   25.76    2.63
   5   4   1   35.59    3.00
   5  -4  -1   31.56    2.82
   5   4   1   26.43    2.56
  -5   4  -1   20.49    2.73
  -5  -4   1   25.74    2.76
  -5   4  -1   19.00    2.92
  -5  -4   1   27.38    2.70
   5  -4  -1   25.00    2.63
   5   4   1   26.23    2.80
   5   4   1   30.04    2.82
  -5  -4   1   25.95    2.45
   5  -4  -1   31.62    2.86
   5  -4  -1   27.79    2.80
  -5  -4   1   23.95    2.78
   5   4   1   25.95    2.46
   5  -4  -1   29.15    2.66
   5   4   1   26.45    2.63
  -5   4  -1   20.75    2.40
   5   4   1   27.33    2.71
  -5  -4   1   24.33    2.59
   6   4  -1    1.65    0.61
  -6  -4  -1    0.64    0.59
  -6  -4  -1    0.70    0.45
  -6  -4  -1    1.10    0.86
  -6  -4  -1    1.43    0.53
  -6  -4  -1    0.63    0.51
   6   4  -1    1.42    0.70
   6   4  -1    1.45    0.66
   6  -4   1    1.47    0.58
  -6  -4  -1    0.02    0.64
  -6  -4  -1    1.04    0.77
   6   4  -1    1.60    0.66
  -6   4   1    0.95    0.83
   6  -4   1    1.71    0.69
   6  -4   1    0.67    0.58
  -6   4   1    1.54    0.58
  -6  -4  -1    1.66    0.57
   6   4  -1    0.01    0.55
  -6   4   1    1.25    0.63
   6  -4   1    1.21    0.53
   6  -4   1    0.88    0.64
  -6   4   1    0.04    0.48
   6   4  -1    1.60    0.66
  -6   4   1    1.00    0.57
   6  -4   1    1.68    0.65
   6  -4   1    1.84    0.69
  -6  -4  -1   -0.04    0.55
   6   4  -1    0.44    0.68
  -6  -4  -1    0.69    0.40
   6  -4   1    0.51    0.53
   6   4  -1    1.27    0.57
  -6  -4  -1    0.41    0.56
   6   4  -1    0.47    0.57
  -6   4   1    1.21    0.83
   6   4  -1    0.90    0.56
  -6   4   1    0.56    0.40
   6   4  -1    0.71    0.54
   6  -4   1    1.51    0.71
  -6   4   1    0.25    0.49
  -6   4  -1    1.11    0.35
  -6  -4   1    1.56    0.85
   6   4   1    1.31    0.72
  -6  -4   1    0.53    0.53
   6  -4  -1    0.69    0.65
  -6  -4   1   -0.35    0.65
   6   4   1    1.92    0.71
   6   4   1    1.64    0.63
   6  -4  -1    1.03    0.62
   6  -4  -1    1.00    0.60
   6  -4  -1    1.30    0.70
  -6   4  -1    1.22    0.64
   6   4   1    1.53    0.63
   6  -4  -1    0.19    0.49
  -6  -4   1    0.52    0.62
  -6  -4   1    0.43    0.50
   6   4   1    0.37    0.50
   6   4   1    0.27    0.58
  -6   4  -1    1.14    0.75
   6   4   1    0.40    0.64
   6   4   1    0.70    0.46
   6  -4  -1    0.74    0.65
   6  -4  -1    0.90    0.59
  -6  -4   1    0.75    0.49
  -6   4  -1    1.22    0.40
  -6  -4   1    0.70    0.57
  -6   4  -1    0.84    0.77
  -6  -4   1    0.25    0.59
   6  -4  -1    1.85    0.75
  -6   4  -1    0.52    0.48
   6   4   1    0.39    0.50
   6  -4  -1    0.37    0.56
  -6  -4   1    1.01    0.61
  -6   4  -1    1.57    0.57
   6   4   1    1.65    0.57
   6   4   1    0.74    0.62
  -6   4  -1    0.51    0.52
   7  -4   1   36.63    3.69
  -7   4   1   38.14    3.47
  -7  -4  -1   39.93    3.42
   7   4  -1   37.94    3.58
   7   4  -1   34.08    3.68
  -7   4   1   33.81    3.53
   7   4  -1   42.77    3.80
   7   4  -1   35.35    3.86
   7   4  -1   32.68    3.68
  -7  -4  -1   37.02    3.97
   7  -4   1   34.79    3.81
  -7  -4  -1   33.18    4.16
  -7  -4  -1   37.37    3.44
  -7   4   1   38.76    3.41
  -7  -4  -1   40.38    3.87
   7  -4   1   33.47    3.62
  -7   4   1   36.21    3.68
   7   4  -1   36.24    3.69
  -7  -4  -1   40.45    3.77
  -7   4   1   38.85    3.71
  -7   4   1   35.25    4.29
   7  -4   1   33.32    3.78
  -7  -4  -1   34.47    3.61
   7  -4   1   37.49    3.50
  -7   4   1   34.05    3.95
   7   4  -1   32.62    3.70
  -7  -4  -1   32.84    3.65
  -7   4   1   38.70    3.63
   7   4  -1   41.13    3.66
  -7  -4  -1   36.24    3.61
   7  -4   1   37.49    3.68
   7   4  -1   44.52    3.98
   7   4  -1   38.15    3.54
  -7  -4  -1   34.17    3.55
   7  -4   1   38.16    3.66
   7  -4  -1   38.70    3.75
  -7   4  -1   39.13    3.61
   7   4   1   36.84    3.59
  -7   4  -1   40.70    3.70
   7   4   1   39.12    3.75
   7   4   1   41.20    3.76
   7  -4  -1   36.06    3.67
  -7  -4   1   39.38    4.01
  -7   4  -1   35.56    3.98
  -7   4  -1   32.06    3.48
  -7  -4   1   39.42    3.78
  -7  -4   1   34.96    3.76
   7  -4  -1   38.41    3.53
  -7  -4   1   36.07    3.60
  -7  -4   1   38.71    3.58
   7  -4  -1   37.33    3.73
   7  -4  -1   37.37    3.62
   7  -4  -1   35.60    3.83
   7  -4  -1   37.63    3.85
   7   4   1   31.58    3.89
  -7  -4   1   34.89    4.22
   7   4   1   32.61    3.52
   7   4   1   34.74    3.66
   7   4   1   37.65    3.86
  -7  -4   1   37.65    3.50
  -7  -4   1   29.43    3.55
  -7   4  -1   32.45    4.21
   7   4   1   37.90    3.68
   7  -4  -1   40.02    3.72
   7   4   1   32.99    3.45
  -7  -4   1   36.49    3.67
  -7   4  -1   39.72    3.58
   7   4   1   37.62    3.70
  -7  -4   1   37.78    3.85
   7   4   1   35.95    3.83
   8  -4   1    1.45    0.78
  -8  -4  -1    2.22    0.66
  -8   4   1    2.86    1.21
   8   4  -1    2.72    0.85
  -8  -4  -1    2.74    0.86
   8   4  -1    3.17    1.04
  -8   4   1    3.23    0.91
   8  -4   1    2.83    0.97
  -8   4   1    1.73    0.72
  -8  -4  -1    2.72    0.79
  -8  -4  -1    0.83    1.08
  -8   4   1    2.48    0.78
   8   4  -1    1.67    0.84
  -8  -4  -1    2.45    0.66
   8   4  -1    1.40    0.75
   8   4  -1    1.72    0.96
  -8  -4  -1    2.34    0.99
   8  -4   1    0.86    0.79
  -8  -4  -1    1.09    0.74
   8  -4   1    1.33    0.85
   8  -4   1    2.18    0.90
  -8   4   1    1.93    0.97
   8   4  -1    1.92    0.91
   8  -4   1    2.50    0.89
  -8  -4  -1    0.71    0.95
  -8   4   1    2.69    0.85
   8   4   1    1.45    0.84
   8  -4  -1    1.61    0.81
  -8  -4   1    3.52    1.21
  -8   4  -1    2.34    0.70
   8   4   1    2.76    0.97
  -8   4  -1    2.04    1.09
   8   4   1    2.49    0.81
  -8   4  -1    1.53    1.03
   8  -4  -1    1.09    0.94
  -8  -4   1    2.25    1.16
   8   4   1    1.48    0.94
  -8   4  -1    2.04    0.75
  -8  -4   1    1.96    0.74
   8   4   1    3.14    0.85
   8  -4  -1    2.87    1.03
   8  -4  -1    3.28    1.00
   8  -4  -1    3.07    0.91
  -8  -4   1    1.97    0.85
  -8  -4   1    4.21    1.08
  -8  -4   1    0.98    0.68
  -8  -4   1    2.29    0.82
   8  -4  -1    2.68    0.90
   8   4   1    3.00    0.87
  -8  -4   1    3.08    1.29
  -8   4  -1    3.13    0.97
  -8  -4   1    2.35    0.60
  -8  -4   1    1.93    0.59
   9   4  -1   29.48    3.10
   9   4  -1   24.14    3.18
   9   4  -1   28.91    3.00
   9  -4   1   28.63    3.11
  -9   4   1   37.62    3.72
   9   4  -1   30.06    3.37
   9  -4   1   29.39    2.98
  -9   4   1   26.20    3.09
   9   4  -1   26.00    3.10
  -9  -4  -1   20.27    3.60
  -9  -4  -1   23.83    3.12
  -9  -4  -1   26.96    3.42
   9  -4   1   31.95    3.33
   9  -4   1   23.86    3.16
   9   4  -1   29.96    3.38
   9  -4   1   31.03    3.14
  -9  -4  -1   27.11    3.02
  -9  -4  -1   25.05    3.48
  -9   4   1   30.54    2.94
  -9   4   1   27.02    3.86
   9   4   1   31.18    3.04
   9  -4  -1   27.93    2.98
   9   4   1   30.32    3.14
  -9  -4   1   29.22    2.98
  -9   4  -1   33.24    4.05
  -9  -4   1   31.39    3.62
  -9  -4   1   27.51    3.77
  -9  -4   1   32.84    3.12
  -9   4  -1   28.81    2.86
   9  -4  -1   30.62    3.17
  -9  -4   1   26.17    3.37
   9   4   1   26.51    3.26
  -9  -4   1   28.50    3.19
  -9   4  -1   27.50    3.10
   9  -4  -1   33.32    3.23
   9  -4  -1   27.84    3.31
  -9   4  -1   24.46    3.46
  -9  -4   1   31.36    2.99
   9  -4  -1   32.97    3.35
   9   4   1   29.10    3.34
   9   4   1   29.06    2.97
   9   4   1   27.11    3.19
 -10  -4  -1   10.94    2.26
 -10  -4  -1    6.22    1.73
 -10  -4  -1    7.87    1.34
  10  -4   1    8.13    1.65
 -10   4   1    6.59    1.85
 -10   4   1    9.55    1.62
  10   4  -1    8.22    1.67
 -10   4   1    5.15    1.77
 -10  -4  -1    7.23    1.50
  10  -4   1    8.56    1.38
  10  -4   1    9.39    1.63
 -10  -4  -1    8.57    1.87
 -10   4   1    9.54    1.29
  10   4  -1    6.74    1.39
  10  -4  -1    8.72    1.50
 -10  -4   1    8.04    2.07
 -10  -4   1    5.94    1.65
  10  -4  -1    8.84    1.63
  10  -4  -1    6.26    1.52
  10   4   1    6.39    1.34
 -10   4  -1    7.27    1.50
 -10  -4   1    8.60    1.46
 -10   4  -1    6.51    1.71
 -10   4  -1    8.64    2.09
  10   4   1    6.70    1.53
 -10  -4   1   10.22    2.11
  10   4   1    7.99    1.61
 -10  -4   1    9.41    1.68
 -11  -4  -1   13.23    2.80
 -11  -4  -1   14.87    2.23
 -11   4   1    8.89    2.67
 -11   4   1   19.49    2.33
  11  -4   1   13.39    1.95
  11   4  -1   16.72    2.08
  11  -4   1   13.51    2.20
 -11  -4  -1   13.01    2.53
  11   4  -1   14.79    2.30
 -11   4  -1   15.01    2.76
  11   4   1   14.55    1.99
  11  -4  -1   14.45    2.26
 -11  -4   1   11.29    2.59
  11   4   1   13.41    2.16
  11  -4  -1   12.18    1.95
 -11  -4   1   16.46    2.33
 -11   4  -1   13.44    2.07
 -11  -4   1   11.71    2.33
  12   4  -1    6.97    1.52
 -12   4   1    7.11    1.67
  12  -4   1    4.62    1.44
  12   4  -1    5.35    1.68
  12  -4   1    3.59    1.41
 -12  -4  -1    6.18    1.65
 -12  -4  -1    5.11    1.83
 -12  -4  -1    6.43    2.18
 -12  -4   1    7.79    2.00
 -12  -4   1    6.73    2.26
  12   4   1    6.26    1.74
  12   4   1    6.80    1.49
 -12   4  -1    5.39    1.51
  12  -4  -1    4.35    1.48
  12  -4  -1    5.34    1.77
 -12  -4   1    5.35    1.78
   0  -5   1    0.32    0.58
   0   5   1    0.85    0.58
   0   5   1   -0.37    0.53
   0   5   1    0.33    0.59
   0  -5  -1    0.11    0.57
   0   5   1   -0.35    0.53
   0  -5   1   -0.16    0.52
   0  -5   1    0.02    0.44
   0   5  -1   -0.73    0.46
   0   5  -1   -0.30    0.43
   0  -5   1    0.23    0.58
   0  -5  -1   -0.38    0.51
   0  -5  -1   -0.12    0.53
   0   5  -1   -0.20    0.51
   0   5  -1   -0.76    0.45
   0  -5  -1    0.39    0.63
   0   5  -1   -0.32    0.51
   0   5   1    0.02    0.56
   0   5   1   -0.30    0.45
   0  -5   1   -1.02    0.51
   0  -5   1   -0.88    0.51
   0  -5   1    0.08    0.41
   0  -5  -1    0.63    0.60
   0   5  -1    0.16    0.49
   0   5   1   -0.31    0.52
   0  -5   1    0.33    0.52
   0   5   1    0.47    0.57
   0   5  -1   -0.27    0.56
   0   5   1   -0.27    0.51
   0  -5   1    0.63    0.62
   0  -5  -1   -0.37    0.49
   0  -5   1    0.08    0.65
   0  -5  -1   -0.24    0.37
   0  -5  -1   -1.31    0.39
   0   5  -1   -0.13    0.53
   0  -5  -1   -0.08    0.58
   0  -5  -1   -0.55    0.31
   0  -5  -1    0.21    0.56
   0  -5   1    0.20    0.33
   0  -5  -1    0.81    0.54
   1  -5   1   -0.18    0.58
  -1  -5  -1    0.10    0.60
  -1  -5  -1    0.08    0.56
  -1  -5  -1    0.44    0.63
   1  -5   1   -0.05    0.61
   1   5  -1    0.94    0.63
  -1   5   1    0.69    0.58
  -1   5   1    0.06    0.55
   1   5  -1   -0.49    0.53
  -1   5   1   -0.16    0.49
  -1  -5  -1   -0.26    0.64
   1   5  -1   -0.19    0.35
  -1   5   1    0.70    0.68
  -1   5   1    1.60    0.66
   1  -5   1    0.38    0.61
   1   5  -1    1.37    0.60
  -1  -5  -1    0.25    0.47
  -1  -5  -1    0.38    0.56
  -1   5   1    0.70    0.59
   1   5  -1   -0.03    0.55
   1  -5   1    0.36    0.54
   1   5  -1    0.19    0.63
   1  -5   1    0.73    0.62
  -1   5   1   -0.15    0.52
   1  -5   1    0.65    0.66
  -1   5   1    0.38    0.59
   1  -5   1    0.17    0.61
   1   5  -1    0.23    0.65
   1   5  -1    1.15    0.69
  -1  -5  -1    0.17    0.57
   1   5  -1    1.74    0.67
   1  -5   1    1.28    0.62
   1  -5   1    0.49    0.66
  -1  -5  -1    1.92    0.70
  -1  -5  -1    0.04    0.50
  -1   5   1    0.03    0.45
   1   5  -1    0.60    0.57
  -1  -5  -1   -1.14    0.45
   1   5  -1    0.69    0.52
   1  -5   1   -0.17    0.43
   1  -5   1    0.57    0.65
  -1   5   1   -0.26    0.54
   1  -5   1   -0.32    0.57
   1  -5  -1    0.52    0.64
   1   5   1    0.35    0.57
   1  -5  -1    0.40    0.63
   1  -5  -1   -0.57    0.58
  -1  -5   1   -0.34    0.63
  -1   5  -1   -1.10    0.49
  -1  -5   1    0.38    0.59
  -1   5  -1   -0.69    0.48
  -1  -5   1   -0.16    0.55
  -1   5  -1    0.00    0.54
   1   5   1    1.28    0.67
   1   5   1    0.56    0.62
   1   5   1    0.18    0.56
  -1   5  -1    1.00    0.64
   1   5   1    0.95    0.63
  -1   5  -1    0.32    0.56
   1  -5  -1   -0.04    0.54
  -1   5  -1    1.12    0.60
   1  -5  -1   -0.13    0.52
  -1   5  -1    0.10    0.56
   1  -5  -1    2.21    0.72
   1  -5  -1    0.06    0.63
  -1  -5   1    0.19    0.56
  -1  -5   1    0.30    0.65
   1  -5  -1    0.34    0.65
   1   5   1    0.37    0.55
  -1  -5   1    0.56    0.66
  -1   5  -1   -0.29    0.50
  -1  -5   1    0.54    0.63
  -1  -5   1    1.35    0.66
  -1  -5   1    2.17    0.82
   1  -5  -1    0.11    0.55
   1   5   1    0.72    0.69
   1  -5  -1   -0.23    0.42
   1   5   1    0.31    0.62
  -1  -5   1    0.19    0.56
   1   5   1    1.15    0.67
  -1   5  -1    0.54    0.62
   2   5  -1    8.71    1.38
   2   5  -1    8.51    1.31
  -2   5   1   11.95    1.41
   2   5  -1    8.89    1.31
  -2  -5  -1   10.06    1.36
  -2   5   1    9.70    1.26
  -2   5   1    9.64    1.36
   2  -5   1   13.06    1.33
   2  -5   1    8.73    1.37
   2   5  -1    9.82    1.25
  -2   5   1   11.46    1.33
   2   5  -1   11.64    1.42
  -2  -5  -1   15.56    1.57
   2   5  -1   12.21    1.42
   2  -5   1   11.97    1.47
  -2   5   1   11.68    1.41
   2  -5   1   10.13    1.41
  -2   5   1    8.38    1.31
  -2  -5  -1   11.61    1.34
  -2   5   1   10.47    1.34
   2   5  -1    9.88    1.44
  -2  -5  -1    9.34    1.43
   2  -5   1    8.17    1.29
  -2  -5  -1   11.32    1.32
  -2  -5  -1   10.56    1.46
   2  -5   1   11.78    1.41
   2  -5   1   12.14    1.48
   2   5  -1    8.73    1.41
   2  -5   1   13.04    1.41
   2   5  -1    7.86    1.34
   2   5  -1   12.47    1.33
   2   5  -1   13.01    1.51
  -2  -5  -1   10.44    1.34
  -2   5   1    7.92    1.37
  -2   5   1   10.54    1.37
  -2  -5  -1    7.68    1.26
   2  -5   1    8.94    1.31
  -2  -5  -1    8.65    1.31
   2   5  -1    9.62    1.36
  -2  -5  -1    8.74    1.31
  -2  -5  -1   11.41    1.48
   2  -5   1   10.42    1.39
   2   5  -1   10.36    1.23
   2  -5   1   15.24    1.50
  -2   5   1    8.59    1.28
   2  -5  -1   10.06    1.40
  -2   5  -1   10.21    1.39
  -2  -5   1   11.72    1.36
   2   5   1   10.83    1.43
   2  -5  -1   12.49    1.49
   2   5   1    8.88    1.31
  -2   5  -1   12.05    1.32
   2  -5  -1   11.37    1.31
   2  -5  -1    9.37    1.44
   2  -5  -1   10.99    1.38
   2   5   1    9.92    1.23
   2  -5  -1   11.35    1.39
  -2  -5   1    9.18    1.36
   2  -5  -1    9.67    1.35
  -2  -5   1    9.49    1.35
  -2  -5   1   11.44    1.51
   2   5   1    8.54    1.40
   2  -5  -1   12.02    1.38
   2   5   1    6.90    1.28
   2   5   1   14.90    1.59
  -2   5  -1   10.16    1.31
   2   5   1    8.91    1.33
  -2  -5   1   11.15    1.28
   2  -5  -1   11.74    1.43
  -2  -5   1    8.79    1.42
   2   5   1   10.04    1.37
  -2   5  -1   11.51    1.37
  -2  -5   1   11.76    1.51
  -2   5  -1   10.63    1.37
  -2   5  -1   11.65    1.33
  -2  -5   1   11.18    1.39
   2   5   1   10.26    1.26
   2   5   1   12.30    1.36
   2   5   1   10.84    1.40
  -2  -5   1   10.33    1.35
   2   5   1   12.56    1.54
   2  -5  -1    9.42    1.43
   2  -5  -1    8.89    1.34
  -2   5  -1   10.27    1.39
  -2   5  -1    9.46    1.23
  -2   5  -1   11.32    1.45
   2   5   1   12.53    1.46
   2   5   1   13.20    1.37
  -3   5   1    1.28    0.63
   3  -5   1    3.02    0.80
  -3  -5  -1    1.37    0.48
   3   5  -1    1.60    0.56
   3   5  -1    2.55    0.71
   3  -5   1    1.34    0.65
  -3  -5  -1    2.50    0.80
  -3  -5  -1    3.24    0.68
   3  -5   1    2.02    0.74
  -3   5   1    1.76    0.68
   3   5  -1    1.66    0.65
  -3   5   1    1.74    0.68
  -3  -5  -1    2.13    0.65
  -3  -5  -1    2.87    0.73
  -3   5   1    1.98    0.71
   3   5  -1    1.71    0.65
  -3  -5  -1    2.88    0.73
   3  -5   1    1.97    0.62
  -3  -5  -1    0.91    0.74
   3   5  -1    2.26    0.77
   3  -5   1    1.90    0.71
  -3  -5  -1    3.14    0.68
   3  -5   1    1.95    0.71
   3   5  -1    2.17    0.73
   3   5  -1    1.07    0.57
   3  -5   1    1.34    0.65
   3  -5   1    1.66    0.75
   3   5  -1    0.83    0.70
   3  -5   1    1.56    0.70
   3  -5   1    1.85    0.74
  -3   5   1    2.58    0.72
   3   5  -1    1.61    0.66
  -3  -5  -1    2.01    0.78
   3   5  -1    2.63    0.68
   3   5  -1    1.26    0.72
   3   5  -1    1.83    0.75
  -3   5   1    1.62    0.57
  -3   5   1    1.66    0.56
  -3   5   1    2.46    0.66
   3  -5   1    1.96    0.67
  -3  -5  -1    2.78    0.84
   3   5  -1    1.56    0.66
  -3   5   1    3.58    0.80
  -3  -5  -1    1.75    0.62
   3   5  -1    3.16    0.80
  -3  -5   1    1.97    0.68
   3  -5  -1    1.40    0.61
  -3  -5   1    2.02    0.78
  -3  -5   1    1.98    0.81
   3   5   1    1.39    0.64
  -3  -5   1   -0.59    0.58
   3   5   1    2.03    0.78
  -3   5  -1    2.27    0.59
   3   5   1    3.01    0.80
  -3  -5   1    2.37    0.76
   3  -5  -1    2.81    0.78
   3   5   1    1.16    0.58
  -3   5  -1    0.91    0.46
  -3   5  -1    0.87    0.61
  -3  -5   1    0.84    0.65
  -3  -5   1    2.07    0.71
  -3   5  -1    1.12    0.67
   3   5   1    1.09    0.60
  -3   5  -1    2.17    0.70
   3  -5  -1    2.42    0.76
   3  -5  -1    1.99    0.70
   3   5   1    2.95    0.73
   3   5   1    2.49    0.79
  -3  -5   1    2.01    0.69
  -3   5  -1    1.95    0.72
   3   5   1    1.69    0.68
   3  -5  -1    1.47    0.74
  -3  -5   1    2.91    0.65
   3  -5  -1    2.33    0.68
   3  -5  -1    1.12    0.69
  -3   5  -1    2.06    0.61
   3   5   1    1.93    0.74
  -3  -5   1    1.67    0.76
   3   5   1    1.46    0.69
   3   5   1    3.00    0.78
  -3  -5   1    2.42    0.65
  -3   5  -1    2.75    0.67
   3   5   1    2.07    0.66
   3  -5  -1    0.45    0.64
   3   5   1    2.32    0.70
   3  -5  -1    2.10    0.75
   3  -5  -1    2.00    0.76
   3  -5  -1    1.86    0.66
   3   5   1    2.65    0.58
   4   5  -1   40.43    4.40
  -4   5   1   43.93    4.34
   4  -5   1   41.40    4.38
  -4   5   1   55.65    4.96
  -4   5   1   46.72    4.33
   4   5  -1   47.63    4.47
   4   5  -1   45.80    4.20
   4   5  -1   49.94    4.31
   4   5  -1   51.08    4.47
   4  -5   1   51.94    4.66
  -4  -5  -1   45.29    4.50
   4   5  -1   48.18    4.45
   4   5  -1   47.12    4.69
   4   5  -1   43.22    4.61
  -4  -5  -1   39.80    4.48
   4   5  -1   51.85    4.72
  -4  -5  -1   52.14    4.34
  -4  -5  -1   40.27    4.33
   4  -5   1   45.52    4.39
  -4  -5  -1   38.69    4.50
  -4   5   1   46.38    4.41
  -4  -5  -1   50.48    4.65
  -4   5   1   46.48    4.61
  -4  -5  -1   43.09    4.32
   4  -5   1   49.39    4.46
   4  -5   1   44.57    4.41
  -4   5   1   42.26    4.27
   4  -5   1   46.46    4.63
   4  -5   1   55.46    4.28
   4   5  -1   52.02    4.51
   4   5  -1   44.45    4.51
   4  -5   1   52.01    4.42
  -4  -5  -1   45.25    4.33
  -4  -5  -1   45.40    4.29
  -4   5   1   49.33    4.44
   4  -5   1   47.44    4.64
   4   5  -1   42.85    4.43
   4  -5   1   43.77    4.39
   4   5  -1   47.80    4.53
  -4  -5  -1   44.66    4.38
  -4  -5  -1   47.19    4.44
  -4  -5  -1   55.37    4.45
  -4   5   1   44.40    4.34
   4   5   1   54.36    4.24
  -4   5  -1   42.38    4.55
  -4  -5   1   41.47    4.35
   4   5   1   49.15    4.29
   4   5   1   51.48    4.48
   4   5   1   39.36    4.43
   4  -5  -1   42.29    4.35
   4  -5  -1   56.26    4.50
   4   5   1   41.71    4.37
  -4  -5   1   48.10    4.41
   4   5   1   48.81    4.69
  -4  -5   1   37.60    4.36
  -4   5  -1   52.83    4.37
  -4  -5   1   45.50    4.65
   4   5   1   42.52    4.54
   4  -5  -1   44.72    4.62
  -4  -5   1   38.45    4.34
   4  -5  -1   47.84    4.48
   4   5   1   53.65    4.68
  -4  -5   1   52.51    4.50
  -4  -5   1   43.28    4.47
  -4   5  -1   39.23    4.82
   4   5   1   36.94    4.35
  -4  -5   1   44.75    4.58
   4  -5  -1   49.92    4.50
  -4  -5   1   36.98    4.29
   4  -5  -1   46.19    4.64
  -4   5  -1   51.23    4.39
   4  -5  -1   47.33    4.46
   4  -5  -1   49.58    4.65
  -4  -5   1   49.27    4.35
  -4  -5   1   46.74    4.40
   4   5   1   43.37    4.49
  -4   5  -1   47.09    4.25
   4   5   1   45.91    4.68
   4  -5  -1   47.35    4.27
   4   5   1   49.55    4.47
  -4  -5   1   48.85    4.53
  -4   5  -1   47.10    4.42
   4  -5  -1   44.24    4.41
  -4   5  -1   46.40    4.22
   4   5   1   41.41    4.37
  -5  -5  -1    2.41    0.89
  -5  -5  -1    2.97    0.80
  -5  -5  -1    3.25    0.94
   5  -5   1    2.51    0.85
   5  -5   1    3.95    0.86
   5   5  -1    3.18    0.85
  -5   5   1    3.07    0.76
   5  -5   1    2.69    0.77
  -5  -5  -1    3.64    1.02
  -5  -5  -1    3.04    0.88
   5   5  -1    2.90    0.80
   5   5  -1    2.17    0.84
  -5   5   1    2.26    0.78
   5  -5   1    2.61    0.76
   5   5  -1    1.70    0.75
  -5  -5  -1    2.55    0.69
   5   5  -1    2.70    0.84
   5   5  -1    2.77    0.79
  -5  -5  -1    3.10    0.69
   5  -5   1    2.99    0.79
   5   5  -1    2.28    1.01
   5   5  -1    1.51    0.76
   5   5  -1    3.88    0.98
   5   5  -1    3.42    0.83
  -5   5   1    3.17    0.76
   5   5  -1    1.36    0.75
  -5   5   1    3.51    1.01
  -5  -5  -1    2.90    0.57
   5  -5   1    1.81    0.79
  -5   5   1    5.28    0.92
   5  -5   1    3.40    0.95
   5   5  -1    2.34    0.74
  -5  -5  -1    2.60    0.52
   5  -5   1    1.42    0.69
   5   5  -1    3.02    0.73
  -5   5   1    3.08    0.49
  -5  -5  -1    1.74    0.80
  -5   5   1    2.74    0.54
   5  -5   1    2.66    0.79
  -5  -5  -1    3.47    0.92
   5  -5   1    2.44    0.70
   5   5   1    2.04    0.72
  -5  -5   1    2.36    0.66
   5  -5  -1    3.35    0.83
   5   5   1    3.31    1.00
  -5  -5   1    2.33    0.85
   5   5   1    2.27    0.72
  -5  -5   1    3.95    0.85
  -5  -5   1    3.86    0.80
   5  -5  -1    2.62    0.80
  -5  -5   1    3.58    0.91
  -5   5  -1    3.36    0.79
   5  -5  -1    4.87    0.98
  -5   5  -1    3.64    0.99
   5   5   1    3.35    0.73
  -5  -5   1    3.02    0.61
   5   5   1    2.99    0.77
   5  -5  -1    3.14    0.76
  -5   5  -1    2.66    0.71
  -5  -5   1    2.77    0.91
  -5  -5   1    3.94    0.77
   5   5   1    2.24    0.87
   5   5   1    1.61    0.73
  -5   5  -1    2.44    0.78
   5   5   1    1.58    0.79
   5   5   1    1.75    0.74
   5  -5  -1    2.20    0.77
   5   5   1    3.18    0.88
  -5  -5   1    3.62    0.84
  -5   5  -1    2.14    0.56
  -5  -5   1    3.06    1.02
   5  -5  -1    3.13    0.82
   5  -5  -1    3.73    0.91
  -5   5  -1    2.56    0.76
  -5   5  -1    3.56    0.69
   5   5   1    2.86    0.82
   5  -5  -1    3.67    0.91
   5  -5  -1    3.35    0.86
   5   5   1    2.35    0.90
  -5  -5   1    2.65    0.88
  -5   5  -1    2.99    0.98
   5  -5  -1    2.87    0.81
   5   5   1    1.90    0.78
  -6  -5  -1   28.31    3.42
  -6   5   1   31.36    3.24
   6  -5   1   33.03    3.22
   6   5  -1   28.33    3.50
  -6   5   1   27.78    3.41
   6  -5   1   39.85    3.61
   6   5  -1   41.68    3.71
  -6  -5  -1   36.06    3.24
   6   5  -1   34.48    3.21
   6   5  -1   33.69    3.44
   6  -5   1   30.59    3.31
  -6  -5  -1   32.19    3.79
   6   5  -1   35.28    3.47
   6   5  -1   32.84    3.41
  -6  -5  -1   34.95    3.21
   6   5  -1   31.44    3.51
   6   5  -1   26.09    3.24
  -6  -5  -1   34.80    3.49
   6  -5   1   38.08    3.57
   6  -5   1   31.61    3.38
  -6  -5  -1   31.99    3.31
   6  -5   1   31.61    3.37
   6   5  -1   36.96    3.47
  -6   5   1   29.18    3.15
  -6   5   1   32.54    3.62
  -6  -5  -1   25.98    3.30
  -6   5   1   30.98    3.85
  -6  -5  -1   35.33    3.40
  -6   5   1   38.96    3.44
  -6   5   1   37.87    3.32
   6  -5   1   32.48    3.36
   6  -5   1   31.41    3.53
   6   5  -1   32.10    3.44
   6   5  -1   34.18    3.31
  -6   5   1   33.52    3.34
  -6  -5  -1   29.37    3.39
  -6  -5  -1   32.20    3.57
   6  -5   1   35.89    3.37
   6   5   1   31.82    3.44
  -6  -5   1   33.93    3.43
  -6  -5   1   30.98    3.42
   6  -5  -1   37.69    3.45
   6  -5  -1   31.39    3.23
   6   5   1   34.07    3.56
   6  -5  -1   31.97    3.40
  -6   5  -1   34.17    3.24
   6   5   1   31.41    3.37
  -6   5  -1   31.92    3.09
  -6  -5   1   33.61    3.12
   6  -5  -1   34.80    3.63
  -6  -5   1   32.91    3.27
  -6   5  -1   32.99    3.86
   6   5   1   37.00    3.62
   6   5   1   32.25    3.16
  -6   5  -1   36.75    3.34
  -6   5  -1   36.81    3.40
  -6  -5   1   33.15    3.26
  -6   5  -1   35.20    3.42
   6  -5  -1   29.78    3.52
  -6   5  -1   35.44    3.67
  -6  -5   1   35.72    3.56
   6   5   1   33.97    3.59
  -6  -5   1   36.64    3.54
   6  -5  -1   39.89    3.52
   6  -5  -1   42.78    3.66
   6   5   1   40.61    3.53
   6   5   1   29.98    3.26
   6  -5  -1   37.64    3.43
  -6  -5   1   28.87    3.11
   6   5   1   29.95    3.25
   6  -5  -1   35.86    3.38
   6   5   1   36.35    3.42
  -6   5  -1   34.60    3.17
  -6  -5   1   35.84    3.63
  -6  -5   1   28.06    3.34
   7   5  -1   11.71    1.55
   7  -5   1   10.79    1.38
   7   5  -1    9.03    1.47
   7  -5   1   10.70    1.50
  -7  -5  -1   10.78    1.80
   7   5  -1    9.94    1.31
  -7  -5  -1    9.39    1.23
  -7   5   1   11.11    1.46
  -7  -5  -1    8.53    1.31
   7  -5   1    9.65    1.54
  -7   5   1    8.82    1.75
   7  -5   1    8.41    1.43
  -7  -5  -1   10.22    1.40
  -7  -5  -1    8.39    1.04
   7  -5   1    8.86    1.36
  -7   5   1    9.37    1.10
  -7   5   1    8.10    1.40
   7   5  -1   11.43    1.63
   7   5  -1   10.68    1.40
   7   5  -1    8.36    1.51
   7  -5   1    9.33    1.42
   7   5  -1    8.34    1.51
   7   5  -1   10.71    1.44
  -7  -5  -1   11.36    1.76
   7   5  -1    9.00    1.49
  -7  -5  -1    7.24    1.40
  -7  -5  -1    6.63    1.54
  -7  -5  -1    8.86    1.15
  -7   5   1    9.32    1.20
  -7   5   1    7.47    1.30
  -7   5   1   10.39    1.90
  -7  -5  -1    9.83    1.27
   7  -5   1    8.37    1.49
   7   5  -1    9.30    1.60
  -7   5   1    7.62    1.25
  -7  -5  -1    8.53    1.44
  -7  -5   1    8.71    1.21
  -7   5  -1   10.61    1.40
   7   5   1   10.75    1.53
   7  -5  -1   13.34    1.63
  -7  -5   1    7.23    1.31
  -7  -5   1    9.12    1.63
   7   5   1    9.27    1.30
   7  -5  -1    9.56    1.54
   7   5   1    8.68    1.31
  -7   5  -1    9.41    1.68
  -7   5  -1   10.87    1.30
  -7  -5   1    9.53    1.32
   7   5   1   10.93    1.52
   7   5   1    8.90    1.50
   7   5   1    9.31    1.48
  -7  -5   1    9.35    1.81
   7  -5  -1    8.39    1.41
  -7   5  -1    9.57    1.81
   7  -5  -1    9.36    1.47
  -7   5  -1    9.48    1.41
  -7   5  -1   10.01    1.01
   7  -5  -1   10.34    1.47
   7   5   1   11.28    1.46
   7  -5  -1   10.29    1.62
   7   5   1    9.14    1.44
   7   5   1    8.58    1.61
  -7  -5   1    7.88    1.41
  -7   5  -1    8.26    1.24
  -7  -5   1    6.94    1.41
   7  -5  -1    8.41    1.37
   7   5   1   11.81    1.66
   7  -5  -1   10.69    1.43
  -7  -5   1    7.80    1.39
  -7  -5   1    9.90    1.19
  -7  -5   1    7.98    1.67
  -8  -5  -1   30.73    3.36
   8  -5   1   27.92    3.06
  -8  -5  -1   30.72    2.96
  -8  -5  -1   32.93    3.24
  -8   5   1   33.42    3.01
   8   5  -1   27.69    2.93
  -8   5   1   26.24    3.09
  -8  -5  -1   27.01    2.97
   8   5  -1   25.51    3.25
  -8   5   1   29.72    3.56
   8   5  -1   27.85    3.01
  -8   5   1   28.05    3.01
  -8   5   1   30.87    2.67
  -8  -5  -1   26.29    3.56
   8  -5   1   26.39    3.10
   8   5  -1   28.89    3.15
   8  -5   1   24.78    3.16
  -8  -5  -1   30.40    2.73
  -8  -5  -1   25.05    3.40
   8  -5   1   27.38    2.93
   8  -5   1   31.81    3.32
  -8   5   1   22.91    3.57
   8   5  -1   34.86    3.34
  -8  -5  -1   25.55    3.00
   8   5  -1   30.17    3.31
  -8  -5   1   23.66    3.29
   8   5   1   30.62    3.30
  -8  -5   1   23.58    3.00
  -8  -5   1   26.56    3.09
   8  -5  -1   26.79    3.23
   8   5   1   33.92    2.99
  -8   5  -1   29.70    2.90
  -8   5  -1   29.55    2.97
   8  -5  -1   28.81    3.14
  -8   5  -1   30.02    3.69
  -8  -5   1   25.45    3.36
  -8  -5   1   29.21    3.65
  -8  -5   1   31.05    3.03
   8  -5  -1   33.69    3.41
   8   5   1   27.46    3.19
  -8   5  -1   26.46    3.34
   8   5   1   31.57    3.06
  -8   5  -1   31.69    2.84
   8  -5  -1   28.83    3.14
   8   5   1   29.84    3.12
  -8  -5   1   32.75    3.26
  -8  -5   1   25.33    2.80
   8  -5  -1   28.39    2.99
   8   5   1   31.17    3.32
   8  -5  -1   20.59    3.11
  -8   5  -1   27.92    3.04
  -9  -5  -1    6.61    1.36
  -9  -5  -1    5.53    0.96
  -9   5   1    6.09    0.95
  -9  -5  -1    8.06    1.84
   9   5  -1    7.93    1.51
   9   5  -1    7.20    1.57
   9  -5   1    6.66    1.45
  -9  -5  -1    5.12    1.68
  -9  -5  -1    7.86    1.03
  -9   5   1    8.36    1.49
   9  -5   1    7.45    1.47
  -9   5   1    5.96    1.64
  -9  -5  -1    6.67    1.31
   9  -5   1    6.56    1.34
  -9   5   1    8.23    1.23
   9   5  -1    7.72    1.30
  -9   5   1    3.86    1.70
   9  -5   1    7.05    1.32
   9  -5   1    8.74    1.64
   9  -5   1    5.08    1.35
  -9  -5  -1    6.64    1.70
   9  -5  -1    5.87    1.42
  -9   5  -1    8.44    1.82
  -9   5  -1    7.89    1.11
  -9  -5   1    6.32    0.88
  -9  -5   1    5.30    1.08
   9   5   1    8.03    1.57
  -9  -5   1    5.20    1.26
   9   5   1    6.72    1.47
  -9  -5   1    8.13    1.57
   9  -5  -1    6.41    1.31
   9  -5  -1    7.87    1.52
  -9  -5   1    5.32    1.67
   9   5   1    7.10    1.37
  -9   5  -1    7.54    1.79
  -9  -5   1    7.36    1.19
  -9   5  -1    7.76    1.41
   9   5   1    7.57    1.25
  -9  -5   1    6.22    1.67
   9   5   1    8.78    1.62
   9  -5  -1    5.72    1.49
  -9  -5   1    8.33    1.88
   9  -5  -1    8.79    1.52
 -10   5   1   12.83    1.88
 -10  -5  -1    7.00    2.16
 -10  -5  -1   13.18    1.96
  10   5  -1    9.19    1.58
 -10  -5  -1   11.07    2.29
  10  -5   1    5.98    1.62
  10   5  -1   10.92    1.98
 -10   5   1   14.33    2.52
 -10   5   1    7.80    1.99
  10  -5   1   11.58    1.72
 -10  -5  -1    8.31    1.94
 -10   5  -1   11.25    1.37
  10   5   1    8.77    1.84
 -10  -5   1    9.10    1.24
 -10   5  -1    7.54    2.18
 -10  -5   1    9.22    2.12
  10   5   1    7.54    1.46
  10  -5  -1    8.06    1.71
 -10  -5   1    9.91    2.12
 -10  -5   1    7.82    1.73
 -10   5  -1   10.06    2.14
 -10  -5   1   10.23    1.28
  10  -5  -1   11.34    1.70
 -10   5  -1   10.71    1.70
 -10  -5   1    9.48    2.29
 -11   5   1    6.86    1.47
 -11   5   1    4.48    1.57
 -11  -5  -1    4.86    1.67
  11  -5   1    5.20    1.27
 -11  -5  -1    5.56    1.44
  11   5  -1    4.89    1.34
 -11  -5  -1    6.22    2.03
  11   5  -1    4.22    1.59
  11  -5   1    4.15    1.35
  11   5   1    2.51    1.43
  11  -5  -1    5.44    1.33
  11  -5  -1    3.00    1.40
 -11   5  -1    4.48    1.21
 -11  -5   1    3.42    1.61
 -11  -5   1    5.90    1.54
  11   5   1    4.17    1.24
 -11   5  -1    3.09    1.81
 -11  -5   1    3.21    1.71
 -12  -5  -1    1.66    1.59
 -12  -5  -1    7.67    2.24
  12  -5   1    3.72    1.31
 -12  -5  -1    3.98    1.33
  12  -5   1    5.02    1.67
 -12   5   1    6.53    1.36
  12  -5  -1    3.87    1.40
  12  -5  -1    6.15    1.62
 -12  -5   1    0.80    1.57
  12   5   1    5.47    1.56
 -12   5  -1    1.77    1.18
 -12  -5   1    7.42    1.69
  12   5   1    2.16    1.29
 -12  -5   1    2.99    1.95
   0  -6  -1    2.59    0.88
   0  -6  -1    4.15    0.98
   0  -6  -1    3.20    0.93
   0   6  -1    3.88    0.96
   0  -6   1    4.94    0.76
   0  -6   1    5.11    0.87
   0  -6  -1    3.52    1.01
   0  -6  -1    4.14    0.70
   0  -6   1    6.18    1.04
   0  -6  -1    3.57    0.63
   0   6   1    4.13    0.96
   0  -6  -1    3.08    0.93
   0   6   1    4.60    0.99
   0  -6  -1    2.45    0.91
   0   6  -1    3.36    0.96
   0  -6   1    3.48    1.01
   0  -6  -1    4.49    0.85
   0  -6   1    5.36    0.65
   0   6  -1    3.07    0.85
   0   6   1    5.99    1.07
   0   6   1    2.68    0.85
   0   6   1    5.39    1.05
   0  -6   1    4.97    1.02
   0  -6   1    4.31    0.99
   0   6  -1    4.13    0.96
   0   6  -1    3.70    0.93
   0  -6   1    3.36    0.96
   0   6  -1    3.12    0.91
   0   6   1    4.31    0.98
   0  -6   1    3.75    0.85
   0  -6  -1    6.45    1.15
   0  -6   1    3.48    0.93
   0  -6   1    2.79    0.92
   0   6  -1    3.01    0.85
   0   6   1    3.19    0.91
   0  -6  -1    2.26    0.87
   0   6   1    3.70    0.95
   0   6  -1    5.29    0.98
   0  -6  -1    3.76    0.83
   0  -6  -1    3.81    0.92
   0  -6   1    5.63    1.08
  -1  -6  -1   39.21    3.86
  -1   6   1   34.40    3.77
   1   6  -1   37.32    3.87
   1  -6   1   41.37    4.08
  -1  -6  -1   45.12    3.90
   1   6  -1   42.33    3.87
   1   6  -1   36.24    4.01
  -1  -6  -1   42.10    3.70
   1   6  -1   42.90    3.85
  -1   6   1   33.18    3.98
  -1   6   1   34.71    3.78
  -1  -6  -1   34.29    3.80
   1   6  -1   40.87    3.91
  -1  -6  -1   37.23    3.65
  -1  -6  -1   38.23    3.82
   1  -6   1   48.80    4.11
   1  -6   1   41.60    3.86
   1   6  -1   36.72    3.87
   1  -6   1   37.97    3.82
   1   6  -1   30.41    3.60
   1   6  -1   47.84    4.13
   1  -6   1   44.10    3.91
   1  -6   1   31.86    3.96
  -1   6   1   35.62    3.82
  -1   6   1   38.50    3.86
   1  -6   1   38.33    3.89
   1   6  -1   29.95    3.74
   1  -6   1   38.35    3.88
   1   6  -1   44.28    4.09
   1   6  -1   35.49    3.69
  -1   6   1   38.44    3.87
   1   6  -1   42.91    3.84
  -1  -6  -1   36.81    4.01
  -1  -6  -1   37.75    3.88
  -1  -6  -1   42.15    3.87
   1  -6   1   38.62    3.87
  -1   6   1   44.18    4.05
   1  -6   1   40.75    4.01
  -1   6   1   37.50    3.83
   1  -6   1   40.13    3.67
   1   6   1   39.40    3.91
  -1  -6   1   41.16    4.04
  -1  -6   1   31.12    3.75
   1   6   1   38.45    3.69
  -1  -6   1   45.74    3.90
  -1   6  -1   38.06    3.84
  -1  -6   1   38.79    3.85
   1   6   1   37.54    3.83
  -1  -6   1   36.38    3.62
  -1   6  -1   47.73    4.12
   1  -6  -1   39.42    4.04
  -1   6  -1   35.97    3.80
  -1  -6   1   35.08    3.97
   1  -6  -1   47.20    3.93
   1  -6  -1   45.58    3.74
   1  -6  -1   40.39    3.86
   1   6   1   43.05    3.90
   1  -6  -1   47.56    3.95
  -1   6  -1   45.22    3.91
  -1  -6   1   35.34    3.65
   1  -6  -1   37.44    3.86
   1  -6  -1   36.06    3.89
   1   6   1   37.43    4.04
   1  -6  -1   40.27    3.95
  -1  -6   1   37.43    3.86
   1   6   1   39.36    3.86
   1   6   1   38.07    3.89
  -1  -6   1   37.88    3.89
   1   6   1   39.27    3.86
  -1   6  -1   31.19    3.75
  -1  -6   1   37.19    3.84
  -1   6  -1   33.15    3.76
  -1   6  -1   45.78    4.06
   1   6   1   41.58    4.08
   1  -6  -1   48.20    4.14
   1  -6  -1   37.74    3.88
  -1  -6   1   40.35    3.88
  -1   6  -1   36.34    3.80
   1   6   1   39.97    4.08
  -2   6   1    2.01    0.63
  -2  -6  -1    1.43    0.79
   2  -6   1    1.60    0.67
   2  -6   1    1.22    0.74
   2   6  -1    1.67    0.75
  -2   6   1    3.37    0.82
  -2  -6  -1    2.20    0.83
  -2   6   1    0.62    0.62
   2   6  -1    2.17    0.71
   2  -6   1    3.56    0.92
   2   6  -1    2.35    0.60
   2  -6   1    1.62    0.74
   2   6  -1    2.07    0.80
   2   6  -1    1.67    0.82
  -2  -6  -1    1.29    0.72
   2   6  -1    1.81    0.75
   2   6  -1    1.63    0.82
  -2   6   1    1.57    0.65
   2  -6   1    1.13    0.74
   2   6  -1    1.68    0.54
  -2  -6  -1    1.99    0.74
   2   6  -1    3.12    0.82
  -2  -6  -1    2.89    0.81
   2  -6   1    1.09    0.75
  -2  -6  -1    3.06    0.75
   2  -6   1    1.25    0.69
   2   6  -1    2.89    0.82
  -2  -6  -1    2.09    0.75
  -2   6   1    1.93    0.72
  -2   6   1    2.26    0.77
  -2  -6  -1    2.61    0.78
  -2  -6  -1    2.30    0.84
   2   6  -1    1.56    0.78
   2  -6   1    1.76    0.71
   2   6  -1    1.33    0.74
   2  -6   1    2.84    0.81
   2  -6   1    2.15    0.80
   2  -6   1    0.72    0.59
  -2  -6  -1    2.44    0.75
  -2   6   1    1.83    0.74
  -2   6   1    1.74    0.76
   2   6   1    3.71    0.75
   2   6   1    3.14    0.78
   2  -6  -1    1.99    0.72
  -2  -6   1    3.29    0.80
   2   6   1    3.15    0.86
  -2  -6   1    3.26    0.85
  -2   6  -1    0.76    0.58
   2  -6  -1    0.94    0.74
   2   6   1    1.61    0.67
  -2   6  -1    2.27    0.65
   2  -6  -1    2.47    0.80
  -2  -6   1    2.22    0.83
  -2   6  -1    2.18    0.74
   2  -6  -1    0.66    0.60
   2  -6  -1    1.64    0.76
   2  -6  -1    2.00    0.83
   2   6   1    1.13    0.66
   2  -6  -1    2.25    0.78
   2   6   1    2.61    0.66
   2  -6  -1    1.87    0.74
  -2  -6   1    1.82    0.83
   2   6   1    1.41    0.78
  -2   6  -1    1.64    0.73
   2  -6  -1    2.65    0.80
   2  -6  -1    1.41    0.74
  -2  -6   1    0.49    0.66
  -2   6  -1    2.57    0.78
  -2  -6   1    1.37    0.78
   2   6   1    3.40    0.90
   2   6   1    0.81    0.63
   2   6   1    3.41    0.87
   2   6   1    1.79    0.58
   2   6   1    3.25    0.84
  -2  -6   1    3.32    0.90
   2  -6  -1    2.79    0.69
   2   6   1    4.03    0.89
  -2   6  -1    2.92    0.74
  -2   6  -1    1.76    0.70
  -2  -6   1    1.95    0.69
  -2   6  -1    2.06    0.78
   3  -6   1   12.02    1.64
  -3   6   1   10.68    1.43
  -3   6   1   10.38    1.44
  -3  -6  -1   12.11    1.56
  -3  -6  -1   11.81    1.39
  -3  -6  -1   12.09    1.62
   3  -6   1   14.12    1.56
   3   6  -1    9.58    1.47
  -3  -6  -1   13.45    1.64
   3  -6   1   12.17    1.55
   3   6  -1   10.41    1.37
   3   6  -1   15.71    1.71
   3  -6   1   15.26    1.68
   3  -6   1   11.80    1.43
  -3  -6  -1   12.79    1.49
   3  -6   1   12.92    1.56
  -3  -6  -1   10.07    1.46
   3  -6   1   12.14    1.61
   3   6  -1   11.06    1.59
   3   6  -1   11.64    1.54
  -3   6   1   12.17    1.57
   3   6  -1   10.27    1.54
   3  -6   1   10.49    1.48
   3  -6   1   12.90    1.57
   3   6  -1   12.22    1.52
  -3   6   1   13.09    1.58
  -3  -6  -1   12.19    1.47
   3   6  -1   11.29    1.40
  -3  -6  -1   11.66    1.63
  -3  -6  -1   11.71    1.44
  -3   6   1   12.96    1.59
   3   6  -1   11.24    1.44
   3  -6   1   13.15    1.65
   3   6  -1   13.82    1.66
  -3   6   1   11.01    1.49
  -3   6   1   10.88    1.59
   3   6  -1   10.38    1.61
  -3   6   1   12.13    1.39
   3   6  -1   11.24    1.53
  -3  -6  -1   11.57    1.50
   3   6  -1   13.04    1.70
   3  -6   1   13.37    1.63
   3  -6  -1   12.58    1.65
  -3   6  -1   10.63    1.38
   3   6   1    9.74    1.54
  -3   6  -1   10.74    1.33
   3  -6  -1   11.06    1.46
   3   6   1   12.12    1.51
   3  -6  -1   11.46    1.57
  -3  -6   1   11.60    1.51
   3  -6  -1   11.68    1.64
  -3  -6   1    9.87    1.43
  -3  -6   1    6.69    1.48
   3   6   1   11.88    1.62
  -3  -6   1   11.61    1.67
  -3   6  -1   10.47    1.52
  -3   6  -1   11.22    1.41
  -3   6  -1   10.09    1.54
  -3  -6   1    9.94    1.47
   3   6   1   14.25    1.60
   3   6   1    8.57    1.54
   3  -6  -1    9.46    1.51
   3   6   1   10.43    1.55
   3   6   1   11.11    1.39
   3   6   1   11.30    1.47
   3  -6  -1   11.80    1.54
   3  -6  -1   15.60    1.69
  -3   6  -1   14.23    1.64
   3   6   1   14.12    1.58
   3  -6  -1   11.68    1.53
  -3   6  -1   10.97    1.44
   3  -6  -1   10.63    1.57
  -3   6  -1   12.04    1.56
   3   6   1   11.76    1.59
   3  -6  -1   11.77    1.53
  -3  -6   1   12.10    1.49
  -3   6  -1   13.36    1.50
   3   6   1    8.78    1.44
   3  -6  -1   11.16    1.54
   3   6   1    9.94    1.59
  -3  -6   1    9.92    1.51
   3   6   1    9.73    1.39
  -3  -6   1    9.38    1.52
   3   6   1    8.95    1.44
  -3  -6   1   13.81    1.63
   4  -6   1    0.26    0.55
  -4  -6  -1    0.65    0.75
  -4   6   1    0.34    0.61
   4  -6   1    0.80    0.65
   4   6  -1    1.36    0.70
  -4   6   1    0.75    0.59
  -4   6   1    1.45    0.60
   4  -6   1    1.29    0.68
   4   6  -1    0.17    0.66
  -4  -6  -1   -0.04    0.55
   4   6  -1   -0.38    0.53
  -4  -6  -1    0.60    0.39
  -4  -6  -1   -0.11    0.56
  -4  -6  -1    2.10    0.64
   4   6  -1    0.81    0.62
   4   6  -1    0.03    0.58
   4  -6   1    0.43    0.65
  -4   6   1    0.42    0.70
   4  -6   1    0.89    0.67
   4   6  -1    0.26    0.50
   4  -6   1    0.46    0.74
  -4   6   1    0.85    0.61
  -4  -6  -1    0.47    0.45
   4  -6   1   -0.09    0.59
  -4   6   1    1.06    0.60
  -4   6   1    1.05    0.51
   4  -6   1    1.44    0.78
   4   6  -1    0.68    0.64
  -4  -6  -1    0.86    0.65
  -4  -6  -1    1.15    0.76
   4   6  -1    1.28    0.72
  -4   6   1    0.32    0.51
  -4  -6  -1   -0.31    0.58
   4   6  -1    1.40    0.68
   4   6  -1    0.24    0.55
  -4  -6  -1    0.43    0.65
  -4  -6  -1    1.72    0.64
  -4   6   1    0.33    0.66
   4   6  -1    1.05    0.76
   4   6  -1    0.76    0.64
   4   6  -1    1.60    0.87
   4  -6   1   -0.18    0.55
   4  -6   1    0.41    0.68
  -4  -6   1    0.59    0.55
  -4  -6   1    1.13    0.62
  -4   6  -1    0.29    0.65
   4  -6  -1   -0.27    0.59
   4  -6  -1    0.23    0.77
   4   6   1    0.22    0.59
  -4  -6   1    1.28    0.61
  -4   6  -1    0.64    0.70
  -4  -6   1    0.28    0.62
   4   6   1    0.19    0.61
  -4  -6   1    1.09    0.34
  -4   6  -1    0.01    0.40
   4  -6  -1    1.57    0.70
   4  -6  -1    0.31    0.58
   4  -6  -1    0.48    0.60
   4   6   1    0.22    0.58
   4  -6  -1   -0.30    0.61
   4   6   1    0.89    0.67
   4   6   1    1.48    0.73
   4   6   1   -0.02    0.54
  -4   6  -1    1.16    0.44
  -4  -6   1    1.14    0.70
   4   6   1    1.31    0.79
   4  -6  -1    0.14    0.60
   4  -6  -1   -0.09    0.62
  -4  -6   1    1.50    0.80
   4  -6  -1    1.54    0.78
   4  -6  -1   -0.49    0.53
  -4   6  -1    0.19    0.53
  -4   6  -1    0.99    0.57
   4   6   1    0.33    0.59
  -4   6  -1    1.76    0.75
   4   6   1    0.78    0.60
   4   6   1    1.68    0.86
   4   6   1    1.76    0.77
  -4  -6   1    0.89    0.64
   4   6   1    0.21    0.58
  -4  -6   1   -0.41    0.64
   4   6   1    0.82    0.60
   4   6   1    0.25    0.52
  -4  -6   1    0.74    0.78
  -4   6  -1    0.99    0.50
  -5  -6  -1   17.02    2.38
   5  -6   1   19.36    2.29
   5   6  -1   16.80    2.25
  -5  -6  -1   22.53    2.16
  -5  -6  -1   19.59    2.33
  -5   6   1   18.59    2.08
   5   6  -1   19.51    2.26
   5   6  -1   23.45    2.60
  -5   6   1   20.88    2.43
   5  -6   1   19.75    2.24
   5   6  -1   21.64    2.37
   5  -6   1   21.11    2.31
  -5  -6  -1   19.39    2.08
   5  -6   1   19.92    2.41
   5   6  -1   22.29    2.46
  -5  -6  -1   22.91    2.51
  -5   6   1   20.36    2.23
   5  -6   1   19.85    2.31
   5   6  -1   20.14    2.36
  -5   6   1   18.84    2.24
   5  -6   1   20.38    2.44
   5   6  -1   25.11    2.47
   5   6  -1   24.89    2.59
   5  -6   1   19.01    2.40
   5   6  -1   20.90    2.16
   5   6  -1   22.18    2.39
  -5  -6  -1   21.82    2.44
  -5  -6  -1   22.48    2.21
  -5  -6  -1   17.70    2.18
   5  -6   1   22.28    2.41
  -5   6   1   18.53    2.03
  -5   6   1   22.17    2.61
   5  -6   1   22.39    2.34
  -5  -6  -1   20.75    2.30
  -5  -6  -1   23.46    2.42
   5   6  -1   22.83    2.39
  -5  -6  -1   22.18    2.46
  -5   6   1   19.99    2.33
   5   6  -1   26.49    2.65
   5   6  -1   18.70    2.41
   5   6   1   17.79    2.22
  -5  -6   1   19.20    2.28
   5  -6  -1   19.55    2.47
   5   6   1   20.79    2.40
   5   6   1   21.91    2.19
   5   6   1   24.28    2.51
  -5   6  -1   22.19    2.34
   5  -6  -1   18.89    2.29
  -5  -6   1   20.59    2.38
   5  -6  -1   17.36    2.40
  -5  -6   1   21.38    2.28
  -5  -6   1   20.65    2.38
   5   6   1   20.76    2.32
  -5  -6   1   24.52    2.55
  -5  -6   1   18.64    2.41
   5   6   1   20.25    2.33
  -5   6  -1   21.58    2.39
   5  -6  -1   20.21    2.36
   5   6   1   19.88    2.33
   5  -6  -1   23.36    2.54
  -5  -6   1   21.49    2.17
  -5   6  -1   19.51    2.30
  -5  -6   1   19.51    2.20
   5   6   1   19.08    2.42
   5   6   1   25.51    2.59
   5   6   1   21.16    2.56
  -5  -6   1   21.36    2.24
   5   6   1   19.24    2.35
   5  -6  -1   18.64    2.30
  -5  -6   1   20.14    2.36
  -5   6  -1   20.24    2.21
   5   6   1   18.78    2.40
  -5  -6   1   20.29    2.42
  -5  -6   1   24.40    2.37
   5   6   1   21.93    2.39
   5  -6  -1   18.66    2.20
  -5   6  -1   21.97    1.95
   5  -6  -1   21.44    2.39
  -5   6  -1   17.92    2.58
   5  -6  -1   17.54    2.28
  -5   6  -1   19.48    2.18
   6   6  -1    5.47    1.03
   6  -6   1    3.94    1.03
   6   6  -1    3.53    1.09
   6  -6   1    4.98    1.03
   6   6  -1    4.95    1.18
  -6  -6  -1    5.43    1.01
  -6   6   1    4.55    0.93
   6   6  -1    5.89    1.24
  -6  -6  -1    5.21    1.28
   6   6  -1    4.56    1.04
   6   6  -1    5.23    1.13
  -6  -6  -1    6.08    1.12
  -6   6   1    3.30    1.12
  -6  -6  -1    3.18    1.14
   6   6  -1    3.02    1.07
  -6  -6  -1    2.56    0.97
   6   6  -1    5.30    1.11
   6  -6   1    5.99    1.08
   6  -6   1    2.07    0.93
  -6   6   1    4.57    0.99
  -6   6   1    5.72    1.31
  -6   6   1    3.40    0.93
   6  -6   1    4.35    1.10
   6  -6   1    5.43    1.13
  -6  -6  -1    4.88    1.00
  -6  -6  -1    4.77    0.90
   6  -6   1    4.44    1.04
  -6   6   1    6.14    1.11
  -6  -6  -1    3.88    1.09
   6   6  -1    3.08    1.06
  -6  -6  -1    5.27    0.90
  -6  -6  -1    4.46    1.20
   6   6  -1    6.08    1.07
  -6   6   1    4.19    1.03
   6  -6   1    4.61    1.13
   6  -6   1    4.63    1.14
  -6  -6  -1    3.88    0.61
  -6   6  -1    4.87    1.02
   6   6   1    6.31    1.04
   6   6   1    3.59    0.90
   6   6   1    5.57    1.09
  -6  -6   1    3.62    0.98
  -6  -6   1    3.41    1.06
   6   6   1    5.41    1.09
  -6  -6   1    7.08    1.32
  -6   6  -1    3.81    1.20
   6  -6  -1    7.53    1.21
  -6   6  -1    4.10    1.01
   6  -6  -1    3.69    1.02
   6  -6  -1    3.58    1.01
   6   6   1    5.03    1.16
   6  -6  -1    4.35    1.03
   6  -6  -1    4.48    1.20
   6  -6  -1    3.57    0.99
  -6  -6   1    5.25    1.14
   6  -6  -1    5.19    1.16
   6  -6  -1    4.82    1.10
   6   6   1    5.39    1.26
   6   6   1    3.77    1.09
  -6  -6   1    3.97    0.77
  -6   6  -1    5.05    0.79
  -6  -6   1    3.95    1.07
   6   6   1    4.51    1.14
   6   6   1    4.17    1.09
  -6   6  -1    3.90    0.91
   6  -6  -1    4.80    1.15
  -6  -6   1    5.58    0.98
  -6   6  -1    2.88    0.93
  -6   6  -1    3.57    1.11
  -6  -6   1    3.12    0.87
   6   6   1    5.28    1.10
  -6  -6   1    5.26    0.76
  -6  -6   1    5.85    1.26
  -6   6  -1    4.77    0.86
  -7  -6  -1   16.34    2.02
   7   6  -1   12.01    1.87
   7   6  -1   17.75    1.97
   7  -6   1   19.28    2.21
   7  -6   1   12.74    1.83
   7   6  -1   14.07    1.94
  -7   6   1   13.73    1.79
   7  -6   1   15.00    2.12
  -7  -6  -1   13.98    2.03
  -7   6   1   15.88    2.24
   7  -6   1   16.56    1.97
  -7   6   1   13.02    1.94
  -7   6   1   15.31    1.91
  -7  -6  -1   13.29    1.70
  -7  -6  -1   13.39    2.21
   7   6  -1   12.99    1.99
   7   6  -1   17.20    2.22
  -7   6   1   15.22    1.94
  -7  -6  -1   17.55    1.97
  -7  -6  -1   17.29    1.88
   7   6  -1   14.61    2.11
   7  -6   1   15.78    1.97
  -7  -6  -1   17.65    2.36
   7   6  -1   15.34    1.84
  -7  -6  -1   13.82    1.93
  -7  -6  -1   15.38    1.65
  -7  -6  -1   15.75    2.19
  -7   6   1   16.60    1.77
  -7   6   1   14.08    2.31
   7   6  -1   20.96    2.32
   7   6  -1   15.98    2.02
   7   6  -1   16.19    2.08
   7  -6  -1   14.25    1.92
  -7  -6   1   10.46    1.69
  -7   6  -1   14.21    2.19
  -7  -6   1   12.49    1.93
  -7  -6   1   15.45    2.18
   7   6   1   15.87    1.84
   7   6   1   16.47    2.00
  -7  -6   1   15.98    2.03
   7   6   1   18.23    2.14
   7   6   1   18.72    2.21
   7  -6  -1   13.55    2.01
  -7   6  -1   15.98    1.80
  -7  -6   1   16.61    2.38
   7   6   1   14.19    2.17
   7  -6  -1   15.40    1.90
   7  -6  -1   16.14    2.13
  -7   6  -1   14.06    1.52
   7  -6  -1   17.01    2.16
  -7  -6   1   14.58    1.86
  -7   6  -1   13.30    1.93
  -7   6  -1   16.70    1.96
  -7   6  -1   16.58    1.88
  -7   6  -1   16.42    2.39
   7   6   1   12.18    1.92
  -7  -6   1   12.21    1.97
   7  -6  -1   14.52    1.98
   7   6   1   13.58    1.92
  -7  -6   1   14.89    1.77
  -7  -6   1   12.18    2.15
  -7   6  -1   14.08    1.59
   7   6   1   17.80    2.22
  -8   6   1    5.01    0.71
  -8   6   1    4.73    1.25
   8   6  -1    4.20    1.05
  -8   6   1    2.93    0.93
  -8  -6  -1    5.71    1.19
   8  -6   1    4.47    1.25
   8  -6   1    1.03    0.97
  -8  -6  -1    5.03    1.43
  -8  -6  -1    4.98    1.17
   8   6  -1    4.82    1.27
  -8  -6  -1    3.94    1.32
  -8   6   1    2.18    1.01
   8   6  -1    3.66    1.31
  -8   6   1    2.13    0.82
  -8  -6  -1    4.56    0.90
  -8  -6  -1    3.56    0.73
   8  -6   1    3.05    0.98
  -8  -6  -1    5.60    1.44
  -8  -6  -1    5.36    1.00
  -8   6   1    1.87    1.13
   8  -6   1    2.96    1.01
   8  -6   1    1.37    0.86
  -8  -6   1    2.47    1.17
  -8  -6   1    3.74    0.82
   8  -6  -1    3.10    1.19
   8   6   1    4.47    1.31
  -8   6  -1    2.94    0.85
   8   6   1    3.44    1.09
   8  -6  -1    4.15    1.23
  -8   6  -1    3.01    0.96
  -8  -6   1    5.89    1.16
  -8   6  -1    2.39    1.23
  -8   6  -1    3.89    1.38
   8   6   1    3.96    1.05
   8  -6  -1    3.74    1.10
   8   6   1    2.48    1.07
   8  -6  -1    1.49    0.98
   8   6   1    3.63    1.13
  -8  -6   1    2.33    1.09
  -8   6  -1    3.30    0.77
  -8  -6   1    3.26    0.92
   8   6   1    4.34    1.33
  -8  -6   1    3.19    1.32
  -8  -6   1    4.99    1.51
  -8  -6   1    4.72    1.23
   8  -6  -1    4.69    1.28
  -8  -6   1    3.55    0.73
  -9  -6  -1    2.33    1.19
  -9  -6  -1    0.86    0.67
  -9   6   1    2.11    1.04
  -9   6   1    1.09    0.67
  -9   6   1    3.03    1.11
  -9   6   1    0.02    1.21
   9   6  -1    0.19    1.10
  -9  -6  -1    0.78    0.70
   9  -6   1    1.38    0.92
  -9  -6  -1    0.25    1.15
   9   6  -1    3.07    0.95
   9  -6   1    0.64    1.00
  -9  -6  -1    0.84    1.04
  -9  -6  -1    2.52    0.94
  -9   6   1    0.73    0.74
  -9  -6  -1    2.28    1.07
   9  -6   1    1.22    1.06
   9  -6   1   -2.43    0.86
   9   6   1    0.69    1.01
   9  -6  -1    1.11    1.01
   9  -6  -1    0.57    0.98
  -9  -6   1    1.72    0.74
  -9  -6   1    1.14    1.11
  -9  -6   1    1.22    0.80
   9   6   1    1.91    0.88
   9  -6  -1    1.16    1.12
  -9  -6   1    1.98    0.64
  -9  -6   1    2.75    1.23
  -9   6  -1    1.42    0.76
  -9   6  -1   -0.24    1.12
  -9   6  -1   -0.27    1.08
  -9  -6   1    1.33    1.32
  -9  -6   1    1.59    0.91
  -9  -6   1    1.67    0.95
  -9   6  -1    2.15    0.91
 -10   6   1    1.44    0.99
  10   6  -1    1.46    1.34
 -10   6   1    1.89    1.51
  10   6  -1    2.17    0.88
 -10  -6  -1    1.87    1.32
  10  -6   1    2.60    1.23
 -10  -6  -1    1.38    1.33
  10  -6   1    1.79    1.08
 -10   6   1    1.21    1.32
  10  -6   1    1.66    1.00
 -10  -6  -1    1.78    1.02
 -10  -6  -1    2.65    1.57
  10  -6  -1    0.90    0.99
  10  -6  -1    0.88    1.03
 -10   6  -1    0.45    1.40
 -10   6  -1    3.00    1.41
 -10  -6   1    1.21    1.22
  10   6   1    2.07    1.28
 -10  -6   1    0.00    1.25
  10   6   1    2.66    0.91
 -10  -6   1    1.48    0.77
 -10   6  -1    1.82    1.04
 -10  -6   1    2.55    1.33
 -10  -6   1    2.54    0.75
 -10  -6   1    1.12    0.99
  11  -6   1    1.98    1.29
  11   6  -1    0.57    1.42
 -11  -6  -1    1.27    1.48
 -11  -6  -1   -0.27    1.17
 -11  -6  -1    0.69    1.15
 -11   6   1   -1.04    0.99
  11  -6   1    2.48    1.14
 -11   6   1    2.56    1.61
  11   6   1    1.84    1.51
 -11   6  -1    0.86    1.48
 -11  -6   1    1.90    1.49
  11  -6  -1    1.55    1.12
 -11  -6   1   -0.28    1.16
 -11   6  -1    3.22    1.18
 -11  -6   1    3.99    1.43
  11  -6  -1   -0.25    1.05
  11   6   1    0.86    0.94
 -12  -6  -1    1.14    1.66
 -12  -6  -1   -2.58    1.01
  12  -6   1    0.41    1.23
  12  -6   1   -0.23    1.11
 -12  -6  -1    0.68    1.51
 -12   6   1   -1.08    1.05
 -12  -6   1    0.70    1.16
 -12  -6   1    1.02    1.43
 -12   6  -1    1.87    1.06
   0  -7  -1   -0.26    0.33
   0  -7   1    0.42    0.47
   0  -7   1   -1.55    0.61
   0  -7  -1    0.13    0.60
   0  -7   1   -0.26    0.51
   0   7  -1    0.13    0.52
   0   7   1    0.89    0.68
   0  -7   1    0.40    0.59
   0  -7   1   -0.49    0.72
   0  -7   1   -0.13    0.58
   0   7  -1    0.50    0.59
   0  -7   1    0.70    0.70
   0   7   1   -0.21    0.59
   0  -7   1   -0.30    0.55
   0  -7   1   -0.54    0.67
   0   7  -1   -1.15    0.51
   0   7  -1    0.14    0.56
   0   7   1   -0.63    0.56
   0  -7  -1   -0.36    0.55
   0  -7  -1   -0.22    0.50
   0   7   1   -0.76    0.60
   0  -7  -1    0.29    0.58
   0   7   1    0.01    0.62
   0  -7   1   -0.53    0.61
   0  -7   1   -0.37    0.34
   0   7  -1    0.81    0.69
   0   7   1   -0.30    0.52
   0   7  -1   -0.18    0.62
   0  -7   1    1.80    0.79
   0   7   1    0.03    0.54
   0  -7  -1   -0.62    0.61
   0   7  -1    0.26    0.69
   0  -7  -1    0.33    0.66
   0  -7  -1   -0.45    0.63
   0  -7  -1    1.11    0.69
   0   7  -1    0.42    0.62
   0   7   1    0.13    0.61
   0  -7  -1   -0.19    0.62
   0  -7  -1   -0.61    0.60
   0  -7  -1   -0.34    0.41
  -1  -7  -1    8.52    1.12
   1  -7   1    8.65    1.38
   1  -7   1   10.34    1.44
  -1  -7  -1   10.07    1.47
   1  -7   1   10.47    1.49
  -1   7   1    7.81    1.33
  -1   7   1    8.23    1.45
  -1  -7  -1   12.86    1.52
   1  -7   1   10.31    1.34
   1   7  -1   10.79    1.52
   1  -7   1    6.89    1.33
  -1  -7  -1    8.85    1.35
  -1   7   1    9.25    1.35
   1   7  -1    9.36    1.16
   1   7  -1    7.21    1.30
   1  -7   1   10.16    1.55
  -1  -7  -1    7.97    1.39
   1   7  -1    7.61    1.34
  -1  -7  -1    9.99    1.38
  -1  -7  -1   10.13    1.48
  -1   7   1    7.57    1.44
  -1  -7  -1   10.92    1.32
   1   7  -1    9.51    1.43
   1   7  -1    7.70    1.30
   1  -7   1    9.42    1.49
   1  -7   1    9.77    1.24
  -1  -7  -1    8.56    1.48
   1   7  -1   10.30    1.55
  -1   7   1   12.35    1.58
   1   7  -1    5.62    1.33
   1   7  -1    7.65    1.37
  -1   7   1    9.58    1.40
   1  -7   1    8.51    1.41
  -1   7   1    7.60    1.33
   1   7  -1    8.84    1.42
  -1   7   1    8.14    1.38
  -1  -7  -1   11.68    1.15
   1   7   1    9.90    1.50
   1   7   1    8.50    1.44
  -1  -7   1    7.91    1.41
  -1  -7   1    9.13    1.42
   1  -7  -1    8.46    1.39
  -1   7  -1    9.44    1.45
   1  -7  -1    7.87    1.41
   1  -7  -1   10.39    1.50
   1   7   1    7.97    1.37
   1   7   1    9.55    1.45
   1   7   1    9.63    1.54
   1  -7  -1    6.29    1.40
  -1  -7   1    8.72    1.46
   1  -7  -1   10.10    1.32
  -1  -7   1   11.65    1.36
  -1   7  -1    8.56    1.35
   1  -7  -1    9.12    1.43
  -1  -7   1   10.46    1.44
   1  -7  -1    9.73    1.19
  -1   7  -1    8.62    1.32
  -1   7  -1   10.67    1.50
  -1   7  -1   10.76    1.36
  -1   7  -1    5.10    1.23
   1   7   1   10.38    1.55
   1   7   1    9.40    1.40
  -1  -7   1    8.72    1.45
  -1   7  -1    7.57    1.34
   1   7   1    6.49    1.37
   1  -7  -1    9.16    1.42
   1  -7  -1   13.59    1.55
   1  -7  -1   10.31    1.53
  -1  -7   1    7.12    1.33
   1   7   1    8.59    1.37
  -1   7  -1    8.03    1.36
  -1  -7   1    8.83    1.41
  -1  -7   1    8.26    1.47
  -2   7   1    0.90    0.60
   2  -7   1    0.37    0.70
   2  -7   1    0.16    0.55
  -2  -7  -1    1.34    0.76
  -2  -7  -1    0.04    0.68
   2   7  -1    0.84    0.47
   2   7  -1    0.55    0.74
  -2  -7  -1   -0.23    0.63
   2   7  -1    0.55    0.70
   2  -7   1    0.46    0.67
   2   7  -1   -0.13    0.65
   2  -7   1    0.72    0.61
  -2  -7  -1    0.61    0.68
  -2   7   1    0.54    0.61
  -2  -7  -1   -0.25    0.57
   2  -7   1    0.39    0.75
   2   7  -1    0.77    0.67
  -2  -7  -1    0.36    0.61
   2   7  -1    0.80    0.63
  -2   7   1    0.12    0.57
  -2   7   1    0.56    0.63
   2  -7   1    0.05    0.63
   2  -7   1   -0.18    0.54
   2  -7   1   -1.12    0.58
   2  -7   1    0.25    0.65
   2   7  -1   -0.01    0.66
   2   7  -1    0.48    0.56
   2  -7   1    1.32    0.82
   2   7  -1    0.66    0.50
  -2   7   1    0.95    0.67
   2   7  -1    0.36    0.66
  -2  -7  -1   -0.51    0.54
   2  -7   1    1.45    0.78
  -2   7   1    0.18    0.54
  -2   7   1   -0.39    0.58
  -2  -7  -1    0.78    0.72
   2   7  -1    0.41    0.70
   2   7  -1    0.70    0.69
  -2   7   1    0.37    0.60
  -2  -7  -1    0.00    0.69
  -2  -7  -1    0.88    0.68
   2   7   1    0.09    0.58
   2  -7  -1    0.34    0.72
   2   7   1    0.29    0.66
   2  -7  -1    1.56    0.76
   2  -7  -1    0.52    0.62
  -2  -7   1    0.48    0.64
   2  -7  -1   -0.10    0.51
  -2   7  -1    0.51    0.60
   2  -7  -1   -0.32    0.66
   2   7   1    0.86    0.64
  -2  -7   1    1.25    0.76
  -2   7  -1    0.53    0.58
   2  -7  -1    0.94    0.73
   2  -7  -1   -0.06    0.62
   2   7   1    1.31    0.65
   2  -7  -1    0.45    0.59
   2   7   1    0.85    0.76
   2   7   1    1.39    0.61
   2  -7  -1    0.43    0.61
  -2   7  -1    1.44    0.65
  -2  -7   1    0.34    0.67
  -2  -7   1    2.03    0.88
  -2  -7   1   -0.11    0.59
  -2  -7   1    1.49    0.78
   2   7   1    0.02    0.62
   2   7   1    1.41    0.75
   2   7   1   -0.14    0.62
  -2   7  -1   -0.19    0.54
   2   7   1    0.36    0.66
   2  -7  -1    0.48    0.74
  -2  -7   1    1.82    0.72
  -2   7  -1    0.10    0.72
   2  -7  -1    0.38    0.66
  -2   7  -1    0.67    0.61
  -2  -7   1    1.83    0.92
   3   7  -1    6.26    1.27
  -3   7   1    7.26    1.20
   3   7  -1    8.33    1.12
   3  -7   1    6.48    1.33
  -3  -7  -1    6.01    1.14
  -3   7   1    8.68    1.26
  -3   7   1    7.20    1.30
   3   7  -1    8.32    1.18
   3   7  -1    6.35    1.35
  -3  -7  -1    7.16    1.26
   3  -7   1    8.69    1.36
   3   7  -1    6.00    1.32
   3  -7   1    9.69    1.35
   3  -7   1    9.22    1.25
  -3   7   1    9.15    1.33
   3   7  -1    6.42    1.34
   3  -7   1    7.86    1.40
  -3  -7  -1    6.35    1.36
   3   7  -1    6.76    1.28
  -3  -7  -1    7.66    1.36
  -3   7   1    4.98    1.25
   3  -7   1    6.38    1.27
   3  -7   1    8.79    1.47
   3  -7   1    7.56    1.34
  -3  -7  -1    8.23    1.19
  -3   7   1    9.44    1.42
   3  -7   1    8.56    1.30
   3   7  -1    6.38    1.17
  -3  -7  -1    6.13    1.29
  -3  -7  -1    6.84    1.19
   3   7  -1    8.63    1.34
   3   7  -1    5.42    1.25
  -3  -7  -1    8.33    1.48
  -3  -7  -1    7.29    1.16
  -3   7   1    8.00    1.13
   3  -7   1    5.83    1.23
   3   7  -1    8.64    1.33
  -3  -7  -1    7.50    1.24
   3   7  -1    6.99    1.36
   3  -7   1    6.18    1.32
  -3   7   1    6.08    1.15
   3   7  -1    6.27    1.30
   3  -7  -1    6.17    1.28
  -3   7  -1    4.64    1.22
  -3  -7   1    8.13    1.27
   3   7   1    9.25    1.35
   3  -7  -1    7.74    1.31
   3   7   1    8.27    1.33
  -3   7  -1    6.34    1.28
   3  -7  -1    9.37    1.47
  -3  -7   1    7.75    1.34
  -3   7  -1    9.66    1.28
   3   7   1    8.92    1.35
   3  -7  -1    8.14    1.36
   3   7   1    7.04    1.18
   3   7   1    3.99    1.17
   3   7   1    6.38    1.07
  -3   7  -1    7.87    1.09
   3   7   1    5.70    1.23
   3  -7  -1    6.47    1.27
  -3  -7   1   10.21    1.30
   3  -7  -1    6.80    1.32
  -3  -7   1    9.20    1.37
   3   7   1    7.56    1.37
   3   7   1    6.17    1.33
   3  -7  -1    7.35    1.28
  -3   7  -1    7.11    1.22
  -3  -7   1    9.31    1.30
   3  -7  -1    6.89    1.38
  -3   7  -1    8.09    1.19
  -3  -7   1    4.34    1.17
  -3   7  -1    6.69    1.25
   3   7   1    8.18    1.35
  -3  -7   1    7.62    1.41
   3  -7  -1    8.83    1.31
   3   7   1    8.65    1.38
  -3  -7   1    7.95    1.45
   3   7   1    8.28    1.31
   3   7   1    9.49    1.27
   3  -7  -1    7.21    1.31
  -3  -7   1    4.87    1.27
  -3   7  -1    7.55    1.21
   3   7   1    6.18    1.17
   4  -7   1   -0.84    0.65
   4  -7   1   -0.42    0.74
   4  -7   1   -0.08    0.74
  -4   7   1    0.68    0.58
   4   7  -1    0.18    0.62
  -4   7   1    0.32    0.54
  -4  -7  -1    0.41    0.73
   4  -7   1    0.40    0.63
  -4  -7  -1   -0.57    0.57
  -4  -7  -1    0.17    0.48
   4  -7   1   -0.19    0.63
   4   7  -1    0.15    0.61
   4  -7   1    0.55    0.66
  -4   7   1    0.77    0.52
   4   7  -1    0.96    0.72
   4   7  -1   -0.61    0.61
  -4   7   1    0.46    0.69
  -4  -7  -1    0.00    0.61
  -4   7   1    0.70    0.65
  -4   7   1    0.88    0.59
  -4  -7  -1    0.32    0.70
   4  -7   1   -1.01    0.63
   4   7  -1   -0.23    0.71
   4  -7   1    0.91    0.66
   4   7  -1   -0.79    0.78
  -4   7   1    1.11    0.71
  -4  -7  -1    0.62    0.68
  -4  -7  -1    0.93    0.47
  -4   7   1   -0.51    0.53
  -4   7   1   -0.11    0.63
   4   7  -1   -0.50    0.52
   4   7  -1    0.45    0.72
   4   7  -1    0.36    0.56
   4   7  -1    0.52    0.62
  -4  -7  -1   -0.42    0.69
   4  -7   1    0.44    0.74
   4   7  -1    0.03    0.65
  -4  -7  -1    0.05    0.52
   4   7  -1    1.01    0.79
  -4  -7  -1   -0.67    0.61
   4   7  -1    0.21    0.75
  -4  -7   1   -0.03    0.70
  -4  -7   1   -0.60    0.62
   4  -7  -1    0.10    0.69
  -4  -7   1    0.47    0.58
  -4   7  -1   -0.25    0.48
   4   7   1    0.26    0.49
  -4  -7   1    0.42    0.80
   4  -7  -1   -0.17    0.72
   4   7   1   -0.49    0.66
  -4  -7   1    0.00    0.65
  -4   7  -1    0.12    0.52
   4   7   1    0.75    0.77
  -4  -7   1    0.49    0.84
   4   7   1   -0.19    0.63
   4   7   1    0.17    0.71
  -4   7  -1   -0.91    0.51
   4  -7  -1    0.75    0.71
  -4   7  -1    0.14    0.70
  -4  -7   1    0.55    0.67
   4  -7  -1   -0.94    0.63
   4  -7  -1    1.18    0.69
   4   7   1    1.38    0.74
   4   7   1    1.22    0.68
   4   7   1   -0.41    0.56
   4  -7  -1    0.04    0.79
   4  -7  -1    0.42    0.72
  -4   7  -1   -0.26    0.54
  -4  -7   1    0.08    0.68
  -4   7  -1    0.37    0.61
  -4   7  -1    0.10    0.43
   4   7   1    0.39    0.57
  -4  -7   1    0.21    0.45
   4  -7  -1   -0.15    0.63
   4  -7  -1    0.40    0.69
   4  -7  -1    0.83    0.73
   4   7   1   -0.11    0.77
  -4  -7   1    1.88    0.71
  -4   7  -1    0.13    0.54
   4   7   1    0.04    0.69
   4   7   1    0.26    0.61
   4   7   1    0.46    0.72
   4   7   1    0.83    0.67
   5   7  -1    2.65    0.93
  -5  -7  -1    2.98    0.87
   5   7  -1    3.29    0.93
   5  -7   1    1.98    0.87
  -5   7   1    5.90    1.15
  -5   7   1    2.75    0.71
   5   7  -1    4.45    1.05
  -5  -7  -1    3.74    0.82
   5   7  -1    3.01    0.86
  -5   7   1    3.52    0.88
   5   7  -1    1.53    0.90
   5   7  -1    4.75    1.16
   5  -7   1    2.39    0.95
  -5  -7  -1    2.49    0.92
  -5   7   1    2.35    0.82
   5   7  -1    4.51    0.99
   5  -7   1    1.46    0.85
   5  -7   1    2.35    0.92
   5  -7   1    2.30    0.88
   5   7  -1    2.91    1.07
   5   7  -1    2.56    0.94
  -5  -7  -1    2.88    1.03
   5  -7   1    3.65    1.09
   5  -7   1    2.59    1.00
   5   7  -1    2.51    1.01
  -5   7   1    2.87    0.67
   5   7  -1    3.49    1.06
  -5  -7  -1    2.51    0.84
  -5   7   1    4.58    1.14
   5  -7   1    3.58    1.03
   5   7  -1    7.85    1.32
  -5  -7  -1    3.80    0.77
  -5   7   1    3.11    1.00
  -5  -7  -1    2.52    0.93
  -5  -7  -1    2.85    1.01
   5   7  -1    3.84    1.22
   5  -7   1    2.38    1.19
  -5  -7  -1    1.27    0.84
  -5  -7  -1    2.44    0.99
  -5  -7   1    2.99    0.94
   5   7   1    3.10    0.96
   5  -7  -1    3.87    1.04
   5   7   1    2.37    0.92
  -5  -7   1    3.88    1.12
   5  -7  -1    3.82    1.09
   5  -7  -1    3.05    1.19
   5   7   1    4.23    1.21
   5   7   1    3.84    0.96
  -5  -7   1    3.41    0.78
   5   7   1    3.27    1.05
   5   7   1    3.73    1.15
  -5  -7   1    3.16    1.12
  -5  -7   1    3.27    1.04
   5  -7  -1    3.61    0.99
  -5   7  -1    2.91    0.56
   5   7   1    5.29    1.17
  -5  -7   1    2.67    0.84
   5  -7  -1    2.95    1.17
   5   7   1    3.28    1.01
  -5   7  -1    3.74    1.04
   5   7   1    2.42    1.01
   5   7   1    3.88    0.91
  -5   7  -1    3.99    1.04
   5  -7  -1    3.99    0.99
  -5   7  -1    4.47    0.91
   5  -7  -1    5.03    1.13
   5  -7  -1    4.79    1.05
  -5  -7   1    2.93    0.92
  -5   7  -1    2.64    0.80
  -5   7  -1    3.90    0.64
  -5  -7   1    2.70    1.05
   5   7   1    2.51    1.00
  -5   7  -1    3.22    1.09
   5  -7  -1    1.32    0.96
   5   7   1    2.29    0.92
  -5  -7   1    3.01    0.99
  -5  -7   1    4.03    0.97
  -6  -7  -1    0.26    0.83
  -6   7   1   -0.39    0.52
   6  -7   1    2.70    1.08
   6   7  -1    2.93    1.04
  -6  -7  -1    1.59    0.94
   6   7  -1    2.86    0.89
   6  -7   1    1.41    0.76
   6   7  -1    1.43    0.80
  -6  -7  -1    1.02    0.77
   6   7  -1    1.12    0.84
   6   7  -1    1.37    0.75
   6  -7   1   -0.31    0.85
  -6   7   1    0.66    0.73
  -6  -7  -1    0.79    0.50
   6  -7   1    1.18    0.86
   6   7  -1    1.64    0.86
  -6  -7  -1    1.32    0.78
   6  -7   1    0.84    0.78
  -6  -7  -1    0.69    0.57
  -6  -7  -1    1.31    0.73
   6  -7   1    1.20    0.83
  -6   7   1    1.91    0.91
  -6   7   1    1.61    0.75
  -6  -7  -1    2.56    1.00
   6   7  -1    1.62    0.85
  -6  -7  -1    1.83    0.77
   6   7  -1    0.34    0.80
   6  -7   1    0.63    0.88
  -6   7   1    1.37    0.37
   6   7  -1    2.35    0.92
  -6   7   1    1.44    0.90
  -6  -7  -1    0.26    0.91
   6  -7   1    2.10    0.93
   6   7  -1    2.27    0.99
   6   7   1    0.44    0.69
  -6   7  -1    0.84    0.61
   6  -7  -1    1.54    0.94
  -6   7  -1    1.48    0.95
  -6  -7   1    1.80    0.81
   6   7   1    1.31    1.05
  -6  -7   1    0.38    0.68
  -6  -7   1    1.23    0.71
  -6  -7   1    1.10    1.02
  -6  -7   1    0.03    0.75
   6   7   1    0.88    0.79
   6   7   1    0.64    0.85
   6  -7  -1    0.66    0.81
   6  -7  -1    2.58    0.82
   6  -7  -1    0.05    0.93
   6  -7  -1    0.94    0.88
   6   7   1    0.58    0.84
  -6  -7   1    2.11    1.07
  -6  -7   1    1.15    0.63
   6   7   1   -0.49    0.88
  -6  -7   1    0.56    0.61
  -6   7  -1    2.55    0.89
   6  -7  -1   -0.06    0.85
  -6  -7   1    0.89    0.82
   6   7   1    1.73    0.92
  -6   7  -1   -0.73    0.68
   6   7   1    1.00    0.73
   6   7   1    0.40    0.60
  -6   7  -1    2.10    0.77
   6   7   1    0.70    0.72
   6  -7  -1    1.00    0.81
   6  -7  -1    1.01    0.91
  -6   7  -1    0.61    0.86
  -6   7  -1    1.30    0.85
  -6  -7   1    0.81    0.79
  -7  -7  -1    0.47    0.93
   7  -7   1    0.88    0.89
   7   7  -1    1.65    0.93
  -7  -7  -1    1.34    0.81
   7   7  -1    0.24    1.12
  -7  -7  -1    2.33    0.96
  -7  -7  -1    2.58    0.85
  -7   7   1    2.05    0.93
   7  -7   1    3.08    0.89
   7   7  -1    0.71    0.77
  -7   7   1    1.02    0.90
  -7  -7  -1    0.12    0.61
  -7   7   1    0.21    0.63
  -7  -7  -1    1.68    1.01
  -7  -7  -1    2.02    1.00
  -7   7   1    0.35    0.84
  -7  -7  -1    0.89    0.62
   7  -7   1    0.85    1.00
   7  -7   1    1.25    0.82
  -7   7   1    1.02    0.68
  -7  -7  -1    0.61    0.94
  -7   7   1    0.43    0.83
   7   7  -1    1.21    0.86
   7  -7   1    1.93    0.89
   7   7  -1    0.16    0.92
  -7  -7   1    1.18    0.89
  -7  -7   1    1.04    0.84
  -7  -7   1    1.84    0.76
  -7   7  -1    1.92    0.97
  -7  -7   1    1.01    1.02
   7  -7  -1    0.62    1.00
   7   7   1    1.20    0.94
   7  -7  -1    1.88    0.85
  -7   7  -1    0.05    1.03
   7  -7  -1    0.37    0.77
   7   7   1    0.57    0.92
   7   7   1   -0.58    0.85
  -7   7  -1    1.25    0.72
  -7  -7   1    1.38    0.90
   7  -7  -1    1.04    0.84
   7  -7  -1    0.46    0.91
   7   7   1    0.39    0.76
  -7  -7   1   -0.46    0.83
   7   7   1    1.25    0.80
  -7  -7   1    0.66    0.83
   7   7   1    2.33    0.90
  -7  -7   1    1.91    0.77
   7   7   1    1.95    0.89
  -7  -7   1    0.66    0.78
  -7   7  -1    1.35    0.90
  -7   7  -1    0.92    0.79
  -7   7  -1    1.36    0.60
  -8   7   1    1.50    0.78
   8   7  -1    2.31    0.99
   8  -7   1    0.51    1.01
  -8  -7  -1    0.08    0.91
  -8  -7  -1    0.60    0.93
  -8   7   1    0.74    1.03
   8  -7   1    1.31    1.01
  -8  -7  -1    0.87    0.61
  -8   7   1    1.02    0.89
   8   7  -1    1.38    0.84
   8  -7   1    2.12    1.02
  -8  -7  -1    1.27    1.05
  -8  -7  -1    0.93    0.84
  -8  -7  -1    1.39    0.78
  -8  -7  -1   -0.34    0.80
  -8   7   1    1.28    0.96
  -8  -7  -1    0.29    1.03
  -8  -7  -1    0.37    0.46
  -8   7   1    0.67    0.56
   8  -7   1    1.28    0.89
  -8   7   1   -0.04    0.79
  -8   7  -1   -0.07    0.65
  -8   7  -1    0.36    1.06
  -8   7  -1    0.56    0.87
   8  -7  -1   -0.71    0.86
  -8  -7   1    1.87    1.27
  -8  -7   1    0.14    0.62
  -8  -7   1    0.83    1.05
  -8  -7   1   -0.32    0.83
   8   7   1    0.49    0.78
   8  -7  -1   -0.66    1.09
  -8  -7   1    1.22    0.78
  -8   7  -1    1.18    0.68
  -8  -7   1    0.54    1.00
  -8   7  -1   -0.41    0.81
  -8  -7   1    0.87    0.81
   8   7   1    0.56    0.83
   8  -7  -1    0.75    0.99
  -8  -7   1    0.06    0.59
  -8  -7   1    0.13    0.87
  -9  -7  -1    1.55    1.06
   9  -7   1    1.01    1.04
  -9   7   1    0.62    1.20
  -9   7   1    0.84    0.97
   9   7  -1    2.39    1.18
  -9  -7  -1    1.04    0.53
  -9  -7  -1    1.34    0.79
  -9   7   1    3.98    1.39
  -9  -7  -1    0.47    1.21
   9  -7   1    0.65    1.08
  -9  -7  -1    3.45    1.21
  -9   7   1    1.25    0.74
  -9  -7  -1    0.87    0.73
   9   7  -1   -0.43    0.94
  -9  -7  -1    0.19    1.16
  -9  -7   1    2.87    1.32
  -9   7  -1    0.11    1.11
  -9   7  -1    0.22    1.21
   9   7   1    1.61    1.08
   9  -7  -1    1.17    1.08
   9  -7  -1    0.95    0.97
   9   7   1    2.10    1.08
  -9  -7   1    1.65    0.69
  -9  -7   1    0.63    0.77
  -9  -7   1    0.52    1.25
   9  -7  -1    2.16    1.02
  -9  -7   1    2.59    0.95
  -9  -7   1    0.65    0.94
  -9   7  -1    2.25    0.97
  -9  -7   1    2.38    1.24
 -10   7   1    0.66    0.99
  10   7  -1    0.81    1.28
 -10  -7  -1    0.64    0.94
  10  -7   1    0.03    1.19
  10  -7   1    0.42    1.05
 -10   7   1    0.77    1.06
 -10  -7  -1    1.35    1.36
  10  -7   1   -0.10    1.21
 -10  -7  -1    2.27    1.29
 -10  -7  -1   -0.21    1.35
 -10  -7  -1    0.92    0.60
 -10   7   1    1.56    1.53
 -10  -7   1    0.04    0.78
 -10   7  -1    1.27    1.53
  10  -7  -1    0.43    1.23
 -10   7  -1    1.86    1.04
  10  -7  -1    0.61    1.22
 -10  -7   1    1.00    1.12
  10   7   1    1.80    1.25
  10  -7  -1    3.67    1.32
 -10  -7   1    2.19    0.82
 -10  -7   1    0.85    1.40
 -10  -7   1    1.36    1.18
 -10  -7   1    0.94    1.27
  10   7   1    2.29    0.92
 -10   7  -1   -1.07    1.21
 -11   7   1    0.07    1.38
 -11   7   1   -1.35    0.96
 -11  -7  -1   -0.84    1.56
 -11  -7  -1    0.19    1.18
  11  -7   1    0.70    0.97
 -11  -7  -1    1.98    1.44
  11  -7   1    1.33    1.13
 -11  -7   1    0.21    1.41
 -11   7  -1    0.87    1.37
 -11   7  -1    1.22    1.16
 -11  -7   1   -1.12    1.22
  11  -7  -1    0.76    1.15
 -11  -7   1    0.02    1.18
  11  -7  -1   -2.74    1.14
   0  -8   1    5.10    1.14
   0  -8  -1    3.22    1.04
   0   8  -1    6.69    1.21
   0   8  -1    5.03    1.14
   0   8   1    3.63    1.03
   0  -8   1    4.83    1.16
   0   8  -1    5.07    1.17
   0   8   1    4.88    1.18
   0   8  -1    4.62    1.10
   0  -8   1    4.66    1.05
   0  -8   1    6.16    1.28
   0  -8   1    3.81    1.15
   0  -8  -1    5.55    0.82
   0   8  -1    4.69    1.14
   0  -8  -1    5.71    1.18
   0   8   1    5.09    1.13
   0   8  -1    4.02    1.17
   0  -8   1    3.51    1.12
   0  -8   1    3.66    0.68
   0  -8  -1    5.73    1.24
   0   8   1    5.30    1.16
   0  -8  -1    3.62    1.10
   0   8  -1    4.13    1.04
   0  -8   1    4.54    1.07
   0   8   1    4.67    1.10
   0  -8  -1    4.52    1.20
   0  -8   1    7.26    1.21
   0  -8   1    5.01    0.81
   0   8  -1    4.81    1.05
   0   8   1    7.00    1.26
   0  -8   1    3.61    1.10
   0  -8  -1    4.63    1.10
   0   8   1    4.07    1.14
   0  -8  -1    4.41    1.19
   0  -8  -1    3.75    1.02
   0  -8   1    3.86    1.21
   0  -8   1    3.08    1.05
   0  -8  -1    4.64    0.73
   0  -8  -1    5.45    1.19
  -1  -8  -1    1.06    0.83
   1   8  -1    1.12    0.80
  -1   8   1    2.37    0.93
   1  -8   1    2.92    0.98
   1   8  -1    1.52    0.58
  -1   8   1    1.79    0.85
  -1   8   1    2.02    0.86
  -1  -8  -1    1.01    0.80
  -1   8   1    1.78    0.81
   1  -8   1    1.45    0.82
  -1   8   1    1.53    0.82
  -1  -8  -1    1.78    0.46
   1  -8   1    0.80    0.76
  -1  -8  -1    1.92    0.84
   1   8  -1    0.90    0.79
  -1  -8  -1    3.35    1.00
  -1  -8  -1    2.49    0.89
   1   8  -1    1.92    0.85
  -1  -8  -1    2.30    0.99
   1   8  -1    2.01    0.86
   1   8  -1    1.53    0.88
  -1   8   1    3.78    1.01
   1  -8   1    0.87    0.80
  -1   8   1    2.02    0.82
   1   8  -1    2.13    0.92
  -1  -8  -1    1.59    0.56
   1   8  -1    1.73    0.82
   1  -8   1    1.92    0.83
   1  -8   1    2.34    1.00
   1   8  -1    1.84    0.82
   1  -8   1    2.03    0.62
   1  -8   1    1.58    0.88
  -1  -8  -1    1.90    0.94
  -1   8   1    1.99    0.88
   1  -8   1    1.02    0.76
   1   8  -1    1.90    0.87
  -1  -8  -1    2.07    0.88
   1   8   1    1.21    0.88
   1  -8  -1    0.20    0.70
  -1   8  -1    2.26    0.95
   1  -8  -1    1.95    0.84
   1   8   1    0.46    0.72
   1  -8  -1    2.00    0.94
   1   8   1    0.79    0.75
  -1   8  -1    2.11    0.83
  -1  -8   1    2.40    0.87
  -1  -8   1    1.79    0.88
   1   8   1    3.10    1.03
   1  -8  -1    1.13    0.83
   1   8   1    1.41    0.75
  -1  -8   1   -0.12    0.76
  -1   8  -1    2.39    0.88
   1   8   1    2.47    0.99
   1   8   1    0.31    0.79
  -1  -8   1    1.16    0.86
  -1  -8   1    2.14    0.79
  -1  -8   1    1.48    0.57
  -1  -8   1    1.99    0.95
   1  -8  -1    1.97    0.95
   1   8   1    2.91    0.96
  -1   8  -1    1.96    0.82
  -1   8  -1    1.96    0.83
   1   8   1    3.42    1.02
   1  -8  -1    2.43    0.98
   1  -8  -1    2.46    0.59
   1   8   1    1.85    0.86
  -1  -8   1    1.84    0.89
  -1  -8   1    2.32    0.95
  -1   8  -1    2.88    0.86
   1  -8  -1    3.97    1.08
  -1   8  -1    1.53    0.88
   1  -8  -1    2.47    0.92
  -1   8  -1    2.15    0.82
  -1  -8   1    1.76    0.92
  -2  -8  -1    4.32    1.11
   2  -8   1    3.92    1.21
   2   8  -1    4.33    1.16
  -2   8   1    5.55    1.05
   2   8  -1    5.49    1.07
   2  -8   1    4.89    1.13
  -2  -8  -1    4.41    1.18
   2  -8   1    4.99    1.13
   2  -8   1    6.18    1.23
  -2   8   1    4.94    1.20
   2   8  -1    6.14    1.20
  -2   8   1    4.35    1.08
   2  -8   1    4.59    1.19
   2  -8   1    3.29    1.18
   2   8  -1    3.52    1.07
   2   8  -1    3.68    1.01
   2  -8   1    6.45    1.33
   2   8  -1    2.32    0.87
  -2  -8  -1    3.38    0.98
  -2  -8  -1    5.06    1.20
  -2  -8  -1    3.65    1.12
   2   8  -1    4.42    0.88
   2   8  -1    4.99    1.16
   2  -8   1    4.76    1.16
   2  -8   1    4.52    1.18
   2   8  -1    5.21    1.24
   2   8  -1    4.01    1.07
  -2  -8  -1    3.69    1.06
  -2   8   1    3.78    1.12
  -2   8   1    5.69    1.15
  -2   8   1    4.62    1.08
  -2  -8  -1    5.22    1.10
   2  -8   1    7.28    1.15
  -2  -8  -1    5.86    1.09
   2   8  -1    6.12    1.28
   2  -8   1    4.29    0.91
  -2  -8  -1    5.34    1.23
   2  -8  -1    4.99    1.28
   2   8   1    6.58    1.27
  -2  -8   1    5.03    1.37
   2   8   1    5.93    1.17
   2   8   1    6.14    1.36
   2  -8  -1    4.74    0.94
  -2  -8   1    4.48    1.06
  -2   8  -1    3.83    1.03
   2  -8  -1    6.41    1.15
  -2   8  -1    4.91    0.96
   2  -8  -1    4.41    1.19
  -2   8  -1    3.06    0.97
  -2  -8   1    1.95    0.98
  -2  -8   1    6.31    1.36
  -2   8  -1    6.03    1.12
   2  -8  -1    6.19    1.29
   2   8   1    4.46    1.13
   2  -8  -1    3.81    1.10
  -2   8  -1    4.40    1.07
   2   8   1    5.11    1.19
   2  -8  -1    6.87    1.34
  -2  -8   1    4.90    1.15
  -2  -8   1    5.80    1.16
  -2  -8   1    5.25    1.24
   2   8   1    4.36    1.11
  -2   8  -1    3.74    1.09
   2   8   1    5.29    0.95
   2   8   1    5.59    1.28
  -2   8  -1    4.51    1.09
   2  -8  -1    3.80    1.15
   2  -8  -1    4.45    1.15
   2  -8  -1    3.80    1.10
   2  -8  -1    4.18    1.05
   2   8   1    6.68    1.37
   2   8   1    6.40    1.27
  -2  -8   1    5.61    1.28
   3   8  -1   15.84    2.16
   3  -8   1   17.03    2.21
  -3  -8  -1   14.96    2.08
   3   8  -1   19.11    2.31
  -3  -8  -1   17.60    2.14
   3   8  -1   15.03    1.99
  -3   8   1   15.09    2.17
   3  -8   1   16.46    2.16
   3  -8   1   21.82    2.43
  -3   8   1   15.89    2.15
  -3   8   1   16.79    2.13
   3   8  -1   18.00    1.96
   3  -8   1   19.80    2.12
  -3   8   1   18.44    2.05
   3   8  -1   17.59    2.36
   3  -8   1   14.72    2.15
   3   8  -1   20.43    2.39
   3  -8   1   16.60    2.32
   3   8  -1   15.88    2.18
  -3  -8  -1   19.80    2.24
   3  -8   1   15.30    2.26
  -3  -8  -1   19.87    2.16
   3  -8   1   19.55    2.30
  -3  -8  -1   18.25    2.38
   3   8  -1   15.34    2.17
  -3  -8  -1   18.00    2.34
  -3  -8  -1   16.91    2.08
  -3   8   1   20.35    2.37
   3  -8   1   19.69    2.34
   3   8  -1   17.89    2.35
   3   8  -1   17.00    2.25
  -3  -8  -1   15.09    2.14
  -3   8   1   22.32    2.25
  -3   8   1   20.15    2.18
   3   8  -1   19.03    2.08
  -3  -8  -1   22.40    2.26
   3   8  -1   11.99    2.11
  -3  -8  -1   18.15    2.22
  -3   8   1   19.24    2.17
   3  -8   1   20.64    2.36
   3  -8   1   18.45    2.19
   3   8   1   22.01    2.31
  -3   8  -1   17.96    2.27
  -3  -8   1   18.13    2.38
  -3  -8   1   13.13    2.05
   3   8   1   18.88    2.32
  -3  -8   1   15.93    2.18
  -3  -8   1   19.80    2.36
   3  -8  -1   16.21    2.24
  -3  -8   1   17.18    2.21
  -3  -8   1   14.34    2.11
  -3  -8   1   18.46    2.18
   3  -8  -1   17.46    2.26
   3  -8  -1   17.32    2.32
   3  -8  -1   14.23    2.17
   3  -8  -1   16.22    2.15
   3  -8  -1   17.94    2.37
   3   8   1   17.91    2.34
   3  -8  -1   15.18    2.06
  -3   8  -1   17.98    2.08
  -3   8  -1   18.14    2.22
   3   8   1   20.67    2.45
   3   8   1   21.70    2.42
   3   8   1   18.86    2.26
  -3   8  -1   16.02    2.22
  -3   8  -1   19.00    2.02
   3   8   1   18.33    1.99
   3  -8  -1   19.74    2.29
  -3  -8   1   16.59    2.13
  -3   8  -1   15.75    2.05
   3   8   1   16.25    2.07
   3   8   1   19.55    2.25
   3   8   1   15.47    2.18
  -3   8  -1   16.29    2.09
   3   8   1   13.14    2.10
  -3   8  -1   20.66    2.31
  -3  -8   1   17.73    2.13
   3  -8  -1   16.79    2.35
   3  -8  -1   11.27    2.07
   3   8   1   17.98    2.21
  -4  -8  -1    9.76    1.45
   4   8  -1   11.97    1.55
  -4   8   1    9.91    1.36
   4  -8   1    7.52    1.51
  -4  -8  -1    9.46    1.62
   4  -8   1    8.94    1.52
  -4  -8  -1   10.91    1.52
   4   8  -1   10.33    1.42
  -4   8   1   11.08    1.55
  -4  -8  -1   11.31    1.47
   4   8  -1    9.01    1.68
  -4   8   1   11.10    1.72
   4  -8   1   10.08    1.59
   4  -8   1   10.08    1.66
  -4  -8  -1   10.81    1.67
   4   8  -1   10.03    1.65
   4   8  -1   10.48    1.77
  -4   8   1   10.67    1.46
   4   8  -1   13.86    1.74
   4  -8   1   10.10    1.60
   4   8  -1   10.41    1.59
   4  -8   1    9.71    1.72
  -4   8   1   10.14    1.62
  -4   8   1    5.75    1.47
  -4  -8  -1   12.48    1.75
  -4   8   1    9.89    1.51
  -4  -8  -1   11.53    1.38
   4   8  -1   10.27    1.64
   4   8  -1    8.55    1.55
   4  -8   1    9.75    1.71
  -4  -8  -1    9.81    1.54
   4   8  -1   12.11    1.85
  -4   8   1    9.09    1.52
   4  -8   1    7.63    1.63
   4  -8   1    9.62    1.51
  -4  -8  -1   11.10    1.52
  -4  -8  -1    9.53    1.75
   4   8  -1    6.34    1.54
  -4  -8  -1    7.68    1.55
   4   8  -1   10.16    1.49
  -4   8  -1    9.52    1.49
   4   8   1   10.41    1.62
   4  -8  -1   11.64    1.72
   4  -8  -1    9.61    1.50
   4   8   1   12.71    1.86
  -4  -8   1    9.84    1.75
  -4   8  -1   10.83    1.32
  -4   8  -1    8.11    1.56
   4  -8  -1   10.57    1.65
   4   8   1   10.48    1.63
   4   8   1   11.03    1.56
   4  -8  -1    7.15    1.58
  -4   8  -1    9.20    1.56
  -4  -8   1    9.81    1.49
   4   8   1    9.48    1.67
  -4  -8   1    8.71    1.45
  -4  -8   1    8.62    1.51
  -4   8  -1   10.93    1.37
  -4  -8   1   10.07    1.67
   4  -8  -1   10.22    1.57
  -4   8  -1    9.99    1.62
   4  -8  -1   11.59    1.66
   4  -8  -1    9.07    1.71
   4   8   1   12.98    1.77
  -4   8  -1   10.34    1.47
  -4   8  -1    9.51    1.60
   4   8   1    7.90    1.40
  -4  -8   1   10.16    1.36
   4   8   1    9.24    1.50
   4   8   1    7.59    1.54
   4   8   1    5.53    1.53
  -4  -8   1   11.49    1.51
  -4  -8   1    8.92    1.58
   4   8   1   10.33    1.76
   4  -8  -1    9.17    1.71
  -4  -8   1   10.60    1.74
  -4  -8   1    9.75    1.67
   4   8   1    9.25    1.43
   4  -8  -1    9.24    1.61
   4   8   1    9.73    1.70
  -4  -8   1   13.80    1.60
   5   8  -1   12.60    2.01
  -5  -8  -1   12.60    1.95
   5   8  -1   15.01    1.81
  -5  -8  -1   12.95    1.89
  -5   8   1   14.20    1.68
  -5   8   1   13.00    2.04
   5  -8   1   17.48    2.08
   5   8  -1   12.99    1.91
   5  -8   1    9.42    1.85
  -5   8   1   14.96    2.04
   5  -8   1   13.66    1.92
  -5  -8  -1   13.70    2.02
   5  -8   1   14.65    2.07
  -5  -8  -1   14.27    1.81
  -5   8   1   17.30    1.90
  -5   8   1   13.10    1.97
  -5   8   1   16.66    1.94
   5   8  -1   14.72    1.91
  -5  -8  -1   14.06    1.94
   5  -8   1   13.74    1.93
   5   8  -1   11.29    1.86
   5  -8   1   11.57    1.80
   5   8  -1   15.23    2.16
  -5  -8  -1   16.18    2.11
   5  -8   1   12.01    1.97
  -5  -8  -1   14.76    1.74
  -5  -8  -1   15.26    1.85
  -5  -8  -1   15.04    1.70
   5   8  -1   18.88    2.24
   5   8  -1   12.71    1.97
  -5  -8  -1   12.14    2.04
   5  -8   1   15.51    1.95
  -5   8   1   15.73    1.68
   5  -8  -1   16.14    2.08
  -5   8  -1   17.66    1.85
  -5   8  -1   13.44    1.53
  -5   8  -1   13.45    2.04
   5  -8  -1   13.89    1.90
  -5  -8   1   10.94    1.94
  -5   8  -1   14.23    1.82
   5  -8  -1   14.52    2.08
  -5  -8   1   14.61    2.07
   5   8   1   13.03    2.05
   5   8   1   14.45    2.20
   5   8   1   13.57    2.00
  -5   8  -1   12.43    1.91
  -5  -8   1   12.75    1.85
   5   8   1   12.92    2.00
   5  -8  -1   16.69    2.08
  -5  -8   1   13.69    1.78
   5   8   1   15.65    2.09
   5   8   1   13.66    1.93
   5   8   1   14.52    1.81
  -5   8  -1   14.52    2.02
   5  -8  -1   13.52    2.08
  -5  -8   1    7.78    1.88
  -5  -8   1   12.47    1.80
  -5  -8   1   16.16    2.05
   5   8   1   10.83    1.78
  -5   8  -1   12.01    1.54
   5  -8  -1   15.48    2.03
   5  -8  -1   10.47    1.84
   5  -8  -1   13.12    1.83
   5   8   1   15.40    2.02
  -5  -8   1   14.05    1.97
  -5  -8   1   13.97    2.00
  -5  -8   1   14.21    1.74
   6   8  -1   13.56    1.90
  -6   8   1   14.95    1.95
   6  -8   1   13.16    1.99
   6  -8   1   12.75    1.89
  -6   8   1   15.58    1.89
   6   8  -1   13.09    2.02
  -6  -8  -1   13.62    1.77
  -6   8   1   10.66    1.83
   6  -8   1   17.12    2.04
  -6  -8  -1   11.70    1.89
   6   8  -1   10.55    1.89
  -6  -8  -1   13.38    1.88
   6  -8   1    9.28    1.88
  -6  -8  -1   14.07    1.69
  -6  -8  -1   10.42    1.96
  -6  -8  -1   15.18    2.04
   6  -8   1   10.81    1.87
   6   8  -1   11.06    1.72
   6  -8   1   11.16    1.72
  -6  -8  -1   13.39    1.50
   6   8  -1   13.10    1.98
  -6   8   1   14.15    2.07
   6   8  -1   13.34    1.86
  -6  -8  -1   11.80    1.87
  -6   8   1   11.92    1.66
  -6  -8  -1   11.42    2.01
  -6   8  -1   14.41    2.16
   6   8   1   14.10    1.78
   6  -8  -1   10.56    1.88
  -6  -8   1   11.42    2.01
   6   8   1   13.21    1.93
  -6  -8   1   12.66    1.73
  -6  -8   1   13.62    2.04
   6  -8  -1   14.57    2.12
   6   8   1   11.01    1.94
   6   8   1   12.95    1.97
  -6  -8   1   15.48    1.85
  -6  -8   1   13.90    1.98
   6  -8  -1   12.94    1.92
   6  -8  -1   11.53    1.78
  -6  -8   1   13.97    1.63
  -6  -8   1   11.56    1.92
  -6   8  -1    9.91    1.88
   6   8   1   12.14    1.85
  -6   8  -1   11.24    1.58
  -6  -8   1   10.68    1.53
   6   8   1    7.73    1.74
  -6   8  -1   13.59    1.88
  -6   8  -1   15.23    1.83
  -6   8  -1   15.30    2.01
   6  -8  -1    9.26    1.71
  -6  -8   1   10.83    1.88
   6  -8  -1   14.00    1.99
   6   8   1   12.17    1.89
   7   8  -1   15.76    2.05
  -7  -8  -1    9.39    1.95
  -7  -8  -1    9.91    1.89
   7   8  -1   11.28    1.94
  -7   8   1   11.15    1.89
   7  -8   1   13.81    1.89
  -7   8   1   10.60    1.99
  -7  -8  -1    9.79    1.69
  -7   8   1   13.43    1.90
  -7   8   1   13.37    1.64
  -7  -8  -1   10.14    1.82
   7  -8   1   12.11    2.02
  -7   8   1   12.96    1.77
  -7  -8  -1    9.59    1.54
   7   8  -1   11.99    2.00
   7   8  -1   13.13    1.77
  -7   8   1   12.00    2.08
  -7  -8  -1   11.48    1.59
  -7  -8  -1   13.09    2.07
   7  -8   1   11.76    1.77
  -7  -8  -1    8.74    1.72
   7   8   1   13.70    1.97
  -7  -8   1   14.29    1.71
  -7  -8   1   12.00    1.79
   7  -8  -1   13.94    2.18
  -7  -8   1    9.31    1.97
  -7  -8   1   13.14    2.03
   7   8   1   11.95    1.69
  -7  -8   1    9.69    1.57
  -7  -8   1   12.97    2.08
  -7   8  -1    9.57    1.61
   7   8   1   10.43    1.97
  -7  -8   1   11.02    1.85
   7   8   1   13.69    2.07
   7  -8  -1    7.94    1.65
  -7   8  -1   11.12    2.00
  -7   8  -1   13.15    2.22
  -7  -8   1   10.46    1.89
  -7   8  -1   15.67    2.00
  -7   8  -1   10.27    1.65
  -7   8  -1   12.98    1.50
  -8  -8  -1    7.60    1.22
   8  -8   1    7.25    1.51
  -8  -8  -1    6.13    1.08
  -8   8   1    6.76    1.66
  -8  -8  -1    7.31    1.58
   8   8  -1    7.94    1.49
   8   8  -1    7.40    1.70
  -8   8   1    9.54    1.97
  -8  -8  -1    6.84    1.77
  -8  -8  -1    6.41    1.44
  -8   8   1    8.30    1.15
  -8   8   1    8.28    1.45
  -8  -8  -1    6.38    1.31
  -8  -8  -1    7.09    1.58
  -8   8   1    7.50    1.57
  -8   8   1    7.91    1.39
   8  -8   1   10.56    1.92
  -8  -8  -1    8.52    1.87
  -8  -8   1    7.91    1.60
  -8  -8   1    5.34    1.39
  -8  -8   1    5.86    1.20
  -8  -8   1    7.80    1.30
  -8   8  -1    6.74    1.74
  -8  -8   1    6.92    1.34
   8  -8  -1    7.02    1.52
  -8  -8   1    8.91    1.91
  -8   8  -1    7.53    1.30
  -8   8  -1    8.56    1.64
  -8  -8   1    7.30    1.81
   8  -8  -1    7.31    1.76
  -8  -8   1    9.56    1.81
  -8   8  -1    8.98    0.97
  -8   8  -1   10.80    2.03
   8   8   1    6.92    1.40
   8   8   1    7.61    1.84
  -8   8  -1    5.78    1.27
   9  -8   1    3.70    1.34
  -9   8   1    3.87    1.64
  -9  -8  -1    5.77    1.18
  -9   8   1    4.22    0.99
  -9   8   1    3.50    1.44
   9  -8   1    3.16    1.46
  -9  -8  -1    3.00    1.17
  -9  -8  -1    3.11    1.57
  -9  -8  -1    3.58    0.79
  -9  -8  -1    4.88    1.03
  -9   8   1    4.62    1.31
  -9  -8  -1    5.46    1.84
   9   8   1    4.04    1.18
  -9   8  -1    2.49    1.04
  -9  -8   1    3.98    1.09
  -9  -8   1    0.17    1.28
  -9   8  -1    4.83    1.57
   9  -8  -1    3.79    1.28
   9  -8  -1    1.21    1.28
   9   8   1    4.12    1.42
  -9   8  -1    3.20    0.76
  -9  -8   1    3.83    0.91
  -9  -8   1    3.37    0.67
  -9   8  -1    5.03    1.61
  -9  -8   1    5.41    1.62
  -9  -8   1    4.68    1.54
  -9  -8   1    3.62    1.20
 -10  -8  -1    1.69    1.59
 -10   8   1    2.25    1.20
  10  -8   1    2.12    1.17
  10  -8   1    4.00    1.41
 -10  -8  -1    2.29    0.86
 -10  -8  -1    2.60    1.36
 -10   8   1    1.74    1.39
  10  -8   1    3.40    1.26
 -10  -8  -1    2.32    0.84
 -10  -8  -1    1.67    1.62
 -10  -8   1    3.27    1.28
 -10  -8   1    1.99    0.87
  10  -8  -1    2.50    1.59
 -10   8  -1    1.85    1.10
 -10   8  -1    2.70    1.47
 -10  -8   1    2.02    0.97
 -10  -8   1    0.46    1.31
  10  -8  -1   -1.79    1.27
 -10  -8   1    1.28    1.55
 -10  -8   1    1.71    0.62
 -11  -8  -1    4.71    1.51
 -11  -8  -1    4.93    1.72
 -11   8   1    0.78    1.16
 -11  -8   1    3.95    1.50
 -11   8  -1    4.70    1.42
 -11  -8   1    2.32    1.82
   0   9  -1    0.69    0.76
   0  -9   1    0.38    0.66
   0  -9   1   -0.12    0.86
   0   9   1    0.93    0.87
   0  -9   1   -0.82    0.68
   0   9   1   -0.72    0.65
   0  -9   1    0.32    0.48
   0   9   1   -0.14    0.73
   0  -9  -1   -0.97    0.76
   0   9  -1    0.83    0.76
   0   9  -1   -0.47    0.62
   0  -9  -1    0.93    0.86
   0  -9  -1    1.44    0.76
   0   9   1    0.25    0.68
   0  -9   1    0.31    0.82
   0   9  -1    0.45    0.82
   0   9  -1    0.25    0.66
   0   9   1   -0.17    0.76
   0  -9   1    0.05    0.79
   0  -9  -1    1.42    0.94
   0  -9   1    0.27    0.75
   0   9  -1   -0.98    0.73
   0  -9   1    0.27    0.70
   0  -9  -1    0.91    0.77
   0   9  -1   -0.24    0.60
   0   9   1    0.06    0.74
   0   9  -1   -0.36    0.76
   0  -9  -1    0.63    0.42
   0  -9   1   -0.29    0.73
   0  -9  -1    0.29    0.74
   0   9   1   -0.41    0.65
   0  -9  -1   -0.94    0.66
   0  -9   1   -0.62    0.82
   0   9  -1   -0.79    0.63
   0   9   1   -0.54    0.57
   0  -9  -1   -0.40    0.49
   0  -9   1    0.54    0.42
   0  -9  -1   -0.84    0.72
   0  -9   1    0.94    0.67
   0  -9  -1   -0.65    0.76
  -1  -9  -1    0.06    0.36
   1  -9   1   -0.28    0.64
  -1   9   1   -0.58    0.70
   1  -9   1    1.48    0.93
  -1   9   1    0.21    0.71
  -1  -9  -1   -0.55    0.69
  -1   9   1   -0.07    0.70
  -1   9   1    0.59    0.75
   1  -9   1   -0.27    0.74
   1  -9   1   -0.46    0.54
   1  -9   1   -0.12    0.99
   1  -9   1    1.49    0.89
   1   9  -1    0.28    0.76
   1   9  -1    0.26    0.71
   1   9  -1   -0.45    0.80
  -1   9   1    0.83    0.80
   1   9  -1    0.02    0.73
   1   9  -1   -0.53    0.75
   1   9  -1    0.25    0.51
  -1  -9  -1    0.62    0.87
  -1  -9  -1   -0.86    0.85
   1  -9   1    0.37    0.72
  -1  -9  -1   -1.02    0.77
  -1  -9  -1    0.39    0.72
   1   9  -1    0.58    0.77
   1  -9   1    1.78    0.92
   1   9  -1   -0.29    0.55
  -1   9   1    1.02    0.73
  -1  -9  -1   -0.95    0.84
  -1  -9  -1    0.06    0.69
   1  -9   1    2.13    0.86
  -1   9   1   -1.01    0.78
   1   9  -1    0.03    0.73
  -1  -9  -1    0.04    0.67
   1  -9   1   -0.65    0.41
  -1  -9  -1   -0.40    0.50
  -1   9   1   -0.69    0.73
   1  -9  -1   -0.31    0.72
   1   9   1    0.76    0.71
  -1  -9   1   -0.88    0.47
   1  -9  -1   -0.32    0.49
   1  -9  -1    0.86    0.81
  -1   9  -1    0.41    0.71
   1  -9  -1    0.37    0.93
  -1  -9   1   -0.61    0.62
  -1   9  -1    1.08    0.77
  -1   9  -1    1.12    0.75
   1   9   1    0.50    0.81
   1  -9  -1   -0.41    0.64
  -1  -9   1   -0.13    0.77
   1  -9  -1    0.88    0.89
   1   9   1    0.09    0.77
   1  -9  -1    0.29    0.77
   1  -9  -1   -0.40    0.70
  -1  -9   1   -0.35    0.76
   1   9   1    0.88    0.90
  -1  -9   1    0.89    0.92
  -1  -9   1   -0.03    0.77
   1   9   1   -0.26    0.86
   1   9   1   -1.08    0.62
   1   9   1    0.35    0.84
  -1  -9   1    0.93    0.86
   1   9   1   -0.65    0.65
   1  -9  -1    0.03    0.66
  -1   9  -1    0.77    0.77
  -1   9  -1    0.84    0.74
  -1   9  -1    0.73    0.75
  -1   9  -1   -0.55    0.67
  -1  -9   1   -0.27    0.66
   1   9   1   -0.11    0.76
  -1  -9   1    0.27    0.84
   1  -9  -1    2.01    0.82
   1  -9  -1   -0.43    0.48
  -2  -9  -1    9.19    1.61
  -2  -9  -1   11.94    1.80
   2   9  -1    9.82    1.71
  -2  -9  -1   11.85    1.94
  -2  -9  -1   10.57    1.68
  -2  -9  -1   11.34    1.69
   2   9  -1    7.83    1.67
   2  -9   1   10.19    1.73
   2  -9   1   11.67    1.95
  -2  -9  -1   11.75    1.82
   2   9  -1   10.50    1.78
  -2   9   1   11.85    1.77
  -2   9   1   15.53    2.05
   2  -9   1   11.51    1.83
   2  -9   1   11.62    1.89
   2  -9   1   14.39    1.68
  -2   9   1   11.81    1.68
  -2   9   1    9.01    1.76
   2   9  -1   11.12    1.49
   2  -9   1   12.26    1.69
  -2   9   1   10.84    1.69
   2   9  -1   11.51    1.89
   2   9  -1   15.38    1.96
   2  -9   1    9.52    1.77
  -2  -9  -1   10.62    1.81
   2  -9   1   13.60    1.99
   2   9  -1   11.48    1.84
   2   9  -1   12.33    1.99
   2  -9   1    9.34    1.75
   2  -9   1   11.17    1.77
  -2   9   1   11.48    1.72
   2   9  -1    8.72    1.75
  -2  -9  -1    8.78    1.80
   2   9  -1   15.25    1.95
   2  -9   1   12.31    1.88
   2   9   1   13.31    1.90
   2  -9  -1   13.59    2.00
  -2  -9   1   11.47    1.80
  -2   9  -1   15.92    1.84
   2   9   1   12.25    1.89
  -2  -9   1   11.34    1.79
   2  -9  -1   13.89    2.02
  -2  -9   1   11.82    1.93
   2   9   1   10.17    1.73
  -2  -9   1    9.60    1.74
   2  -9  -1   12.25    1.88
   2  -9  -1   12.79    1.88
  -2   9  -1   10.86    1.70
  -2  -9   1   12.79    1.78
   2   9   1   13.56    1.88
   2   9   1   13.22    1.84
   2   9   1    8.64    1.71
   2  -9  -1   14.55    1.62
   2   9   1   10.01    1.50
   2  -9  -1   11.67    1.99
   2   9   1   11.12    1.92
  -2  -9   1   12.38    1.98
  -2   9  -1   13.38    1.83
   2   9   1   11.64    1.74
  -2  -9   1   12.72    1.81
  -2   9  -1   12.12    1.77
   2  -9  -1   12.09    1.70
   2  -9  -1    9.06    1.80
   2  -9  -1   13.61    1.85
  -2   9  -1   11.30    1.64
  -2   9  -1   12.72    1.80
  -2   9  -1   11.53    1.88
  -3   9   1    0.84    0.81
  -3  -9  -1   -0.07    0.76
   3   9  -1    0.93    0.92
   3  -9   1    1.09    0.97
  -3   9   1    0.53    0.79
   3  -9   1   -0.57    0.99
   3  -9   1    0.30    0.95
  -3   9   1    1.10    0.89
  -3   9   1   -0.42    0.62
  -3  -9  -1    1.39    0.92
   3   9  -1    0.78    0.93
   3   9  -1    2.48    0.91
   3   9  -1    0.22    0.61
  -3  -9  -1    1.48    0.93
   3   9  -1    1.27    0.92
  -3  -9  -1   -0.79    0.67
   3   9  -1    1.60    0.98
   3  -9   1    1.36    0.82
   3  -9   1    0.24    1.01
  -3  -9  -1    1.53    0.87
   3  -9   1    1.63    1.01
  -3   9   1   -0.64    0.63
   3  -9   1    0.71    0.77
   3   9  -1    0.37    0.83
   3  -9   1    1.47    0.82
  -3   9   1   -0.35    0.63
  -3  -9  -1   -0.54    0.87
  -3   9   1   -0.28    0.76
  -3  -9  -1    2.35    0.86
   3   9  -1   -0.35    0.63
  -3  -9  -1    1.01    0.89
   3  -9   1    1.47    0.80
  -3  -9  -1   -0.51    0.83
   3   9  -1   -0.14    0.75
  -3   9  -1   -0.76    0.62
  -3  -9   1    0.64    0.69
  -3   9  -1    0.83    0.77
   3   9   1   -0.55    0.95
  -3   9  -1    0.38    0.88
  -3   9  -1    0.74    0.72
  -3  -9   1   -0.50    0.93
  -3  -9   1    0.33    0.76
   3  -9  -1    0.63    0.88
   3  -9  -1    0.76    0.95
   3   9   1    0.48    0.80
  -3  -9   1    0.63    0.86
   3   9   1    1.71    1.07
   3  -9  -1    1.71    0.85
   3  -9  -1    0.85    0.89
  -3  -9   1    1.19    0.93
   3   9   1   -0.06    0.68
   3  -9  -1    1.17    0.95
   3   9   1    0.86    0.75
  -3  -9   1    1.64    0.98
  -3  -9   1    0.04    0.82
  -3   9  -1    0.41    0.71
   3  -9  -1    0.24    0.89
   3  -9  -1    1.49    1.02
  -3   9  -1    0.14    0.67
   3   9   1    1.14    0.72
   3   9   1    1.05    0.93
  -3  -9   1    1.43    0.94
   3  -9  -1    0.68    0.86
  -3  -9   1    0.63    0.80
   3   9   1    1.71    0.86
  -4   9   1   11.23    1.51
  -4  -9  -1   10.39    1.47
  -4  -9  -1    8.76    1.57
   4  -9   1    9.79    1.63
  -4  -9  -1   11.37    1.54
  -4  -9  -1   10.79    1.70
   4   9  -1    9.04    1.62
   4  -9   1    8.91    1.62
   4   9  -1    8.49    1.61
   4   9  -1    9.94    1.48
  -4   9   1    9.91    1.52
  -4  -9  -1    7.89    1.59
   4  -9   1   11.54    1.79
   4  -9   1    8.91    1.72
   4  -9   1    8.72    1.68
   4   9  -1    9.23    1.54
  -4   9   1    9.00    1.53
  -4   9   1   10.88    1.76
   4   9  -1    9.43    1.70
  -4  -9  -1    7.74    1.57
   4   9  -1    7.87    1.73
  -4   9   1    8.45    1.64
  -4  -9  -1    8.39    1.56
   4  -9   1    8.48    1.61
  -4   9   1    8.01    1.49
  -4   9   1    5.82    1.51
  -4   9   1    8.90    1.35
   4   9  -1    9.18    1.39
   4  -9   1   11.03    1.62
  -4  -9  -1    8.59    1.40
   4   9  -1    9.31    1.65
  -4  -9  -1    8.24    1.74
   4   9  -1    8.04    1.61
  -4  -9  -1    7.70    1.59
  -4  -9   1    9.63    1.65
  -4  -9   1   10.52    1.66
  -4  -9   1    7.79    1.66
   4  -9  -1    8.19    1.64
  -4   9  -1    9.31    1.32
   4  -9  -1    9.42    1.47
  -4   9  -1    7.95    1.65
   4   9   1    8.25    1.43
   4   9   1    9.33    1.77
  -4  -9   1    8.82    1.48
  -4   9  -1    9.61    1.36
  -4   9  -1    7.50    1.51
   4   9   1    6.98    1.53
   4  -9  -1    7.12    1.59
  -4  -9   1    8.18    1.72
  -4   9  -1    6.35    1.48
  -4  -9   1    7.51    1.56
   4   9   1    8.92    1.62
   4  -9  -1    8.25    1.68
   4   9   1    9.05    1.44
  -4  -9   1    8.08    1.58
  -4  -9   1    8.21    1.65
   4   9   1   10.04    1.78
   4   9   1    8.31    1.48
  -4  -9   1    9.17    1.59
   4   9   1    6.43    1.48
  -4  -9   1   10.02    1.51
   4  -9  -1    8.61    1.63
   4  -9  -1    9.11    1.71
  -4   9  -1   11.99    1.54
   4  -9  -1    8.16    1.55
  -4   9  -1    7.29    1.41
  -4   9  -1    9.17    1.65
   4   9   1    7.87    1.62
  -5  -9  -1    4.53    1.07
   5   9  -1    5.64    1.49
  -5   9   1    4.31    0.87
   5  -9   1    4.54    1.28
   5   9  -1    4.76    1.11
   5  -9   1    4.71    1.24
   5  -9   1    2.60    1.06
  -5   9   1    3.70    0.92
  -5  -9  -1    4.59    1.22
  -5   9   1    4.36    1.05
  -5  -9  -1    1.93    1.10
   5  -9   1    3.58    1.32
  -5  -9  -1    2.66    0.87
  -5   9   1    3.21    1.19
   5   9  -1    5.70    1.21
  -5  -9  -1    4.98    1.07
   5   9  -1    4.19    1.28
  -5   9   1    3.66    1.13
  -5   9   1    2.18    1.05
   5   9  -1    5.75    1.48
  -5   9   1    3.79    1.26
  -5  -9  -1    2.53    1.20
  -5  -9  -1    6.34    1.27
  -5  -9  -1    4.19    1.17
  -5  -9  -1    2.10    0.94
   5  -9   1    4.11    1.21
   5   9  -1    4.79    1.28
   5  -9  -1    4.82    1.19
  -5   9  -1    4.95    1.27
   5   9   1    4.92    1.11
  -5  -9   1    4.70    1.38
   5  -9  -1    5.41    1.26
   5   9   1    5.68    1.56
   5  -9  -1    5.29    1.36
   5   9   1    5.07    1.33
  -5   9  -1    3.16    1.19
  -5   9  -1    2.42    1.02
  -5   9  -1    2.85    0.99
  -5  -9   1    4.29    0.99
  -5  -9   1    3.59    1.33
  -5  -9   1    2.50    1.17
   5  -9  -1    2.10    1.19
  -5  -9   1    5.26    1.17
   5  -9  -1    1.27    0.87
   5   9   1    6.00    1.41
  -5  -9   1    4.58    1.23
   5   9   1    4.58    1.17
  -5   9  -1    3.53    0.97
  -5   9  -1    3.55    0.84
  -5  -9   1    3.52    1.22
   5   9   1    3.36    1.03
  -5  -9   1    4.84    1.16
  -6   9   1   20.71    2.78
  -6   9   1   24.20    2.51
  -6  -9  -1   22.61    2.71
  -6  -9  -1   19.16    2.82
  -6  -9  -1   21.54    2.74
   6   9  -1   20.47    2.71
   6  -9   1   21.44    2.85
  -6  -9  -1   16.31    2.57
   6  -9   1   24.93    2.66
  -6  -9  -1   26.73    2.59
  -6  -9  -1   19.18    2.74
  -6  -9  -1   23.27    2.52
  -6  -9  -1   21.23    2.68
  -6   9   1   20.12    2.55
  -6   9   1   19.79    2.72
   6   9  -1   22.95    2.65
  -6   9   1   18.55    2.75
   6   9  -1   25.59    2.92
   6  -9   1   25.09    2.89
   6   9  -1   21.90    2.95
  -6   9  -1   21.96    2.79
  -6  -9   1   19.90    2.69
  -6  -9   1   21.82    2.38
  -6   9  -1   22.80    2.77
  -6  -9   1   21.60    2.72
  -6   9  -1   21.26    2.64
   6  -9  -1   16.64    2.48
   6  -9  -1   22.33    2.99
   6   9   1   23.90    3.00
  -6   9  -1   20.55    2.40
   6   9   1   22.22    2.71
  -6  -9   1   20.93    2.89
  -6  -9   1   21.60    2.77
   6   9   1   18.76    2.62
  -6  -9   1   20.17    2.47
  -6   9  -1   25.11    3.09
  -6  -9   1   21.56    2.75
   6  -9  -1   18.79    2.66
  -6  -9   1   16.46    2.46
   6   9   1   20.91    2.55
  -6  -9   1   20.27    2.77
   6   9   1   21.95    2.77
  -6   9  -1   22.92    2.57
  -7  -9  -1    4.49    1.50
  -7  -9  -1    4.06    1.29
  -7   9   1    7.15    1.62
  -7  -9  -1    5.93    1.17
  -7   9   1    4.68    1.27
  -7  -9  -1    5.14    1.42
   7  -9   1    5.93    1.40
  -7   9   1    6.23    1.68
   7   9  -1    6.71    1.57
  -7   9   1    8.37    1.64
  -7  -9  -1    7.16    1.30
  -7  -9  -1    5.85    1.51
  -7  -9  -1    7.04    1.48
  -7  -9  -1    5.09    1.41
  -7   9   1    6.06    1.35
   7  -9   1    4.84    1.63
  -7   9   1    4.91    1.07
   7   9  -1    8.51    1.66
   7   9   1    5.15    1.46
   7  -9  -1    3.60    1.52
  -7  -9   1    6.08    1.25
  -7   9  -1    5.86    1.07
   7  -9  -1    4.56    1.31
   7   9   1    2.69    1.49
  -7  -9   1    5.61    1.28
  -7   9  -1    7.07    1.55
  -7   9  -1    7.60    1.60
  -7   9  -1    5.46    1.34
  -7   9  -1    6.37    1.31
  -7   9  -1    3.83    1.44
  -7  -9   1    4.14    1.45
  -7  -9   1    5.53    1.44
  -7  -9   1    3.55    1.44
  -7  -9   1    5.48    1.40
  -7  -9   1    5.43    1.54
  -7  -9   1    5.19    1.41
  -8  -9  -1    7.14    1.45
  -8  -9  -1    5.43    1.60
  -8   9   1    6.86    1.38
  -8  -9  -1    6.24    1.17
  -8  -9  -1    6.08    1.64
  -8  -9  -1    5.70    1.25
  -8   9   1    6.52    1.68
  -8   9   1    9.36    1.79
   8  -9   1    6.71    1.65
  -8   9   1    9.39    2.03
   8  -9   1    7.69    1.57
  -8   9   1    7.53    1.19
  -8  -9  -1    5.20    1.63
  -8  -9  -1    7.17    1.48
   8  -9  -1    6.83    1.78
  -8   9  -1    6.47    1.00
  -8   9  -1    6.73    1.33
  -8   9  -1    8.93    1.78
  -8  -9   1    7.83    1.55
  -8  -9   1    9.03    1.36
  -8   9  -1    8.10    1.86
  -8  -9   1    7.47    1.71
  -8  -9   1    6.11    1.64
  -8  -9   1    7.01    1.56
  -8  -9   1    7.66    1.34
   8  -9  -1    5.57    1.52
  -8  -9   1    5.16    1.56
  -8   9  -1    7.82    1.82
  -9  -9  -1    2.86    0.85
  -9   9   1    4.88    1.46
  -9   9   1    0.32    0.92
   9  -9   1    2.50    1.30
  -9  -9  -1    2.40    1.23
  -9   9   1    0.99    1.33
  -9  -9  -1    2.74    1.55
  -9  -9  -1    1.37    0.97
   9  -9   1    1.48    1.59
  -9  -9  -1    3.11    1.16
  -9   9   1    1.58    1.54
  -9  -9   1    1.37    0.68
  -9  -9   1    2.04    0.80
  -9  -9   1    0.53    1.19
  -9  -9   1    1.26    1.19
  -9  -9   1    1.15    0.98
  -9   9  -1    0.81    0.71
  -9   9  -1    0.97    1.28
  -9  -9   1    4.03    1.58
  -9   9  -1    0.56    1.34
  -9   9  -1    0.41    1.45
 -10  -9  -1    5.72    1.81
 -10   9   1    5.78    1.68
 -10   9   1    4.13    2.09
 -10  -9  -1    3.15    1.73
 -10  -9  -1    4.15    1.09
 -10  -9   1    6.73    1.00
 -10   9  -1    1.40    1.81
 -10   9  -1    4.69    1.59
 -10  -9   1    3.39    1.20
 -10  -9   1   10.53    2.11
 -10  -9   1    3.28    1.76
 -11  -9  -1    4.31    1.66
 -11  -9  -1    5.61    1.62
 -11   9   1    1.74    1.42
 -11   9  -1    0.19    1.39
 -11  -9   1    0.35    1.76
 -11  -9   1    2.14    1.18
   0 -10  -1    0.05    0.90
   0  10   1    1.56    0.90
   0  10   1   -0.84    0.83
   0 -10  -1    0.13    0.89
   0 -10  -1   -0.26    0.84
   0 -10  -1   -0.07    0.52
   0 -10  -1   -0.06    0.95
   0  10  -1    0.90    0.93
   0  10   1    0.73    0.80
   0  10  -1    0.32    0.80
   0  10  -1    0.74    0.91
   0  10   1    1.14    0.80
   0  10  -1    0.35    0.88
   0  10  -1    0.23    0.92
   0 -10   1    0.70    1.03
   0 -10   1   -0.23    0.79
   0 -10   1   -0.29    0.82
   0 -10   1    0.03    0.80
   0 -10   1    0.68    0.47
   0 -10   1   -1.64    0.74
   0  10   1    0.13    0.87
   0  10   1   -0.82    0.75
   0  10   1    0.77    0.81
   0  10  -1   -0.40    0.81
   0 -10  -1   -0.15    0.74
   0 -10   1   -1.39    0.80
   0  10  -1    0.00    0.78
   0 -10  -1   -0.57    0.93
   0  10  -1    0.34    0.74
   0  10   1   -0.27    0.80
   0 -10  -1   -0.33    0.85
   0 -10   1   -0.01    0.76
  -1  10   1    1.26    1.00
  -1  10   1   -0.47    0.87
  -1 -10  -1    0.41    0.92
  -1  10   1    0.07    0.85
   1  10  -1    0.62    0.87
  -1 -10  -1    0.47    0.95
   1 -10   1    1.67    0.94
   1 -10   1   -1.29    0.72
   1  10  -1    0.57    0.58
  -1  10   1    0.10    0.74
   1 -10   1   -0.41    0.45
   1 -10   1   -0.47    0.88
   1  10  -1    0.77    0.91
  -1  10   1   -0.28    0.78
   1 -10   1    0.08    0.89
  -1 -10  -1   -1.16    0.72
   1 -10   1    0.51    0.93
  -1 -10  -1   -1.03    0.80
  -1 -10  -1   -2.27    0.73
  -1 -10  -1   -0.45    1.03
   1 -10   1    0.06    0.83
   1  10  -1   -0.11    0.70
  -1  10   1   -0.53    0.68
  -1 -10  -1   -1.02    0.77
  -1 -10  -1   -0.95    0.80
  -1  10   1    0.26    0.72
   1  10  -1    0.11    0.72
   1  10  -1    1.20    0.85
   1  10  -1    0.32    0.89
   1  10  -1   -0.41    0.61
   1 -10   1   -0.51    0.71
  -1 -10   1   -0.80    0.73
  -1 -10   1   -0.09    0.79
  -1  10  -1   -0.47    0.61
   1 -10  -1   -0.53    0.87
  -1  10  -1   -0.18    0.75
   1 -10  -1   -2.46    0.79
  -1  10  -1   -0.06    0.80
   1  10   1   -0.15    0.68
   1  10   1   -0.39    0.61
  -1 -10   1   -0.49    0.78
  -1 -10   1    0.85    0.96
  -1 -10   1    0.58    0.95
   1 -10  -1    0.07    0.73
   1 -10  -1   -0.25    0.86
  -1  10  -1    0.15    0.67
   1  10   1   -0.77    0.68
   1  10   1    0.58    0.80
  -1 -10   1    0.68    0.93
   1 -10  -1    2.05    0.97
   1 -10  -1    0.31    0.51
   1  10   1   -0.44    0.67
   1  10   1    0.43    0.57
   1  10   1   -0.21    0.82
  -1 -10   1    0.03    0.87
  -1  10  -1   -0.45    0.84
   1 -10  -1   -0.80    0.83
   1  10   1   -0.42    0.78
  -1  10  -1   -1.86    0.76
  -1  10  -1    0.18    0.81
   1 -10  -1   -0.98    0.81
   2  10  -1   -0.59    0.75
  -2  10   1    0.23    0.86
  -2 -10  -1   -0.41    0.85
   2 -10   1    1.24    1.01
   2 -10   1    0.14    0.91
   2  10  -1    0.44    0.90
  -2  10   1   -0.26    0.75
  -2 -10  -1   -0.31    0.96
  -2 -10  -1    0.04    0.80
   2 -10   1    1.42    0.97
   2 -10   1    1.27    0.88
  -2 -10  -1   -0.49    0.85
  -2 -10  -1    0.20    0.84
   2  10  -1   -0.23    0.84
  -2 -10  -1   -1.70    0.90
  -2  10   1   -0.62    0.77
   2  10  -1   -0.97    0.62
  -2 -10  -1   -0.78    0.91
  -2  10   1    0.36    0.75
   2 -10   1   -1.29    1.00
  -2  10   1   -0.64    0.62
   2  10  -1   -0.90    0.69
  -2 -10  -1   -0.82    0.75
   2  10  -1    0.21    0.80
  -2  10   1    1.06    0.76
   2  10  -1    0.79    0.57
   2  10  -1    0.46    0.74
  -2 -10   1   -1.08    0.63
  -2 -10   1   -0.84    0.84
  -2  10  -1   -1.33    0.69
   2 -10  -1   -1.31    0.76
  -2  10  -1    0.44    0.68
   2 -10  -1   -0.18    0.92
  -2  10  -1    0.21    0.69
  -2  10  -1   -1.13    0.74
  -2  10  -1   -0.73    0.68
   2  10   1    0.11    0.90
   2  10   1   -0.13    0.88
  -2 -10   1   -0.66    0.75
   2 -10  -1   -0.17    0.87
   2  10   1   -0.15    1.01
  -2 -10   1    0.22    0.91
  -2 -10   1    0.04    0.82
   2  10   1    0.69    0.65
  -2 -10   1    0.70    0.96
   2  10   1   -1.12    0.82
   2  10   1    0.37    0.80
   2  10   1    0.37    0.77
   2 -10  -1    0.15    0.75
  -2  10  -1    1.77    0.88
   2  10   1    0.38    0.85
  -2 -10   1   -0.38    0.76
  -2  10  -1   -0.10    0.78
   2 -10  -1   -0.45    0.89
  -2 -10   1    0.41    0.99
  -3 -10  -1    3.11    1.12
  -3  10   1    2.52    1.05
   3 -10   1    5.35    1.46
  -3  10   1    3.89    1.15
   3 -10   1    3.88    1.41
   3 -10   1    1.74    1.08
   3  10  -1    3.68    1.24
  -3  10   1    3.18    1.06
  -3 -10  -1    2.54    1.03
   3 -10   1    1.71    1.10
  -3 -10  -1    4.63    1.14
   3 -10   1    1.30    0.99
  -3 -10  -1    1.51    0.97
  -3 -10  -1    3.07    1.10
   3  10  -1    4.01    1.28
  -3 -10  -1    1.85    1.13
  -3  10   1    4.35    1.24
  -3 -10  -1    3.72    1.36
   3  10  -1    3.23    1.05
  -3 -10  -1    3.19    1.15
   3 -10   1    2.93    1.34
   3  10  -1    1.88    0.85
  -3  10   1    3.74    0.99
  -3  10  -1    2.99    0.93
   3  10   1    4.51    1.26
  -3 -10   1    2.45    1.23
  -3 -10   1    2.35    1.14
  -3 -10   1    2.96    1.20
  -3  10  -1    2.94    0.94
   3 -10  -1    1.42    1.03
   3  10   1    1.70    0.87
  -3 -10   1    3.11    1.05
   3  10   1    4.18    1.04
  -3 -10   1    1.26    1.17
  -3 -10   1    3.70    1.16
  -3 -10   1    3.12    1.20
   3 -10  -1    2.60    1.21
  -3 -10   1    4.88    1.45
   3 -10  -1    2.41    1.14
  -3  10  -1    4.02    1.17
   3  10   1    2.83    1.17
  -3  10  -1    3.82    1.10
   3 -10  -1    2.90    1.23
  -3  10  -1    2.94    1.03
   4  10  -1   -0.81    0.93
  -4 -10  -1   -0.04    0.87
   4 -10   1   -0.60    0.80
  -4 -10  -1   -1.17    0.79
  -4 -10  -1   -0.55    1.06
  -4  10   1   -0.90    0.62
  -4  10   1    0.31    0.81
   4  10  -1   -0.16    0.68
  -4 -10  -1   -0.54    0.80
   4 -10   1    0.53    0.98
  -4  10   1    0.87    0.85
   4  10  -1    0.37    0.65
   4 -10   1    0.44    0.98
   4 -10   1    0.48    0.95
  -4  10   1    0.41    0.62
  -4 -10  -1   -0.38    0.70
  -4 -10  -1   -0.35    0.79
  -4 -10  -1    1.03    0.89
  -4  10   1   -0.09    0.69
  -4  10   1   -0.10    0.74
   4  10  -1    0.22    0.85
  -4 -10  -1    0.12    0.81
  -4 -10   1   -0.48    0.74
   4  10   1    0.76    0.94
   4 -10  -1   -1.00    0.93
   4  10   1   -0.39    0.73
  -4  10  -1    1.10    0.87
  -4  10  -1   -0.76    0.62
  -4 -10   1   -1.24    0.87
  -4 -10   1   -0.26    0.77
  -4 -10   1    0.27    0.85
   4 -10  -1   -0.73    0.91
   4 -10  -1    0.06    0.83
  -4 -10   1   -0.19    0.85
  -4  10  -1   -0.06    0.69
  -4 -10   1   -0.26    0.86
  -4  10  -1   -0.47    0.59
  -4  10  -1    0.36    0.64
   4 -10  -1   -1.57    0.78
   4  10   1   -0.24    0.82
  -4 -10   1   -0.86    0.89
  -4 -10   1   -0.22    0.87
  -5  10   1    5.85    1.53
   5  10  -1    6.47    1.51
   5  10  -1    6.59    1.53
  -5 -10  -1    5.04    1.44
   5 -10   1    7.63    1.49
  -5 -10  -1    6.25    1.68
   5 -10   1    4.99    1.26
   5 -10   1    5.84    1.58
   5 -10   1    7.51    1.78
  -5 -10  -1    5.89    1.59
  -5  10   1    4.21    1.25
  -5  10   1    5.82    1.33
  -5  10   1    5.63    1.40
  -5 -10  -1    5.24    1.57
  -5  10   1    6.88    1.39
  -5 -10  -1    9.13    1.52
  -5 -10  -1    6.38    1.33
  -5  10  -1    7.95    1.46
  -5 -10   1    2.76    1.33
   5 -10  -1    7.45    1.72
   5 -10  -1    6.08    1.60
   5  10   1    4.05    1.27
  -5 -10   1    8.49    1.74
  -5  10  -1    4.53    1.31
  -5 -10   1    6.11    1.39
  -5 -10   1    7.22    1.31
   5  10   1    7.72    1.59
   5 -10  -1    3.73    1.32
  -5 -10   1    5.12    1.50
  -5  10  -1    7.93    1.36
   5  10   1    7.91    1.66
  -5  10  -1    8.07    1.65
  -5  10  -1    5.17    1.45
  -5 -10   1    7.75    1.55
  -5 -10   1    6.30    1.39
  -6 -10  -1   -0.85    1.02
   6  10  -1    3.17    1.11
  -6  10   1   -1.10    0.90
   6  10  -1   -0.60    0.93
  -6 -10  -1   -0.33    0.93
  -6  10   1    0.36    0.67
  -6  10   1   -1.12    0.73
  -6 -10  -1   -0.75    1.04
  -6 -10  -1    0.48    0.76
  -6 -10  -1    0.47    1.15
   6 -10   1    2.26    0.95
  -6  10   1    1.68    0.93
  -6 -10  -1    0.38    0.92
  -6  10   1   -1.20    0.94
   6 -10   1    1.56    1.10
  -6 -10  -1   -0.34    0.78
  -6 -10   1    1.89    0.99
  -6  10  -1   -0.43    0.67
   6  10   1    1.50    1.03
  -6  10  -1    1.03    1.08
  -6 -10   1   -1.06    0.98
  -6  10  -1    1.10    0.78
  -6  10  -1   -0.16    0.88
  -6 -10   1    0.61    1.08
   6 -10  -1    0.95    0.93
  -6  10  -1    0.42    0.85
  -6 -10   1    1.22    0.94
  -6 -10   1    0.33    1.09
  -6  10  -1    0.31    1.07
  -6 -10   1   -1.82    0.91
  -7 -10  -1    9.66    1.79
  -7 -10  -1    8.83    1.68
  -7  10   1    9.08    1.87
  -7  10   1    7.59    1.83
   7  10  -1    9.80    1.95
  -7 -10  -1   10.01    1.99
  -7 -10  -1    8.96    1.94
  -7  10   1    6.64    1.59
  -7 -10  -1    6.86    1.49
  -7 -10  -1    6.81    1.45
  -7  10   1   12.24    2.19
  -7  10   1    8.95    1.48
  -7 -10   1    8.16    1.58
  -7  10  -1   11.60    2.05
  -7 -10   1    8.46    1.97
  -7 -10   1    8.85    2.01
  -7 -10   1    9.22    1.58
  -7  10  -1   12.23    2.15
  -7 -10   1    7.84    1.77
  -7 -10   1   10.40    1.78
  -7  10  -1   11.17    1.89
  -7  10  -1    7.63    1.61
  -7  10  -1   10.40    1.43
  -8 -10  -1    0.97    1.09
  -8 -10  -1    1.04    0.84
  -8  10   1    1.88    1.19
  -8  10   1    0.15    1.10
  -8  10   1    0.71    1.17
  -8 -10  -1    2.50    1.27
  -8  10   1    0.79    1.02
  -8  10   1    0.01    0.67
  -8 -10  -1    0.95    0.76
  -8 -10  -1   -0.27    0.97
  -8 -10  -1    0.43    1.25
  -8 -10   1   -2.42    1.07
  -8  10  -1    0.63    0.98
  -8 -10   1    2.00    1.20
  -8 -10   1    1.77    0.94
  -8 -10   1   -0.10    1.01
  -8  10  -1    1.25    0.70
  -8  10  -1    0.27    1.23
  -8  10  -1    1.53    0.91
  -8  10  -1    0.14    1.25
  -8 -10   1    0.26    0.77
  -8 -10   1    1.01    1.23
  -9 -10  -1   13.12    2.00
  -9 -10  -1   11.29    2.53
  -9  10   1    9.89    2.41
  -9 -10  -1    9.73    1.90
  -9  10   1   14.67    1.93
  -9 -10  -1   14.00    1.70
  -9 -10  -1   12.21    2.46
  -9  10   1   13.18    2.49
  -9  10   1   12.23    2.25
  -9 -10   1   11.44    2.27
  -9  10  -1   11.37    2.74
  -9 -10   1   12.46    2.53
  -9  10  -1   12.25    1.68
  -9  10  -1   12.06    2.33
  -9 -10   1   12.75    1.82
  -9 -10   1   10.42    2.00
  -9 -10   1   13.08    2.05
  -9 -10   1   13.72    1.65
 -10 -10  -1    1.55    1.49
 -10 -10  -1    0.08    1.30
 -10  10   1    1.33    1.29
 -10  10   1    4.64    1.53
 -10  10  -1   -1.27    1.83
 -10 -10   1    1.16    1.60
 -10 -10   1    2.12    0.81
 -10 -10   1   -0.22    1.30
 -10  10  -1    1.42    1.22
   0 -11  -1   -0.21    0.83
   0  11   1   -1.50    0.91
   0 -11  -1   -1.13    0.87
   0 -11  -1    0.57    1.05
   0 -11   1   -0.25    0.87
   0 -11   1   -1.70    0.95
   0  11  -1   -2.93    1.06
   0  11   1   -0.13    0.82
   0  11   1   -0.76    0.58
   0  11  -1   -0.27    0.86
   0 -11   1   -0.92    0.92
   0  11  -1   -0.23    0.73
   0  11   1    1.12    0.94
   0  11  -1    1.18    0.90
   0  11  -1   -1.60    0.52
   0 -11  -1   -0.96    0.91
   0 -11   1    0.89    0.99
   0  11   1   -1.95    0.85
   0  11   1   -1.90    0.88
   0  11  -1    0.15    0.67
   1  11  -1    0.57    0.85
   1 -11   1    0.26    0.88
  -1  11   1    0.15    0.87
  -1  11   1    2.48    1.01
  -1 -11  -1    1.59    1.08
   1  11  -1   -0.32    0.94
  -1 -11  -1    0.43    0.91
  -1 -11  -1    1.09    1.01
   1  11  -1    0.53    0.97
  -1 -11  -1    0.59    0.94
   1 -11   1    1.04    1.01
  -1 -11  -1    0.59    0.98
  -1  11   1    0.83    1.03
  -1 -11  -1    1.94    1.07
   1  11  -1    0.32    0.94
  -1  11   1    2.11    1.14
  -1  11   1    2.01    1.14
   1 -11   1    1.45    1.14
   1  11  -1    1.76    1.13
   1 -11  -1    0.31    1.07
  -1  11  -1   -0.33    0.85
  -1  11  -1    0.94    0.96
  -1 -11   1    1.71    0.98
  -1 -11   1   -0.95    0.97
   1  11   1    1.99    1.04
  -1  11  -1    0.85    0.98
  -1 -11   1    0.39    0.98
   1 -11  -1    2.53    1.14
   1  11   1   -0.81    0.90
   1  11   1   -0.13    0.86
  -1  11  -1    1.85    1.07
  -1 -11   1   -0.80    1.15
   1  11   1   -0.50    0.83
   1 -11  -1    1.15    1.03
   1  11   1    1.95    1.06
  -1  11  -1    3.02    1.17
  -1  11  -1    2.08    1.01
  -2 -11  -1    1.04    0.94
   2 -11   1    1.49    1.04
   2  11  -1    2.93    1.14
  -2 -11  -1    0.86    1.07
  -2 -11  -1    2.19    1.04
  -2 -11  -1    0.73    0.92
  -2  11   1    1.36    1.01
  -2  11   1    0.92    0.96
   2 -11   1    1.81    1.07
   2  11  -1    2.54    1.20
  -2  11   1    0.94    1.02
   2  11  -1    2.03    1.12
  -2 -11  -1    0.95    1.12
  -2 -11  -1    0.08    1.09
   2  11  -1    0.50    1.10
   2 -11   1    1.80    1.19
  -2  11   1    2.24    1.06
   2  11   1    1.86    1.06
  -2  11  -1    2.60    1.03
   2 -11  -1    0.51    0.97
  -2 -11   1    1.30    1.15
  -2 -11   1    2.26    1.11
  -2 -11   1    1.33    1.07
  -2  11  -1    2.23    1.04
   2  11   1    4.01    1.28
  -2  11  -1    1.86    1.06
   2 -11  -1    2.23    1.17
   2 -11  -1    0.87    0.97
  -2  11  -1    0.40    0.90
  -2 -11   1    2.33    1.23
  -2 -11   1    0.89    1.14
   2  11   1    0.02    0.78
  -3  11   1    0.04    0.85
  -3 -11  -1   -0.32    0.94
  -3  11   1   -0.16    0.84
   3  11  -1    0.02    0.84
  -3 -11  -1   -0.55    1.23
  -3 -11  -1   -1.52    0.90
   3 -11   1   -0.05    0.94
  -3 -11  -1   -0.32    0.87
   3  11  -1   -0.52    0.97
   3 -11   1   -1.15    0.93
  -3  11   1   -1.05    0.81
  -3  11   1   -0.01    0.76
  -3 -11  -1    1.23    0.99
   3  11  -1    0.91    1.03
  -3 -11  -1    0.64    0.97
  -3 -11   1   -0.22    0.92
   3  11   1    1.27    0.85
   3  11   1    1.34    0.92
  -3  11  -1    0.66    0.89
   3 -11  -1    0.06    0.87
  -3  11  -1    0.33    0.77
  -3  11  -1   -0.02    0.95
  -3 -11   1   -0.31    0.90
  -3 -11   1    1.37    1.09
  -3  11  -1   -0.04    0.80
  -3 -11   1    0.19    0.99
  -3 -11   1    0.39    0.80
   3 -11  -1    0.10    0.93
   3  11   1    0.34    0.91
  -3  11  -1    0.65    0.86
  -3 -11   1   -0.79    0.87
   3 -11  -1    1.39    1.09
  -4 -11  -1    3.51    1.37
  -4 -11  -1    3.08    1.11
   4 -11   1    3.19    1.23
  -4 -11  -1    2.71    1.20
  -4 -11  -1    0.15    1.40
  -4  11   1    1.28    0.99
  -4  11   1    1.33    1.31
  -4 -11  -1    3.21    1.11
   4  11  -1    3.18    1.27
  -4 -11  -1    1.22    1.16
   4  11  -1    1.23    0.96
  -4  11   1    2.23    0.99
  -4 -11  -1    0.83    1.18
  -4  11   1    2.23    1.08
  -4 -11  -1    2.20    1.26
   4 -11   1    4.96    1.51
  -4 -11   1    1.05    1.12
  -4 -11   1    2.35    1.16
   4  11   1    2.69    1.12
   4  11   1    2.35    1.16
  -4 -11   1    3.43    1.36
  -4 -11   1    3.11    1.33
  -4  11  -1    3.45    1.12
  -4 -11   1    4.64    1.43
  -4 -11   1    3.95    1.31
  -4  11  -1    3.32    1.02
  -4  11  -1    2.80    1.29
  -4  11  -1    1.53    0.90
   4 -11  -1    2.41    1.04
   4 -11  -1    3.94    1.50
   5  11  -1    1.30    1.00
  -5 -11  -1   -0.11    0.97
  -5 -11  -1   -0.51    1.02
  -5  11   1   -0.09    1.04
  -5 -11  -1   -1.40    1.18
  -5 -11  -1   -0.78    1.03
   5 -11   1    2.04    1.27
  -5  11   1    1.47    0.77
  -5  11   1    0.60    0.97
   5  11  -1    1.10    0.91
  -5  11   1    0.29    0.85
  -5 -11  -1    0.39    0.84
  -5 -11  -1   -0.05    1.01
  -5 -11   1    0.94    1.24
  -5 -11   1    0.43    1.08
   5 -11  -1    0.29    1.17
  -5 -11   1    0.33    0.91
  -5 -11   1   -0.12    1.07
  -5  11  -1    0.27    0.75
  -5  11  -1   -0.06    0.97
  -5  11  -1    0.53    0.82
  -5 -11   1   -0.83    1.05
  -5 -11   1   -0.19    1.01
   5  11   1    1.93    1.20
   5  11   1    0.64    0.97
  -6 -11  -1   12.65    2.45
  -6  11   1   11.80    2.23
  -6  11   1   14.79    2.43
  -6  11   1   15.75    2.05
  -6 -11  -1   10.74    2.14
   6  11  -1   15.28    2.44
  -6  11   1   18.34    2.28
  -6 -11  -1   15.67    2.15
  -6 -11  -1   16.05    2.49
  -6  11  -1   14.45    2.20
  -6  11  -1   14.08    1.95
  -6 -11   1   16.42    2.48
  -6 -11   1    9.23    1.99
   6  11   1   11.53    2.22
  -6  11  -1   12.31    2.31
  -6 -11   1   11.90    2.43
  -6  11  -1   18.92    2.57
  -6 -11   1   12.29    2.20
  -7 -11  -1    1.13    0.83
  -7  11   1   -0.18    1.19
  -7 -11  -1    1.17    1.29
  -7  11   1    0.40    1.09
  -7  11   1   -0.03    1.13
  -7 -11  -1    0.69    1.12
  -7 -11  -1    0.38    1.11
  -7  11   1    0.50    0.80
  -7  11  -1   -2.20    1.09
  -7 -11   1   -0.28    1.09
  -7  11  -1    0.38    0.81
  -7  11  -1    0.40    1.01
  -7 -11   1    3.41    1.09
  -7  11  -1   -0.16    0.99
  -7 -11   1   -2.37    1.15
  -7 -11   1   -0.67    0.99
  -8 -11  -1   10.33    2.36
  -8  11   1   13.04    2.22
  -8 -11  -1   13.02    1.92
  -8 -11  -1   10.09    2.16
  -8 -11  -1   15.08    2.25
  -8 -11  -1   13.30    2.59
  -8  11   1   14.64    1.88
  -8 -11  -1   15.95    2.07
  -8  11   1   14.36    2.56
  -8  11   1   16.22    2.66
  -8  11  -1   21.10    2.82
  -8 -11   1   11.44    2.42
  -8 -11   1   16.01    2.12
  -8  11  -1   14.66    1.77
  -8  11  -1   16.40    2.09
  -8  11  -1   19.12    2.85
  -8 -11   1   11.96    2.54
  -8 -11   1    9.90    2.20
  -9  11   1    4.27    1.50
  -9 -11  -1    3.41    0.81
  -9 -11  -1    2.46    1.73
  -9 -11  -1    2.02    1.16
  -9 -11  -1    2.69    1.06
  -9 -11  -1    3.18    1.66
  -9  11   1    3.96    1.18
  -9  11  -1    5.42    1.57
  -9 -11   1    5.89    1.32
  -9 -11   1    1.89    1.44
  -9 -11   1    4.12    1.52
  -9  11  -1    6.66    1.89
  -9 -11   1    2.88    1.43
  -9 -11   1    4.82    1.11
   0  12  -1    0.36    0.91
   0 -12  -1   -0.77    0.96
   0 -12   1    0.50    1.07
   0  12  -1   -0.96    0.89
   0  12   1    1.57    1.05
   0  12   1   -1.11    0.80
   0  12   1    0.01    0.85
   0 -12  -1    0.56    1.04
   0 -12  -1   -0.69    0.89
   0  12   1    0.30    0.91
   0 -12   1   -0.82    0.85
   0  12  -1   -0.76    0.81
   0 -12  -1    1.48    1.22
   0  12  -1   -0.73    0.98
   0 -12   1    0.12    1.03
  -1 -12  -1    1.89    1.15
  -1 -12  -1    2.51    1.23
  -1 -12  -1    0.85    1.20
   1  12  -1    0.41    1.10
  -1  12   1    0.68    0.89
   1  12  -1    0.73    0.98
   1 -12   1    0.59    1.11
  -1  12   1    2.67    1.08
   1  12  -1    0.66    1.06
  -1 -12  -1    0.88    1.07
   1 -12   1    0.09    1.00
  -1  12   1    1.95    1.13
   1 -12   1    1.47    1.02
   1  12  -1    1.83    1.21
  -1  12   1    0.32    0.90
   1  12   1    2.98    1.12
  -1 -12   1    0.75    1.17
  -1  12  -1    1.24    1.11
   1  12   1    0.85    0.97
  -1 -12   1    0.52    0.99
   1 -12  -1    1.44    1.08
   1  12   1    0.38    1.01
  -1  12  -1    1.84    1.24
  -1  12  -1    2.09    1.22
   1 -12  -1   -0.53    1.13
  -1  12  -1    1.54    0.99
   1  12   1   -1.61    0.92
   1 -12  -1    0.63    1.01
  -1 -12   1    1.66    1.09
  -1 -12   1    2.04    1.24
  -2 -12  -1    0.45    1.00
  -2 -12  -1    0.70    1.07
   2 -12   1    0.83    1.07
  -2  12   1    0.11    0.77
  -2 -12  -1    0.71    1.13
  -2 -12  -1    1.81    1.02
   2 -12   1    0.67    1.03
   2  12  -1   -1.92    1.04
   2  12  -1   -0.30    0.79
  -2  12   1   -0.02    1.00
   2  12  -1    0.55    1.11
   2 -12  -1   -0.44    1.05
   2  12   1   -0.07    0.83
  -2  12  -1    0.28    0.94
   2 -12  -1   -2.01    0.88
  -2 -12   1    2.52    1.05
   2  12   1    0.44    0.89
  -2 -12   1   -0.24    0.91
   2  12   1   -0.85    0.96
   2 -12  -1   -0.95    1.01
  -2  12  -1   -0.09    0.88
  -2 -12   1   -0.06    1.03
  -2 -12   1    2.81    1.15
  -2  12  -1   -0.97    0.96
  -3 -12  -1    7.37    1.93
  -3 -12  -1    6.73    1.88
  -3  12   1    5.29    1.36
  -3 -12  -1    6.58    1.75
  -3  12   1    7.79    1.76
   3  12  -1    4.82    1.54
  -3 -12  -1    8.58    1.69
   3 -12   1    7.06    1.76
   3 -12   1    6.99    1.74
  -3  12   1    5.23    1.44
   3  12  -1    6.48    1.66
  -3 -12   1    3.65    1.60
   3 -12  -1    5.71    1.67
  -3  12  -1    6.84    1.49
  -3 -12   1    7.25    1.60
   3 -12  -1    8.79    2.03
  -3 -12   1    6.22    1.84
   3  12   1    8.24    1.79
  -3 -12   1    6.47    1.68
   3  12   1    9.43    1.81
  -3  12  -1    6.48    1.61
   4 -12   1    1.09    1.11
   4 -12   1    1.62    1.18
   4  12  -1   -1.31    0.91
  -4 -12  -1   -0.57    1.10
  -4 -12  -1    1.56    1.13
   4  12  -1    0.34    1.00
  -4  12   1    1.36    0.87
  -4 -12  -1    0.81    1.07
  -4  12   1   -0.74    0.95
  -4 -12  -1    0.54    1.20
   4 -12  -1   -0.45    1.11
   4  12   1   -0.15    0.92
  -4 -12   1   -0.88    1.04
  -4 -12   1    0.73    1.10
  -4 -12   1    0.80    1.02
   4  12   1    0.59    1.13
  -4  12  -1    0.93    0.91
   4 -12  -1    1.17    1.14
  -4  12  -1    0.35    0.87
  -4 -12   1   -0.19    1.12
  -5  12   1   21.02    2.49
  -5 -12  -1   17.95    2.54
  -5 -12  -1   15.61    2.60
  -5 -12  -1   18.10    2.63
   5  12  -1   15.74    2.64
   5 -12   1   14.67    2.71
   5  12  -1   20.66    2.78
  -5 -12  -1   20.40    3.02
   5 -12  -1   15.75    2.77
  -5  12  -1   19.09    2.34
  -5 -12   1   16.32    2.58
   5  12   1   22.14    2.84
  -5 -12   1   11.42    2.50
   5  12   1   14.58    2.55
  -5 -12   1   15.96    2.49
  -6  12   1    3.45    1.09
  -6 -12  -1    5.37    1.36
  -6 -12  -1    3.04    1.53
  -6 -12  -1    2.83    1.47
   6  12  -1    4.59    1.44
  -6 -12  -1    3.93    1.56
  -6  12  -1    2.25    1.36
  -6 -12   1   -0.71    1.58
  -6 -12   1    2.26    1.15
   6  12   1    2.66    1.35
  -6 -12   1    1.97    1.48
  -6  12  -1    2.96    1.06
  -6 -12   1    2.80    1.56
  -7  12   1    8.27    2.04
  -7 -12  -1    8.69    2.16
  -7  12   1   12.12    1.69
  -7 -12  -1    7.34    1.77
  -7 -12  -1    5.80    1.88
  -7  12   1    8.74    1.91
  -7 -12  -1    8.55    2.05
  -7 -12   1    7.39    1.83
  -7 -12   1    9.48    2.06
  -7  12  -1   10.07    1.83
  -7 -12   1    9.09    2.14
  -7  12  -1    8.62    1.50
  -7 -12   1    9.17    2.15
  -8  12   1    4.39    1.10
  -8 -12  -1    2.43    1.20
  -8 -12  -1    1.78    1.49
  -8  12   1    3.53    1.44
  -8 -12  -1    4.00    1.37
  -8  12   1    5.33    1.65
  -8 -12  -1    4.83    1.34
  -8 -12  -1    2.18    1.54
  -8  12  -1    2.67    1.35
  -8 -12   1    3.72    1.69
  -8 -12   1    0.77    1.47
  -8 -12   1    3.45    1.53
  -8  12  -1    4.16    0.97
  -8 -12   1    3.45    1.28
  -8  12  -1    3.54    1.57
  -9 -12  -1    7.39    1.26
  -9 -12   1    9.63    1.55
   0 -13   1   -0.37    1.23
   0  13   1   -0.16    1.15
   0  13   1    0.31    1.10
   0  13   1    0.58    1.17
   0  13  -1    0.16    1.04
   0  13  -1    0.16    1.05
   0 -13   1    0.52    1.17
   0 -13  -1    1.46    1.22
   0  13  -1    0.32    0.93
   0 -13  -1    1.32    1.10
   0 -13  -1   -0.25    0.94
   0 -13   1    1.03    1.09
   0  13   1   -0.61    0.75
   0  13  -1    0.66    1.07
   0 -13  -1    0.94    1.10
   0 -13   1    2.30    1.32
   1 -13   1    5.35    1.73
  -1  13   1    6.28    1.72
   1  13  -1    7.83    1.71
   1  13  -1    4.42    1.40
  -1  13   1    4.37    1.39
  -1 -13  -1    3.14    1.49
  -1 -13  -1    5.07    1.84
  -1  13   1    7.84    1.75
  -1 -13  -1    5.20    1.57
  -1  13   1    5.43    1.72
   1 -13   1    9.78    1.92
   1  13  -1    6.06    1.64
   1 -13  -1    5.95    1.71
   1  13   1    6.77    1.83
   1  13   1    7.18    1.71
  -1 -13   1    4.90    1.45
   1  13   1    7.39    1.71
   1 -13  -1    5.61    1.73
  -1 -13   1    4.75    1.63
  -1  13  -1    5.16    1.53
  -1 -13   1    3.77    1.61
  -1 -13   1    6.68    1.68
  -1  13  -1    4.47    1.56
  -1  13  -1    4.06    1.40
  -1  13  -1    5.52    1.55
  -2  13   1    3.53    1.58
   2 -13   1    4.71    1.61
  -2 -13  -1    3.78    1.54
   2 -13   1    4.39    1.53
  -2 -13  -1    5.19    1.76
  -2 -13  -1    2.78    1.28
  -2  13   1    1.31    1.06
  -2 -13  -1    2.83    1.36
   2  13  -1    3.49    1.53
  -2  13   1    6.20    1.63
   2  13  -1    1.65    1.36
   2  13  -1    3.46    1.69
  -2 -13   1    3.44    1.48
   2  13   1    3.27    1.48
  -2  13  -1    5.16    1.62
  -2 -13   1    2.13    1.40
  -2  13  -1    2.60    1.40
   2 -13  -1    2.82    1.29
  -2  13  -1    4.35    1.36
  -2 -13   1    5.22    1.66
  -2 -13   1    3.24    1.39
   2 -13  -1    1.78    1.36
   2  13   1    3.77    1.41
   3 -13   1    1.61    1.56
  -3 -13  -1    0.76    1.21
  -3  13   1    0.47    0.93
   3  13  -1    1.16    1.08
  -3 -13  -1   -1.50    1.12
  -3  13   1    0.44    1.26
   3 -13   1   -0.14    1.00
  -3 -13  -1    5.24    1.46
   3  13  -1    1.93    1.08
  -3 -13  -1    1.00    1.15
  -3  13  -1    0.31    0.97
   3  13   1    2.89    1.20
  -3 -13   1    1.73    1.14
   3 -13  -1    0.71    1.31
  -3 -13   1   -1.16    1.27
   3  13   1    0.76    1.23
  -3 -13   1   -0.19    1.20
   3 -13  -1    0.58    1.08
  -3 -13   1    2.97    1.22
   4  13  -1    8.21    1.94
  -4  13   1    7.83    1.69
  -4 -13  -1    9.99    1.98
   4  13  -1    8.60    2.04
  -4 -13  -1    9.20    2.23
  -4 -13  -1    8.26    1.90
   4 -13   1    7.26    1.99
  -4  13  -1   10.63    1.82
   4 -13  -1   10.73    2.38
   4  13   1    7.76    1.99
  -4 -13   1    4.70    1.62
  -4 -13   1   11.05    2.08
  -4 -13   1    9.64    2.35
   4  13   1    8.07    1.87
  -5 -13  -1   -0.93    1.04
   5  13  -1   -1.59    1.13
  -5  13   1    0.45    0.95
  -5 -13  -1    0.90    1.16
  -5 -13  -1    0.55    1.42
   5  13   1    1.30    1.18
  -5 -13   1    1.47    1.24
  -5 -13   1   -1.75    1.13
  -5  13  -1    0.26    0.84
   5 -13  -1    0.34    1.38
  -5 -13   1    0.56    1.22
   6  13  -1    4.68    1.53
  -6 -13  -1    5.66    1.46
  -6  13   1    4.95    1.36
  -6 -13  -1    7.28    2.09
  -6 -13  -1    2.06    1.48
  -6 -13   1    4.36    1.58
   6  13   1    1.42    1.69
  -6  13  -1    5.79    1.33
  -6 -13   1    7.20    1.60
  -6 -13   1    2.13    1.60
  -7 -13  -1    5.99    1.54
  -7  13   1    0.00    0.96
  -7 -13  -1    0.86    1.41
  -7 -13  -1    0.71    1.40
  -7 -13  -1    0.44    1.12
  -7 -13   1    0.39    1.57
  -7  13  -1    2.20    1.03
  -7 -13   1    1.18    1.17
  -7 -13   1    3.28    1.45
  -8 -13  -1   -0.54    1.18
  -8 -13  -1    3.78    1.88
  -8 -13  -1    3.66    1.25
  -8 -13  -1    3.01    1.68
  -8  13   1    3.14    1.09
  -8 -13   1    0.59    1.30
  -8 -13   1    4.21    1.90
  -8  13  -1    1.93    0.97
  -8 -13   1    3.13    1.80
  -8 -13   1    2.09    1.68
   0  14   1   16.99    2.61
   0 -14   1   12.33    2.53
   0  14  -1    9.70    2.07
   0  14  -1   10.58    2.23
   0  14   1   10.01    2.12
   0 -14  -1   12.99    2.39
   0  14   1   12.39    2.45
   0  14  -1    7.63    2.10
   0 -14   1   14.15    2.41
   0 -14  -1   15.73    2.71
  -1 -14  -1    2.21    1.55
   1 -14   1   -1.31    1.43
   1  14  -1    0.79    0.90
  -1 -14  -1    0.10    1.27
   1 -14   1    1.12    1.09
  -1  14   1    0.32    1.12
  -1  14   1   -0.96    1.22
   1  14  -1    1.67    1.40
   1  14  -1    0.36    1.19
  -1  14   1    0.02    1.06
  -1  14   1   -0.29    1.03
  -1 -14  -1   -1.53    0.94
  -1 -14  -1   -1.86    0.98
  -1  14  -1    0.69    0.90
   1  14   1    0.09    0.97
  -1  14  -1   -0.32    1.18
  -1 -14   1   -0.25    1.40
   1  14   1   -0.50    1.02
  -1  14  -1    1.16    1.14
  -1 -14   1    0.11    1.34
  -1 -14   1    0.60    1.22
  -1  14  -1    0.59    1.19
  -1 -14   1   -0.32    1.13
   1 -14  -1   -0.43    1.20
   1 -14  -1   -0.11    1.16
  -2 -14  -1    5.78    1.87
  -2 -14  -1    7.40    1.80
   2 -14   1    7.16    1.91
  -2  14   1    6.30    1.97
  -2  14   1    7.37    1.70
   2  14  -1    9.57    1.95
  -2 -14  -1   12.15    2.40
   2  14  -1    7.75    2.02
  -2 -14  -1    9.18    2.04
   2 -14   1   10.88    2.41
  -2 -14   1    3.23    1.62
  -2 -14   1    7.97    2.19
  -2  14  -1    9.46    1.82
   2 -14  -1   12.99    2.32
  -2 -14   1    9.38    1.82
  -2 -14   1    3.15    1.82
   2 -14  -1    6.31    1.93
   2  14   1    9.98    2.25
   2  14   1    7.17    1.76
  -2  14  -1    7.20    1.96
   3  14  -1   -0.03    1.17
   3 -14   1   -1.55    1.23
  -3 -14  -1    0.37    1.41
  -3 -14  -1    0.12    0.96
   3  14  -1   -0.41    1.12
  -3 -14  -1   -2.16    1.15
  -3  14   1    1.60    1.11
   3  14   1   -0.97    1.10
  -3  14  -1    0.85    0.93
  -3 -14   1    2.90    1.12
   3 -14  -1    3.19    1.50
  -3 -14   1    0.80    1.30
   3  14   1    2.09    1.26
  -3  14  -1    0.11    1.32
   3 -14  -1    1.95    1.33
  -3 -14   1   -2.67    0.95
  -4  14   1    4.54    1.49
  -4 -14  -1    3.42    1.62
  -4 -14  -1    2.82    1.50
   4 -14   1    4.11    1.82
  -4 -14  -1    4.57    1.81
   4  14  -1    5.45    1.73
   4  14  -1    5.11    1.78
   4  14   1    3.13    1.54
  -4  14  -1    2.92    1.30
   4  14   1    1.64    1.43
   4 -14  -1    1.27    1.70
  -4 -14   1    1.80    1.44
  -4 -14   1    5.48    1.83
  -4 -14   1    2.38    1.54
   5  14  -1   -0.89    1.23
  -5 -14  -1    2.01    1.52
  -5  14   1   -0.38    0.90
  -5 -14  -1    0.13    1.25
  -5 -14  -1    0.71    1.49
  -5 -14   1    1.46    1.59
   5  14   1    0.61    1.11
  -5 -14   1   -1.34    1.20
  -5 -14   1   -0.58    1.09
  -5  14  -1   -0.12    0.82
  -6 -14  -1   -0.41    1.21
  -6  14   1    0.85    1.11
  -6 -14  -1    4.43    1.82
   6  14  -1    4.20    1.48
  -6 -14  -1    3.37    1.26
  -6 -14   1    0.74    1.05
  -6  14  -1    3.21    1.16
  -6 -14   1    1.82    1.56
  -6 -14   1    3.72    1.61
   0  15   1    0.18    1.00
   0  15  -1   -0.78    0.92
   0 -15  -1    2.72    1.45
   0  15  -1   -1.34    1.27
   0 -15  -1   -0.82    1.33
   0 -15   1   -0.82    1.35
   0 -15   1    1.69    1.26
   0  15   1    1.13    1.36
  -1 -15  -1    1.32    1.57
   1  15  -1    3.74    1.72
   1 -15   1    1.97    1.57
   1  15  -1    5.75    1.59
  -1 -15  -1    5.47    1.63
  -1  15   1    1.95    1.42
  -1  15   1    2.89    1.38
   1 -15   1    2.53    1.52
  -1  15  -1    2.79    1.50
  -1  15  -1    4.12    1.67
   1  15   1    3.66    1.37
   1 -15  -1    1.91    1.45
   1 -15  -1    4.70    1.78
  -1 -15   1    1.68    1.55
  -1 -15   1    4.34    1.92
   1  15   1    3.30    1.48
  -1  15  -1    2.83    1.42
   2  15  -1    3.17    1.45
   2 -15   1    2.41    1.54
  -2 -15  -1   -0.21    1.48
  -2 -15  -1    1.15    1.41
  -2  15   1   -0.57    0.97
   2  15  -1    3.06    1.43
  -2  15   1   -1.00    1.25
  -2 -15   1   -1.42    1.13
  -2 -15   1    0.49    1.17
   2  15   1    0.44    1.23
   2 -15  -1   -3.24    1.31
  -2  15  -1    1.65    1.38
  -2  15  -1    0.77    1.16
   2 -15  -1    0.31    1.65
  -2 -15   1    1.73    1.44
   2  15   1    0.74    1.26
  -3  15   1    2.55    1.46
  -3 -15  -1    4.69    1.92
   3 -15   1    6.78    1.93
   3  15  -1    5.58    1.86
  -3 -15  -1    8.87    1.80
  -3 -15  -1    3.43    1.64
   3  15  -1    7.24    1.87
  -3  15   1    2.11    1.30
   3  15   1    5.78    1.87
  -3  15  -1    3.69    1.41
  -3 -15   1    2.31    1.76
  -3  15  -1    3.06    1.63
   3 -15  -1    2.81    1.75
  -3 -15   1    5.04    1.68
  -3 -15   1    6.70    2.18
   3  15   1    3.07    1.51
   4  15  -1    1.92    1.78
  -4 -15  -1    4.60    1.65
  -4 -15  -1    2.93    1.98
  -4 -15  -1    5.28    1.82
  -4  15   1    4.12    1.31
   4 -15   1    1.51    1.86
  -4  15  -1    0.61    1.55
   4 -15  -1    7.89    1.81
   4  15   1    5.71    1.78
  -4 -15   1    5.82    1.89
  -4 -15   1    1.66    1.52
  -4 -15   1    1.88    1.47
  -4  15  -1    4.45    1.25
  -5 -15  -1    3.65    1.42
   5  15  -1    5.23    1.58
  -5 -15  -1    3.99    1.67
  -5 -15  -1    6.40    1.81
  -5  15   1    0.18    1.18
  -5 -15   1    3.99    1.92
  -5 -15   1    6.88    1.81
   5  15   1   -0.51    1.71
  -5  15  -1    5.89    1.47
  -5 -15   1    5.34    1.58
   0  16   1   -0.32    1.21
   0  16   1   -1.19    1.32
   0  16  -1   -0.32    1.13
   0 -16  -1    0.21    1.58
   0  16  -1    3.47    1.55
   0 -16  -1    1.08    1.38
   0 -16   1   -0.49    1.31
   0 -16   1   -0.62    1.51
   1  16  -1   -3.91    1.36
  -1 -16  -1   -3.03    1.27
  -1 -16  -1   -0.24    1.59
   1 -16   1   -0.41    1.55
   1 -16   1    1.89    1.46
  -1  16   1    1.82    1.40
   1  16  -1   -1.67    0.87
  -1  16   1   -2.46    1.16
  -1 -16   1    1.28    1.38
  -1  16  -1    0.97    1.50
   1  16   1   -3.21    1.15
   1  16   1    0.48    1.22
   1 -16  -1    2.00    1.79
   1 -16  -1   -0.70    1.63
  -1 -16   1    0.91    1.55
  -1  16  -1    1.32    1.28
  -2  16   1    0.80    1.38
   2  16  -1   -1.35    1.05
  -2 -16  -1    0.62    1.40
  -2 -16  -1    1.68    1.52
   2  16  -1   -1.53    1.36
  -2  16   1   -0.21    1.44
   2 -16   1   -1.67    1.57
   2 -16  -1   -1.98    1.58
  -2  16  -1    0.09    1.08
   2  16   1    4.81    1.55
  -2 -16   1   -1.31    1.33
  -2  16  -1   -0.94    1.37
   2  16   1    0.39    1.29
  -2 -16   1   -1.01    1.60
   1   0   2    8.60    0.83
  -2   0   2   -0.03    0.23
   2   0  -2   -0.24    0.24
  -2   0   2   -0.03    0.24
  -2   0   2    0.22    0.28
  -2   0  -2   -0.61    0.31
   2   0   2    0.24    0.19
   2   0   2    0.21    0.15
   2   0  -2   -0.19    0.29
  -2   0   2   -0.18    0.24
  -2   0   2    0.28    0.26
   2   0   2    0.08    0.18
   2   0  -2   -0.11    0.26
  -2   0   2   -0.16    0.29
   2   0   2    0.04    0.14
   2   0  -2   -0.21    0.26
   2   0   2    0.13    0.16
   2   0  -2    0.45    0.26
  -2   0   2   -0.27    0.28
  -2   0   2   -0.25    0.22
  -2   0  -2    0.00    0.31
   2   0  -2    0.29    0.28
  -2   0   2    0.11    0.23
  -2   0   2   -0.02    0.24
   2   0  -2   -0.10    0.20
   2   0  -2    0.60    0.27
   2   0  -2    0.77    0.31
   2   0   2    0.26    0.14
  -2   0  -2   -0.02    0.16
   2   0   2    0.43    0.21
   2   0  -2    0.00    0.21
   2   0  -2    0.22    0.26
   2   0   2   -0.28    0.29
   2   0   2    0.15    0.36
  -2   0  -2    0.20    0.36
   2   0  -2    0.39    0.31
  -2   0  -2   -0.43    0.16
   2   0  -2   -0.17    0.29
  -2   0   2   -0.32    0.20
   2   0  -2    0.58    0.30
   2   0   2   -0.12    0.17
  -2   0   2    0.58    0.26
   2   0  -2    0.74    0.29
  -2   0   2   -0.03    0.21
   3   0  -2  181.36   15.55
   3   0   2  171.58   15.49
  -3   0  -2  181.61   15.24
   3   0  -2  189.40   15.87
  -3   0  -2  177.29   15.47
  -3   0   2  184.52   15.75
  -3   0   2  207.57   16.42
   3   0   2  169.84   16.35
   3   0  -2  181.57   16.42
  -3   0  -2  166.74   16.11
   3   0   2  193.92   15.67
   3   0  -2  176.63   15.19
   3   0   2  167.60   16.11
   3   0  -2  162.32   15.85
   3   0   2  194.14   15.68
  -3   0   2  166.90   15.82
   3   0  -2  171.58   15.74
   3   0   2  180.69   15.49
   3   0  -2  182.76   15.19
   3   0  -2  171.44   16.41
  -3   0  -2  170.07   15.69
  -3   0   2  165.63   15.82
  -3   0   2  178.14   15.75
   3   0   2  197.14   16.36
   3   0  -2  172.48   16.40
   3   0  -2  189.67   15.81
  -3   0   2  188.41   16.15
   3   0   2  189.23   16.36
   3   0  -2  166.45   15.54
  -3   0   2  160.58   15.20
  -3   0  -2  209.55   17.42
  -3   0   2  197.61   15.56
   3   0   2  154.50   15.69
   4   0  -2    4.21    0.76
   4   0  -2    4.46    0.77
   4   0  -2    3.93    0.81
  -4   0  -2    5.79    0.69
   4   0  -2    6.43    0.81
   4   0   2    5.88    0.73
  -4   0   2    5.95    0.84
   4   0   2    4.97    0.73
  -4   0   2    4.91    0.98
  -4   0   2    4.67    0.63
   4   0   2    5.47    0.64
  -4   0  -2    5.45    1.05
   4   0   2    6.98    1.04
   4   0  -2    4.95    0.81
   4   0   2    5.37    0.74
   4   0  -2    6.27    0.84
   4   0   2    5.09    0.72
   4   0   2    5.76    0.71
   4   0  -2    5.32    0.81
   4   0  -2    5.94    0.75
   4   0  -2    7.34    0.75
   4   0   2    6.19    0.66
   4   0  -2    6.06    0.82
  -4   0  -2    6.81    1.05
  -4   0  -2    5.87    0.91
  -4   0   2    5.10    0.83
  -4   0   2    4.41    0.76
   4   0   2    5.94    0.69
   4   0  -2    6.50    0.81
  -4   0   2    4.64    0.72
  -4   0   2    4.89    0.84
  -4   0   2    4.81    0.64
  -4   0   2    8.35    0.89
   4   0   2    5.25    0.71
  -4   0  -2    5.54    0.72
  -4   0   2    6.11    0.75
  -4   0   2    5.52    0.81
  -4   0  -2    6.20    0.75
   4   0  -2    4.50    0.70
   4   0   2    4.84    0.63
   5   0   2  142.75   12.62
  -5   0   2  140.82   13.23
   5   0   2  161.48   12.56
  -5   0   2  144.38   12.77
   5   0   2  150.94   12.54
   5   0  -2  152.95   13.28
   5   0  -2  139.74   12.82
   5   0   2  155.02   13.21
   5   0   2  138.93   12.74
   5   0  -2  169.38   12.64
   5   0  -2  132.23   12.80
  -5   0   2  164.98   12.69
   5   0  -2  136.90   12.71
  -5   0  -2  129.98   14.13
  -5   0   2  144.27   13.15
   5   0   2  143.12   12.17
   5   0  -2  149.82   12.28
  -5   0  -2  144.96   12.40
   5   0   2  147.53   12.17
   5   0  -2  153.98   12.76
  -5   0  -2  143.33   12.71
  -5   0   2  151.32   12.59
   5   0  -2  128.01   13.27
   5   0   2  132.43   13.19
  -5   0  -2  120.02   13.10
   5   0  -2  143.84   12.61
  -5   0   2  141.99   12.57
   5   0  -2  125.89   12.77
  -5   0   2  136.35   12.76
  -5   0   2  164.51   12.41
   5   0  -2  157.02   13.29
  -5   0  -2  147.07   12.70
   5   0   2  154.20   13.22
   5   0   2  125.64   12.71
  -5   0   2  129.21   14.14
   5   0   2  149.97   12.70
  -5   0  -2  120.93   12.45
   5   0  -2  138.99   12.26
  -6   0   2    1.17    0.44
   6   0  -2    0.78    0.53
  -6   0  -2    1.44    0.53
   6   0   2    1.29    0.52
   6   0   2    0.45    0.48
   6   0   2    0.84    0.39
   6   0   2    1.03    0.39
   6   0  -2    1.23    0.50
   6   0  -2    1.17    0.54
   6   0   2    0.32    0.47
   6   0  -2    0.85    0.56
  -6   0  -2    1.95    0.57
  -6   0   2    0.17    0.35
  -6   0  -2    1.08    0.86
   6   0  -2    0.39    0.54
   6   0   2    1.30    0.52
  -6   0   2    1.25    0.53
   6   0  -2    1.02    0.50
  -6   0  -2    1.34    0.75
  -6   0   2    1.10    0.63
  -6   0  -2    1.67    0.46
   6   0  -2    1.34    0.55
  -6   0  -2    0.28    0.63
   6   0  -2    0.50    0.44
  -6   0   2    0.85    0.65
  -6   0   2    0.28    0.67
   6   0  -2    1.04    0.50
   6   0   2    1.12    0.45
   6   0   2   -0.13    0.39
   6   0  -2    0.79    0.57
  -6   0   2    1.22    0.51
   6   0   2    0.76    0.38
  -6   0   2    1.18    0.50
   6   0  -2    1.02    0.47
  -6   0   2    1.51    0.54
   6   0   2    0.96    0.44
  -6   0   2    1.41    0.61
   7   0   2   99.09    9.18
  -7   0   2   95.01    9.00
   7   0   2   89.29    9.51
   7   0   2   90.64    8.74
   7   0  -2   98.95    8.84
  -7   0   2  101.42    9.64
  -7   0  -2  106.07    8.94
   7   0  -2   93.38    9.11
  -7   0  -2   95.15    8.94
   7   0  -2  113.74    9.28
  -7   0  -2   96.33    9.02
  -7   0  -2  110.16    9.23
   7   0   2   96.27    8.75
  -7   0  -2   87.43    9.61
   7   0   2  100.17    9.07
   7   0   2  108.92    9.21
  -7   0   2  109.64    9.02
  -7   0   2   98.32    9.02
   7   0   2  105.75    9.14
   7   0  -2  121.23    9.20
   7   0  -2  102.68    9.25
   7   0  -2   99.85    9.60
   7   0   2  109.14    9.03
   7   0   2   89.40    9.49
   7   0  -2  102.97    8.84
  -7   0   2  108.07    9.47
  -7   0  -2  109.99    9.21
  -7   0   2  109.84   10.43
  -7   0   2  101.43    9.27
  -7   0  -2  101.62   10.41
   7   0  -2  102.21    9.25
   7   0  -2  122.35    9.67
   7   0  -2   93.30    9.56
  -7   0   2   92.58    9.43
  -7   0   2   94.43    9.03
  -8   0   2    5.29    0.90
   8   0  -2    6.51    1.16
   8   0   2    7.02    1.01
   8   0  -2    4.31    0.95
  -8   0  -2    5.35    1.07
  -8   0   2    5.89    1.26
   8   0  -2    6.77    1.02
  -8   0   2    4.98    1.42
   8   0   2    4.59    0.95
   8   0   2    4.92    0.93
  -8   0   2    6.04    1.42
  -8   0  -2    4.20    1.41
   8   0  -2    4.39    0.91
  -8   0  -2    4.96    0.82
  -8   0  -2    6.27    1.30
   8   0   2    5.42    1.03
   8   0  -2    6.60    1.11
  -8   0   2    5.80    1.17
  -8   0   2    4.35    0.83
   8   0   2    3.28    0.80
  -8   0  -2    4.54    1.37
  -8   0   2    6.15    0.87
  -8   0  -2    4.42    0.77
   8   0  -2    5.14    1.09
   8   0   2    6.58    1.06
   8   0  -2    4.23    1.06
   8   0   2    5.50    0.87
  -9   0   2   26.30    3.40
   9   0   2   26.68    2.53
   9   0  -2   25.79    2.51
  -9   0  -2   21.03    2.56
   9   0  -2   23.58    2.76
  -9   0  -2   28.51    3.50
   9   0  -2   23.20    2.75
   9   0  -2   24.58    2.56
  -9   0   2   19.70    2.66
   9   0   2   22.00    2.35
   9   0  -2   23.98    2.61
  -9   0  -2   25.24    2.29
  -9   0   2   23.86    2.44
  -9   0  -2   24.95    2.85
   9   0   2   20.91    2.45
  -9   0   2   18.43    2.99
   9   0   2   20.60    2.35
  -9   0   2   24.58    2.71
  -9   0  -2   21.60    3.07
   9   0   2   21.76    2.59
   9   0   2   24.25    2.69
  -9   0   2   21.65    2.32
  -9   0  -2   23.87    2.28
  10   0   2    2.55    1.13
 -10   0   2    4.93    1.28
  10   0   2    6.67    1.35
 -10   0  -2    7.37    1.97
  10   0  -2    4.73    1.19
 -10   0   2    5.80    1.58
  10   0   2    5.82    1.13
  10   0  -2    6.59    1.43
 -10   0  -2    9.28    1.48
 -10   0  -2    4.43    1.43
 -10   0  -2    5.88    0.82
  10   0   2    6.39    1.35
 -10   0   2    6.81    1.50
 -10   0  -2    6.96    1.91
  10   0  -2    5.88    1.40
 -10   0   2    5.84    1.85
  10   0  -2    6.95    1.34
 -10   0   2    6.79    1.11
 -11   0   2   13.72    2.11
  11   0  -2   10.01    1.65
  11   0  -2   11.48    1.88
 -11   0   2   10.80    2.46
 -11   0  -2   11.62    2.54
  11   0   2   11.07    1.84
 -11   0  -2   10.95    1.80
 -11   0   2    8.31    1.76
 -11   0  -2    9.67    1.93
  11   0   2   10.34    1.78
  11   0   2    9.24    1.53
 -12   0  -2    2.32    1.45
 -12   0   2    3.65    1.30
 -12   0   2    0.60    1.27
 -12   0  -2   -0.51    1.03
 -12   0   2    0.44    1.19
  12   0  -2    0.74    1.05
  12   0   2    1.96    1.18
 -12   0  -2    1.24    0.98
  12   0   2    0.80    0.93
  12   0  -2    1.58    1.18
 -13   0  -2    0.88    1.38
 -13   0  -2    1.83    1.26
  13   0   2    2.32    1.23
 -13   0   2    2.70    1.41
 -13   0   2    3.25    1.57
  13   0  -2    3.31    1.57
  13   0   2    2.76    1.52
  13   0  -2    2.17    1.21
   0   1  -2    0.21    0.13
   0  -1   2   -0.05    0.11
   0  -1   2    0.05    0.09
   0   1  -2   -0.02    0.09
   0  -1   2    0.10    0.11
   0  -1  -2    0.11    0.11
   0  -1  -2   -0.11    0.09
   0  -1   2    0.03    0.12
   0  -1  -2    0.06    0.11
   0   1  -2    0.02    0.13
   0   1   2    0.03    0.08
   0   1   2    0.09    0.11
   0   1   2   -0.06    0.12
   0   1   2    0.04    0.11
   0   1   2   -0.01    0.11
   0  -1  -2   -0.09    0.12
   0  -1  -2    0.00    0.10
   0   1   2    0.04    0.10
   0  -1   2   -0.05    0.09
   0  -1  -2   -0.15    0.10
   0   1   2   -0.06    0.08
   0   1   2    0.08    0.10
   0   1  -2    0.01    0.08
   0   1  -2   -0.03    0.09
   0   1   2    0.21    0.13
   0  -1   2    0.16    0.13
   1   1  -2    0.45    0.22
  -1  -1  -2   -0.03    0.11
   1  -1   2   -0.07    0.16
  -1   1   2   -0.07    0.13
  -1   1   2   -0.02    0.17
  -1  -1  -2    0.27    0.12
   1  -1   2    0.09    0.15
   1   1  -2    0.06    0.22
  -1  -1  -2   -0.26    0.22
   1  -1   2   -0.13    0.12
  -1   1   2    0.02    0.21
   1   1  -2    0.17    0.18
   1  -1   2    0.08    0.13
  -1   1   2    0.15    0.19
   1   1  -2   -0.08    0.20
   1   1  -2   -0.12    0.18
  -1   1   2   -0.27    0.18
   1  -1   2   -0.14    0.15
   1  -1   2    0.10    0.13
   1  -1   2    0.33    0.14
   1   1  -2    0.06    0.15
  -1  -1  -2   -0.16    0.18
   1  -1   2   -0.01    0.18
   1  -1   2    0.37    0.27
  -1   1   2    0.09    0.15
   1   1  -2   -0.16    0.19
   1   1  -2   -0.01    0.19
  -1   1   2   -0.09    0.22
   1   1  -2   -0.43    0.14
  -1   1   2    0.01    0.10
   1  -1   2    0.19    0.14
   1   1  -2   -0.44    0.19
   1   1   2    0.36    0.14
   1  -1  -2    0.10    0.19
   1   1   2   -0.09    0.13
   1  -1  -2   -0.09    0.17
   1  -1  -2   -0.04    0.15
   1  -1  -2    0.18    0.18
   1   1   2    0.06    0.16
  -1   1  -2    0.06    0.15
  -1  -1   2   -0.01    0.18
   1  -1  -2   -0.17    0.20
   1   1   2    0.07    0.14
  -1  -1   2   -0.13    0.18
   1   1   2   -0.46    0.17
  -1  -1   2   -0.04    0.20
  -1  -1   2    0.19    0.20
   1   1   2   -0.06    0.21
   1   1   2    0.16    0.17
  -1  -1   2   -0.09    0.17
  -1   1  -2    0.04    0.11
  -1   1  -2    0.26    0.18
   1  -1  -2    0.00    0.21
  -1  -1   2   -0.21    0.19
  -1  -1   2   -0.21    0.13
   1   1   2   -0.30    0.11
   1   1   2   -0.26    0.12
   1  -1  -2    0.25    0.20
   1   1   2   -0.28    0.17
   1   1   2    0.00    0.14
  -1  -1   2   -0.11    0.09
   1  -1  -2    0.23    0.22
   1  -1  -2   -0.08    0.20
   1  -1  -2    0.18    0.17
   1   1   2    0.25    0.20
  -1  -1   2   -0.03    0.14
   1   1   2   -0.02    0.22
   1   1   2    0.29    0.16
   1   1   2    0.08    0.19
   2   1  -2    8.92    0.97
  -2  -1  -2    7.76    0.79
   2  -1   2    8.90    0.90
   2  -1   2    7.42    0.95
   2   1  -2    6.84    0.83
  -2  -1  -2    6.26    0.85
  -2   1   2    8.41    0.99
  -2   1   2    7.54    0.89
   2   1  -2    6.91    0.90
   2   1  -2    8.02    0.92
  -2   1   2    9.24    0.95
   2   1  -2    7.43    0.90
  -2  -1  -2    7.30    0.78
  -2  -1  -2    5.58    0.95
   2   1  -2    6.69    0.89
  -2   1   2    9.34    0.92
   2   1  -2   11.78    0.98
   2  -1   2    9.49    0.84
  -2   1   2    8.87    0.90
   2  -1   2    8.33    1.07
   2  -1   2    7.78    0.84
   2  -1   2    8.72    0.83
   2  -1   2    7.41    0.85
  -2  -1  -2    6.96    0.87
  -2  -1  -2    8.15    0.84
  -2  -1  -2    6.69    0.88
   2   1  -2    8.73    0.91
  -2   1   2    8.22    0.83
  -2  -1  -2    9.73    0.85
  -2   1   2    7.78    0.87
   2  -1   2    9.51    0.85
  -2   1   2   10.68    0.98
   2   1  -2    9.87    0.98
   2  -1   2    7.06    0.84
   2  -1   2    8.65    0.82
   2   1  -2    6.52    0.84
   2   1  -2    8.75    0.95
  -2   1   2   10.29    0.94
  -2  -1  -2    7.62    1.02
  -2   1   2    9.53    0.94
   2   1  -2    7.72    0.90
   2   1  -2    6.52    0.90
  -2  -1  -2    8.79    0.95
   2  -1   2    9.90    0.85
   2   1  -2    5.60    0.91
  -2   1   2    8.42    0.92
  -2   1  -2    8.84    0.90
   2   1   2    7.68    0.85
  -2  -1   2   11.26    0.94
   2  -1  -2    8.87    0.92
  -2   1  -2    7.72    0.83
  -2  -1   2    8.30    0.90
   2   1   2    9.77    0.92
   2   1   2    6.40    0.85
   2   1   2    7.35    0.89
   2  -1  -2    7.05    0.89
  -2  -1   2    5.62    0.93
  -2   1  -2    7.08    1.06
  -2   1  -2    7.50    0.83
  -2  -1   2   10.73    0.98
   2   1   2    9.51    0.87
   2  -1  -2    7.69    0.91
  -2  -1   2    8.98    0.95
  -2   1  -2    9.65    0.83
  -2   1  -2    7.47    0.83
  -2  -1   2    7.36    0.94
   2   1   2    7.77    0.87
   2   1   2    9.75    0.87
   2  -1  -2   10.74    0.91
   2   1   2    6.10    0.88
  -2  -1   2   10.51    0.98
   2  -1  -2    9.51    0.88
  -2  -1   2    9.10    0.94
   2   1   2    8.89    0.78
  -2  -1   2    7.30    0.91
   2  -1  -2    6.61    0.88
  -2  -1   2   10.58    0.99
   2   1   2    6.87    0.82
  -2   1  -2    9.10    1.00
   2   1   2   10.01    0.89
   2  -1  -2    8.14    0.95
   2  -1  -2    8.87    0.94
  -2  -1   2    6.71    0.85
   2  -1  -2    7.78    0.92
   2   1   2    6.43    0.95
   2   1   2    7.76    0.79
   2   1   2    9.28    0.84
   2  -1  -2    8.65    0.94
   2  -1  -2    9.18    0.95
   2  -1  -2    8.99    0.86
   2  -1  -2    7.39    0.96
   2  -1  -2    7.98    0.93
   2  -1  -2    8.41    0.95
  -2  -1   2    7.49    0.88
  -2  -1   2    8.26    0.86
   3   1  -2    0.43    0.38
   3   1  -2    0.21    0.29
   3   1  -2    0.11    0.37
   3  -1   2    0.55    0.26
  -3  -1  -2    0.49    0.30
  -3  -1  -2    1.18    0.48
  -3  -1  -2    0.35    0.29
   3   1  -2    0.27    0.31
  -3   1   2    0.49    0.28
  -3   1   2    0.24    0.29
   3   1  -2    0.07    0.38
   3   1  -2   -0.05    0.34
  -3  -1  -2    0.47    0.29
  -3   1   2    0.33    0.39
  -3  -1  -2    0.14    0.45
   3  -1   2    0.58    0.32
   3   1  -2    0.51    0.39
  -3  -1  -2    0.63    0.26
  -3  -1  -2    0.00    0.51
  -3   1   2    0.89    0.40
  -3  -1  -2    0.19    0.17
   3  -1   2    0.22    0.25
   3  -1   2    0.79    0.22
  -3   1   2   -0.06    0.31
  -3   1   2    0.59    0.42
   3   1  -2   -0.16    0.31
   3  -1   2    1.00    0.33
   3   1  -2    0.15    0.37
  -3  -1  -2    0.49    0.29
  -3  -1  -2    0.25    0.30
  -3   1   2   -0.18    0.33
   3  -1   2    0.81    0.28
   3  -1   2   -0.32    0.44
   3   1  -2    0.12    0.34
   3   1  -2    0.29    0.38
   3  -1   2    0.50    0.31
   3   1  -2    0.47    0.37
  -3   1   2    1.20    0.44
   3  -1   2    1.03    0.31
   3  -1   2   -0.33    0.21
   3   1   2    0.50    0.31
   3  -1  -2    0.29    0.38
   3   1   2    0.77    0.30
  -3  -1   2    0.51    0.47
  -3   1  -2    1.17    0.32
   3  -1  -2    0.42    0.36
  -3  -1   2    0.49    0.35
  -3  -1   2    0.53    0.36
   3   1   2    0.39    0.28
  -3   1  -2    0.25    0.24
   3   1   2    0.03    0.32
   3   1   2    1.02    0.33
   3   1   2    0.63    0.29
  -3  -1   2    0.55    0.48
  -3   1  -2    0.57    0.61
  -3  -1   2    0.42    0.37
  -3  -1   2    0.37    0.39
   3   1   2    1.18    0.47
  -3  -1   2    0.37    0.32
   3  -1  -2    0.52    0.37
   3  -1  -2    0.58    0.41
  -3  -1   2    1.27    0.41
   3  -1  -2   -0.06    0.35
   3   1   2    1.16    0.30
   3  -1  -2    0.04    0.37
   3   1   2    0.38    0.23
  -3   1  -2    0.52    0.48
  -3   1  -2    0.30    0.28
   3  -1  -2    0.03    0.35
   3  -1  -2    0.50    0.37
  -3   1  -2    0.29    0.28
   3  -1  -2   -0.09    0.30
   3   1   2   -0.04    0.28
   3  -1  -2    0.50    0.34
   3  -1  -2   -0.19    0.34
  -3   1  -2    0.64    0.41
   3  -1  -2    0.14    0.36
  -3  -1   2    0.29    0.30
   3   1   2    0.33    0.34
  -3  -1   2   -0.18    0.31
  -4  -1  -2  138.76   11.37
  -4   1   2  129.88   11.03
   4   1  -2  122.61   10.87
  -4  -1  -2  104.39   11.31
   4   1  -2  132.78   11.47
   4  -1   2  131.16   11.37
  -4  -1  -2  144.34   10.96
   4  -1   2  121.46   11.37
  -4   1   2  136.77   10.86
   4   1  -2  116.14   11.44
  -4   1   2  115.38   10.94
   4  -1   2  132.90   10.97
  -4  -1  -2  119.30   10.77
  -4  -1  -2  123.28   11.32
  -4  -1  -2  123.68   12.18
  -4   1   2  125.26   10.85
  -4   1   2  125.94   12.22
   4   1  -2  125.37   11.08
  -4  -1  -2  128.47   10.77
   4  -1   2  124.87   10.81
   4   1  -2  133.54   11.05
   4   1  -2  116.51   10.57
  -4  -1  -2  120.24   10.68
  -4   1   2  132.41   10.97
   4  -1   2  106.99   10.91
   4  -1   2  129.09   11.40
  -4  -1  -2  106.39   10.92
   4   1  -2  121.97   10.87
   4   1  -2  110.26   10.96
  -4   1   2  113.84   11.40
  -4   1   2  128.20   10.62
   4  -1   2  143.91   10.98
  -4   1   2  123.39   11.34
   4  -1   2  131.60   10.80
   4   1  -2  124.76   11.45
   4   1  -2  129.73   10.59
  -4   1   2  123.36   10.96
   4   1  -2  121.14   10.99
   4  -1   2  128.20   10.89
   4   1  -2  119.65   11.03
   4  -1  -2  127.68   11.05
   4  -1  -2  117.94   10.84
   4  -1  -2  130.73   11.03
  -4   1  -2  133.86   11.32
  -4   1  -2  109.32   10.74
  -4  -1   2  111.98   11.26
   4  -1  -2  107.68   11.42
   4   1   2  125.29   10.49
   4   1   2  101.98   11.26
  -4  -1   2  125.35   10.96
  -4  -1   2  122.67   10.96
   4  -1  -2  110.74   10.95
  -4  -1   2  143.97   10.73
   4   1   2  139.45   11.42
  -4   1  -2  126.42   10.94
   4  -1  -2  144.54   11.47
   4   1   2  109.51   10.93
   4   1   2  114.74   10.96
   4   1   2  130.73   11.01
   4  -1  -2  133.06   10.59
  -4  -1   2  129.63   11.41
   4  -1  -2  129.72   10.87
   4   1   2  110.69   10.79
   4  -1  -2  118.16   10.99
  -4  -1   2  113.80   10.96
  -4  -1   2  119.67   11.00
  -4   1  -2  126.53   10.76
   4   1   2  108.18   10.48
   4   1   2  121.81   10.81
   4  -1  -2  135.53   11.47
  -4  -1   2  130.52   11.00
   4   1   2  120.59   10.90
   4   1   2  142.44   11.41
  -4   1  -2  103.89   12.14
  -4   1  -2  122.58   10.65
  -4  -1   2  127.43   11.43
  -4   1  -2  121.51   10.93
   5   1  -2    2.61    0.63
   5  -1   2    3.46    0.68
  -5  -1  -2    2.23    0.94
  -5   1   2    5.29    0.83
  -5  -1  -2    4.95    0.95
  -5  -1  -2    4.44    0.58
  -5   1   2    5.97    0.82
   5   1  -2    3.63    0.75
  -5  -1  -2    4.66    0.58
  -5  -1  -2    5.03    0.72
  -5  -1  -2    4.45    0.67
   5  -1   2    5.11    0.65
   5   1  -2    3.98    0.73
  -5   1   2    2.99    0.98
  -5  -1  -2    4.64    1.04
   5   1  -2    3.15    0.66
  -5   1   2    4.40    0.81
   5   1  -2    4.33    0.81
   5  -1   2    4.16    0.61
   5  -1   2    3.76    0.68
  -5  -1  -2    2.80    0.61
   5   1  -2    4.12    0.69
   5  -1   2    3.47    0.67
   5  -1   2    3.98    0.52
  -5  -1  -2    4.47    0.74
   5  -1   2    5.80    0.74
  -5   1   2    3.20    0.64
  -5   1   2    5.09    0.83
   5   1  -2    3.16    0.75
   5   1  -2    4.56    0.82
   5   1  -2    4.38    0.83
   5  -1   2    4.52    0.57
   5  -1   2    4.06    0.62
  -5   1   2    3.71    0.73
   5  -1   2    3.28    0.69
  -5   1   2    1.93    0.63
   5  -1   2    4.26    0.65
   5   1  -2    4.78    0.81
   5   1  -2    5.12    0.81
  -5   1   2    3.89    0.98
   5   1  -2    4.54    0.75
   5   1   2    4.44    0.57
  -5  -1   2    4.72    0.68
  -5   1  -2    4.82    0.73
   5   1   2    5.81    0.74
   5   1   2    4.67    0.74
  -5  -1   2    3.98    0.73
  -5  -1   2    4.31    0.97
  -5   1  -2    4.58    0.85
   5   1   2    5.18    0.77
  -5   1  -2    3.35    0.69
   5  -1  -2    3.65    0.76
   5   1   2    4.44    0.67
   5   1   2    4.66    0.64
   5  -1  -2    3.79    0.72
   5   1   2    4.69    0.68
   5  -1  -2    4.26    0.69
  -5  -1   2    3.09    0.64
   5  -1  -2    3.00    0.70
   5  -1  -2    4.67    0.74
  -5   1  -2    5.94    0.67
   5   1   2    3.78    0.70
   5  -1  -2    5.59    0.81
   5  -1  -2    4.23    0.76
  -5   1  -2    5.15    1.03
   5   1   2    3.88    0.58
   5  -1  -2    5.06    0.78
  -5  -1   2    4.04    0.73
   5  -1  -2    3.93    0.76
  -5  -1   2    3.98    0.89
  -5  -1   2    3.88    0.80
  -5  -1   2    3.36    0.72
   5   1   2    4.60    0.62
  -5   1  -2    3.95    0.63
  -5   1  -2    4.39    1.10
   5   1   2    3.31    0.92
  -5  -1   2    3.79    0.62
   5  -1  -2    5.40    0.80
   5   1   2    4.07    0.71
   6   1  -2   40.70    4.15
   6  -1   2   46.10    4.47
   6   1  -2   49.01    4.41
   6  -1   2   47.27    4.08
   6   1  -2   47.72    4.18
   6   1  -2   46.56    4.56
  -6   1   2   57.36    4.80
   6   1  -2   45.34    4.36
  -6  -1  -2   45.07    4.20
  -6   1   2   57.74    4.50
  -6  -1  -2   47.67    4.40
   6  -1   2   46.75    4.21
  -6  -1  -2   43.41    4.99
   6  -1   2   45.53    4.29
   6  -1   2   50.40    4.34
  -6   1   2   50.27    4.47
   6   1  -2   38.93    4.52
   6  -1   2   42.51    4.27
   6   1  -2   51.04    4.61
  -6   1   2   54.14    4.33
  -6   1   2   50.25    4.24
  -6  -1  -2   51.58    4.76
  -6   1   2   46.27    4.29
  -6   1   2   48.99    4.31
   6  -1   2   43.79    4.27
   6  -1   2   49.14    4.48
   6   1  -2   48.69    4.36
   6   1  -2   52.19    4.40
  -6  -1  -2   45.68    4.34
   6  -1   2   40.61    4.27
  -6   1   2   50.55    4.26
   6  -1   2   44.24    4.06
  -6   1   2   54.02    5.10
   6   1  -2   40.56    4.32
  -6  -1  -2   43.87    4.20
   6  -1   2   46.29    4.47
  -6  -1  -2   47.80    4.36
   6   1  -2   45.39    4.36
   6  -1  -2   38.74    4.13
  -6  -1   2   47.19    4.48
   6   1   2   46.07    4.48
  -6  -1   2   39.94    4.61
  -6  -1   2   47.19    5.06
  -6  -1   2   43.76    4.47
  -6   1  -2   45.49    4.32
   6   1   2   53.34    4.35
   6  -1  -2   54.37    4.59
  -6  -1   2   38.49    4.22
  -6  -1   2   45.95    4.41
   6   1   2   47.14    4.32
  -6   1  -2   44.46    4.34
   6   1   2   41.33    4.27
   6   1   2   42.39    4.09
   6   1   2   51.56    4.53
  -6  -1   2   44.99    4.30
  -6   1  -2   45.21    4.18
   6  -1  -2   45.76    4.37
   6  -1  -2   46.79    4.56
   6   1   2   47.72    4.22
   6  -1  -2   53.08    4.42
   6  -1  -2   42.70    4.33
   6  -1  -2   48.11    4.34
  -6  -1   2   43.40    4.23
   6  -1  -2   41.79    4.35
  -6  -1   2   44.77    4.35
   6  -1  -2   46.20    4.55
   6   1   2   43.84    4.29
   6  -1  -2   48.76    4.37
  -6   1  -2   47.29    4.69
  -6   1  -2   48.75    4.36
   6   1   2   44.69    4.47
  -6   1  -2   45.78    5.04
   6   1   2   44.90    4.07
   6   1   2   43.60    4.27
  -7   1   2    6.43    0.99
   7   1  -2    6.83    1.00
  -7   1   2    4.16    1.31
  -7   1   2    6.66    1.00
   7   1  -2    7.25    1.15
  -7  -1  -2    7.15    1.29
  -7   1   2    6.05    1.33
  -7  -1  -2    6.33    0.90
  -7   1   2    7.69    1.07
  -7   1   2    5.41    1.12
   7  -1   2    7.14    1.06
   7  -1   2    6.73    0.87
  -7   1   2    7.62    0.82
  -7   1   2    6.17    0.84
   7   1  -2    6.01    0.96
   7   1  -2    7.32    1.15
   7  -1   2    5.14    1.01
  -7  -1  -2    7.33    1.46
   7   1  -2    5.99    1.04
   7  -1   2    6.71    0.83
  -7   1   2    7.19    0.95
   7   1  -2    6.07    1.02
   7   1  -2    5.47    1.09
  -7  -1  -2    5.52    1.41
   7  -1   2    5.83    0.94
  -7  -1  -2    7.80    1.10
  -7  -1  -2    7.59    1.09
   7   1  -2    7.97    1.10
   7  -1   2    5.84    1.02
   7  -1   2    6.98    1.00
  -7  -1  -2    5.94    0.86
  -7   1   2    8.41    1.25
   7   1  -2    7.70    1.02
   7  -1   2    6.70    0.93
   7   1  -2    7.20    1.17
   7  -1   2    6.49    0.90
   7  -1  -2    7.72    1.13
   7   1   2    6.40    1.05
  -7  -1   2    6.37    1.21
  -7   1  -2    8.15    1.14
   7  -1  -2    5.36    0.94
   7  -1  -2    5.15    0.99
   7   1   2    6.21    0.91
   7  -1  -2    6.78    1.02
  -7   1  -2    7.41    1.13
   7   1   2    7.34    1.01
  -7   1  -2    6.60    1.52
  -7   1  -2    7.07    0.90
  -7  -1   2    6.94    0.87
  -7  -1   2    7.14    1.18
   7   1   2    6.38    1.08
  -7  -1   2    6.33    0.97
   7  -1  -2    7.01    1.13
  -7   1  -2    5.69    1.33
   7   1   2    5.54    0.88
   7   1   2    5.77    0.86
   7   1   2    6.41    0.85
   7  -1  -2    5.59    1.12
   7   1   2    8.07    1.02
  -7  -1   2    5.45    0.95
  -7  -1   2    8.72    1.62
  -7  -1   2    6.14    1.02
  -7   1  -2    6.62    1.24
  -7  -1   2    6.82    0.88
   7  -1  -2    6.56    1.04
  -7  -1   2    5.71    1.34
   7   1   2    7.51    1.07
   7  -1  -2    7.19    1.18
  -8   1   2   43.88    4.52
  -8   1   2   47.51    4.56
   8   1  -2   46.04    4.59
  -8  -1  -2   41.78    5.31
  -8   1   2   48.24    4.47
   8  -1   2   44.34    4.29
   8  -1   2   48.32    4.74
  -8  -1  -2   55.18    4.37
  -8  -1  -2   51.62    5.06
  -8   1   2   44.32    4.94
  -8  -1  -2   52.69    4.36
   8   1  -2   42.50    4.36
  -8  -1  -2   46.98    4.58
   8  -1   2   54.39    4.57
   8   1  -2   49.73    4.82
   8   1  -2   47.72    4.40
   8  -1   2   48.97    4.74
   8  -1   2   46.79    4.28
   8   1  -2   48.84    4.82
   8   1  -2   54.65    4.66
  -8   1   2   43.55    4.42
  -8   1   2   40.19    4.49
   8   1  -2   43.92    4.59
  -8   1   2   52.32    5.47
  -8  -1  -2   42.51    4.60
   8  -1   2   45.02    4.48
   8   1  -2   44.85    4.58
   8  -1   2   47.09    4.53
  -8   1   2   43.23    4.62
   8   1   2   47.09    4.55
   8  -1  -2   45.50    4.60
   8  -1  -2   50.87    4.40
  -8  -1   2   42.96    4.55
  -8  -1   2   52.84    4.62
   8  -1  -2   46.05    4.78
  -8  -1   2   39.11    4.53
  -8  -1   2   43.82    4.96
  -8   1  -2   52.75    4.65
  -8  -1   2   48.53    5.36
   8  -1  -2   48.93    4.61
  -8  -1   2   49.25    4.27
   8   1   2   43.65    4.70
  -8   1  -2   41.82    4.96
   8   1   2   48.26    4.31
  -8  -1   2   53.26    4.50
  -8   1  -2   50.32    4.62
  -8  -1   2   43.76    4.64
   8   1   2   44.81    4.29
   8  -1  -2   47.15    4.82
  -8   1  -2   46.82    4.32
  -8   1  -2   45.88    5.37
   8  -1  -2   43.22    4.58
   8   1   2   51.69    4.52
   8  -1  -2   50.78    4.62
   8   1   2   53.65    4.60
  -9  -1  -2    6.78    0.96
   9   1  -2    7.07    1.24
  -9  -1  -2    6.29    1.56
  -9   1   2    5.53    1.57
   9   1  -2    7.71    1.20
  -9   1   2    8.01    1.90
  -9   1   2    9.59    1.21
   9  -1   2    4.81    1.16
   9  -1   2    7.53    1.17
  -9  -1  -2    7.40    1.84
  -9   1   2    6.99    0.92
   9  -1   2    7.62    1.19
   9   1  -2    8.92    1.23
  -9   1   2    6.64    1.36
  -9  -1  -2    5.81    0.98
   9   1  -2    6.88    1.37
   9  -1   2    8.22    1.35
  -9   1   2    6.22    1.41
   9   1  -2    5.24    1.26
  -9  -1  -2    6.92    1.34
   9   1  -2    5.40    1.25
  -9  -1  -2    3.97    1.31
   9  -1   2    7.89    1.13
  -9   1  -2    6.72    1.75
  -9   1  -2    7.13    1.45
   9   1   2    7.32    1.23
  -9   1  -2    8.25    1.85
   9  -1  -2    6.32    1.32
  -9  -1   2    6.01    1.13
  -9  -1   2    5.91    1.62
   9  -1  -2    6.28    1.15
   9  -1  -2    7.20    1.24
   9   1   2    6.40    1.21
   9   1   2    8.76    1.18
  -9  -1   2    6.45    1.14
  -9  -1   2    7.45    0.97
   9   1   2    6.82    1.12
  -9  -1   2    5.20    1.41
   9  -1  -2    8.24    1.31
  -9   1  -2    6.68    0.93
  -9   1  -2    9.51    1.39
  -9   1  -2    7.28    0.96
  -9  -1   2    6.69    1.35
  -9  -1   2    7.12    0.96
  -9  -1   2   11.06    2.04
   9   1   2    6.46    1.26
   9   1   2    7.58    1.33
   9  -1  -2    6.58    1.42
 -10   1   2   25.70    3.52
  10  -1   2   23.09    2.66
  10   1  -2   26.11    3.08
 -10   1   2   24.25    3.66
 -10  -1  -2   29.85    3.84
  10   1  -2   25.91    2.77
  10   1  -2   29.96    3.15
 -10   1   2   23.52    2.98
 -10  -1  -2   29.38    3.60
  10  -1   2   24.87    2.95
  10  -1   2   27.98    2.84
 -10   1   2   27.93    3.00
 -10  -1  -2   26.81    3.20
 -10  -1  -2   23.06    2.86
 -10  -1  -2   23.84    2.47
 -10  -1  -2   27.16    2.52
  10  -1   2   29.39    3.09
  10   1  -2   30.06    3.00
  10  -1  -2   27.21    3.08
  10   1   2   22.80    2.93
 -10   1  -2   27.65    3.12
  10   1   2   26.91    2.85
  10   1   2   22.40    2.66
 -10   1  -2   24.66    3.43
  10  -1  -2   25.58    3.03
 -10  -1   2   27.07    3.16
  10  -1  -2   31.58    3.06
  10  -1  -2   24.40    2.76
 -10  -1   2   22.25    2.67
  10   1   2   23.97    2.69
  10   1   2   25.28    3.00
 -10  -1   2   25.14    2.96
 -10  -1   2   24.47    3.43
 -10   1  -2   26.11    3.75
 -10   1  -2   27.81    2.94
 -11  -1  -2    7.42    1.73
  11   1  -2    5.50    1.30
  11   1  -2    4.82    1.45
  11  -1   2    6.94    1.41
 -11   1   2    1.45    1.59
 -11  -1  -2    5.51    1.37
  11  -1   2    7.08    1.30
  11  -1   2    6.44    1.37
 -11  -1  -2    6.40    1.91
 -11   1   2    7.32    1.54
 -11   1   2    6.75    1.52
  11   1   2    5.20    1.37
 -11  -1   2    8.08    2.13
  11   1   2    5.80    1.22
 -11   1  -2    5.06    1.65
 -11   1  -2    4.53    1.46
 -11  -1   2    7.69    1.62
 -11   1  -2    6.68    1.42
 -11  -1   2    4.64    1.42
  11  -1  -2    5.80    1.30
  11   1   2    4.14    1.38
  11  -1  -2    5.16    1.48
 -12   1   2    2.49    1.31
  12   1  -2    4.45    1.47
  12  -1   2    2.98    1.34
 -12   1   2    4.79    1.95
 -12  -1  -2    6.51    1.87
  12   1  -2    5.66    1.39
 -12  -1  -2    6.67    1.51
  12  -1   2    5.09    1.36
 -12   1   2    6.04    1.67
 -12  -1  -2    6.39    1.69
 -12  -1   2    3.95    1.96
 -12  -1   2    6.75    1.60
 -12   1  -2    5.67    2.45
 -12   1  -2    5.87    1.33
  12  -1  -2    4.95    1.55
  12  -1  -2    5.01    1.41
 -12   1  -2    5.10    1.66
  12   1   2    3.89    1.23
 -12  -1   2    3.02    1.46
  12   1   2    5.34    1.41
  13  -1   2    5.21    1.41
 -13   1   2    3.22    1.22
 -13   1   2    1.33    1.39
 -13  -1  -2    3.39    1.37
  13   1  -2    3.48    1.27
  13  -1   2    4.21    1.45
  13   1  -2    1.38    1.62
 -13  -1  -2    2.29    1.45
 -13   1  -2   -0.70    1.11
  13  -1  -2    1.06    1.17
 -13  -1   2    2.46    1.53
 -13   1  -2    2.85    1.49
  13   1   2    2.42    1.20
  13   1   2    2.64    1.60
 -13  -1   2    2.76    1.35
  13  -1  -2    2.30    1.52
   0  -2  -2    0.61    0.36
   0  -2  -2    1.04    0.33
   0   2  -2    1.28    0.38
   0   2  -2    0.57    0.26
   0   2   2    0.17    0.36
   0   2  -2    0.06    0.31
   0  -2  -2    1.00    0.33
   0   2  -2    0.51    0.27
   0   2   2    1.18    0.36
   0   2  -2    1.29    0.33
   0  -2  -2    1.07    0.34
   0  -2   2    1.12    0.40
   0   2   2    2.18    0.41
   0   2   2    0.65    0.35
   0  -2   2    0.61    0.32
   0  -2   2    1.46    0.32
   0  -2   2    0.71    0.32
   0   2  -2    0.77    0.33
   0   2   2    1.16    0.32
   0  -2  -2    1.32    0.41
   0  -2  -2    0.31    0.27
   0   2  -2    0.88    0.39
   0  -2  -2    0.69    0.32
   0   2  -2    1.21    0.35
   0  -2   2    0.58    0.35
   0   2   2    1.28    0.39
   0  -2   2    1.17    0.29
   0   2   2    0.98    0.31
   0  -2  -2    1.18    0.37
   0   2   2    0.72    0.32
   0  -2   2    0.58    0.33
   0   2   2    1.06    0.31
   0  -2   2    1.31    0.36
   0   2   2    0.64    0.34
   0   2  -2    1.25    0.33
   0   2  -2    0.92    0.33
   1   2  -2    5.64    0.72
  -1  -2  -2    4.55    0.60
  -1  -2  -2    2.92    0.58
   1   2  -2    6.43    0.71
   1   2  -2    3.87    0.63
   1  -2   2    6.45    0.64
   1  -2   2    4.94    0.65
  -1   2   2    4.83    0.67
  -1   2   2    3.69    0.62
   1  -2   2    3.17    0.61
   1   2  -2    4.81    0.67
  -1  -2  -2    4.59    0.59
   1   2  -2    4.47    0.62
   1  -2   2    6.09    0.65
   1  -2   2    5.84    0.62
   1   2  -2    4.40    0.62
   1   2  -2    5.37    0.58
  -1   2   2    5.29    0.63
  -1  -2  -2    4.89    0.60
  -1   2   2    4.94    0.63
  -1  -2  -2    6.11    0.66
  -1  -2  -2    5.38    0.65
  -1  -2  -2    4.90    0.59
  -1   2   2    5.58    0.65
   1  -2   2    4.68    0.55
  -1   2   2    5.00    0.64
  -1   2   2    4.12    0.60
  -1   2   2    4.87    0.60
  -1  -2  -2    3.65    0.64
  -1   2   2    5.03    0.64
  -1  -2  -2    5.77    0.62
   1  -2   2    4.01    0.59
  -1  -2  -2    5.01    0.64
   1   2  -2    4.74    0.69
  -1  -2  -2    4.71    0.64
  -1  -2  -2    5.48    0.66
  -1   2   2    6.41    0.62
  -1   2   2    3.76    0.61
   1  -2   2    4.01    0.59
   1   2  -2    3.66    0.61
   1   2  -2    4.15    0.62
   1  -2   2    6.81    0.64
   1  -2   2    4.53    0.63
  -1  -2  -2    4.07    0.52
   1  -2   2    4.98    0.62
   1  -2   2    7.09    0.67
  -1  -2  -2    4.38    0.60
   1  -2   2    5.82    0.60
   1  -2   2    5.02    0.70
   1   2  -2    5.32    0.60
  -1  -2  -2    5.16    0.59
  -1  -2  -2    5.62    0.56
  -1   2   2    4.64    0.59
   1   2  -2    5.77    0.64
  -1  -2   2    5.14    0.67
   1   2   2    4.70    0.54
  -1  -2   2    5.52    0.69
   1  -2  -2    4.16    0.61
   1   2   2    4.90    0.59
   1   2   2    5.53    0.63
   1  -2  -2    4.15    0.62
  -1   2  -2    5.09    0.55
   1   2   2    5.74    0.63
  -1   2  -2    4.73    0.61
  -1  -2   2    4.82    0.64
   1  -2  -2    5.15    0.65
   1  -2  -2    3.82    0.59
  -1   2  -2    4.91    0.61
   1   2   2    4.49    0.67
   1   2   2    3.36    0.60
  -1  -2   2    5.68    0.63
  -1  -2   2    4.79    0.63
  -1  -2   2    4.32    0.63
  -1   2  -2    5.56    0.61
  -1   2  -2    4.63    0.62
   1   2   2    4.53    0.62
  -1  -2   2    5.29    0.64
   1   2   2    4.15    0.65
   1   2   2    3.55    0.63
   1   2   2    4.79    0.68
   1  -2  -2    3.85    0.65
  -1   2  -2    4.93    0.67
  -1  -2   2    3.68    0.55
  -1  -2   2    5.27    0.65
   1   2   2    3.28    0.61
   1   2   2    2.16    0.60
  -1  -2   2    3.17    0.56
   1   2   2    3.30    0.53
   1  -2  -2    5.63    0.67
   1  -2  -2    5.24    0.62
  -1   2  -2    4.88    0.64
   1   2   2    4.74    0.61
   1   2   2    4.47    0.61
   1  -2  -2    4.01    0.59
[truncated: 5,071,352 more chars]
