# Supplementary material for: Di-tert-butyl­diiso­thio­cyanato­tin(IV)
Source: IUCrdata. 2025 Jan 7;10(Pt 1):x241244. doi: 10.1107/S2414314624012446 (PMC11799781; doi:10.1107/S2414314624012446)
Supplement: Supplementary file 2 [file x-10-x241244-Isup2.hkl]

data_I                                                                          
_shelx_title ' AKP001_0ma in Pbcm'                                              
_shelx_refln_list_code          4                                               
_shelx_F_calc_maximum      743.34                                               
_exptl_crystal_F_000      2088.00                                               
_reflns_d_resolution_high  0.7570                                               
                                                                                
loop_                                                                           
 _space_group_symop_operation_xyz                                               
 'x, y, z'                                                                      
 '-x, -y, z+1/2'                                                                
 '-x, y+1/2, -z+1/2'                                                            
 'x, -y+1/2, -z'                                                                
 '-x, -y, -z'                                                                   
 'x, y, -z-1/2'                                                                 
 'x, -y-1/2, z-1/2'                                                             
 '-x, y-1/2, z'                                                                 
                                                                                
_cell_length_a     9.6669                                                       
_cell_length_b    11.9440                                                       
_cell_length_c    36.0164                                                       
_cell_angle_alpha  90.000                                                       
_cell_angle_beta   90.000                                                       
_cell_angle_gamma  90.000                                                       
                                                                                
_shelx_F_squared_multiplier     1.000                                           
                                                                                
loop_                                                                           
 _refln_index_h                                                                 
 _refln_index_k                                                                 
 _refln_index_l                                                                 
 _refln_F_squared_calc                                                          
 _refln_F_squared_meas                                                          
 _refln_F_squared_sigma                                                         
 _refln_observed_status                                                         
   1   0   0          0.03         16.58        12.21 o                         
   2   0   0     275504.06     273521.66      4868.27 o                         
   3   0   0        202.00        155.08        51.59 o                         
   4   0   0     552549.75     576164.50     11224.26 o                         
   5   0   0       4366.42       3994.34       116.04 o                         
   6   0   0      53517.32      52423.70      1062.32 o                         
   7   0   0       4547.20       4207.50       156.68 o                         
   8   0   0       5248.35       5428.93       233.67 o                         
   9   0   0      12113.26      11924.29       420.48 o                         
  10   0   0       1045.74       1398.34       182.96 o                         
  11   0   0       7021.07       7177.25       485.20 o                         
  12   0   0         84.58        598.15       290.93 o                         
   1   1   0     519346.31     532664.81      9856.11 o                         
   2   1   0         81.90         14.49        25.89 o                         
   3   1   0     478599.16     487748.59      6726.42 o                         
   4   1   0          0.27        165.62        36.14 o                         
   5   1   0      77539.18      75761.55      1053.32 o                         
   6   1   0        511.44        533.60        45.88 o                         
   7   1   0      43730.45      43191.01       703.58 o                         
   8   1   0       2832.46       2829.10       117.17 o                         
   9   1   0       2109.58       2142.43       127.04 o                         
  10   1   0       5459.84       5438.60       202.60 o                         
  11   1   0         59.80         51.70       147.40 o                         
  12   1   0       3944.00       4242.28       317.40 o                         
   0   2   0      49248.95      51907.61      1229.91 o                         
   1   2   0         57.73         22.32        25.74 o                         
   2   2   0       7925.37       9966.80       143.02 o                         
   3   2   0       2204.37       2247.10        58.76 o                         
   4   2   0      68768.75      70830.05       971.09 o                         
   5   2   0       1865.32       1755.48        56.77 o                         
   6   2   0      24775.23      24861.76       367.73 o                         
   7   2   0        598.27        615.29        58.37 o                         
   8   2   0      15776.87      15807.42       322.32 o                         
   9   2   0         79.11         93.84        93.69 o                         
  10   2   0       1023.73       1277.47       135.86 o                         
  11   2   0       1338.05       1273.14       193.76 o                         
  12   2   0         31.65        570.71       210.31 o                         
   1   3   0      12440.15      12022.73       169.73 o                         
   2   3   0        392.44        474.79        37.07 o                         
   3   3   0       3397.45       4573.88       100.55 o                         
   4   3   0        570.83        581.82        48.77 o                         
   5   3   0         27.83         35.13        41.98 o                         
   6   3   0       1124.46       1250.02        60.57 o                         
   7   3   0       6879.52       7455.83       154.33 o                         
   8   3   0       1192.76       1427.01        95.15 o                         
   9   3   0        759.71        907.66       109.20 o                         
  10   3   0        151.51        190.54       128.06 o                         
  11   3   0        146.50         42.71       187.69 o                         
  12   3   0         14.66        216.46       229.89 o                         
   0   4   0        500.28        348.74        61.82 o                         
   1   4   0       1264.88       1093.94        49.14 o                         
   2   4   0       2452.80       2913.65        73.28 o                         
   3   4   0         73.68        108.25        43.16 o                         
   4   4   0      11357.16      12479.88       202.29 o                         
   5   4   0         77.04        121.78        44.66 o                         
   6   4   0       3655.69       3501.49        96.43 o                         
   7   4   0          6.80        214.87        56.43 o                         
   8   4   0      11419.26      11875.33       263.02 o                         
   9   4   0        896.09        874.80       110.72 o                         
  10   4   0          9.25         45.98       136.52 o                         
  11   4   0        117.48        271.57       197.09 o                         
  12   4   0        151.87        214.30       245.84 o                         
   1   5   0      56639.25      58558.11       905.78 o                         
   2   5   0        468.65        384.71        53.87 o                         
   3   5   0      22010.24      22390.78       320.03 o                         
   4   5   0          0.92         59.36        46.20 o                         
   5   5   0      71192.58      73321.94      1056.71 o                         
   6   5   0        782.24        935.24        64.64 o                         
   7   5   0      21513.36      20517.82       354.25 o                         
   8   5   0          8.29         36.23        83.92 o                         
   9   5   0       4758.17       5151.78       201.22 o                         
  10   5   0       4595.41       4292.32       396.05 o                         
  11   5   0       1181.64       1277.98       248.67 o                         
  12   5   0       1856.41       1719.61       283.60 o                         
   0   6   0     355412.78     377903.16      7603.44 o                         
   1   6   0        370.81        497.09        64.14 o                         
   2   6   0     151081.36     151126.94      2210.60 o                         
   3   6   0       1353.05       1257.15        66.41 o                         
   4   6   0     169918.56     163193.72      2452.03 o                         
   5   6   0       1949.81       1910.39        78.73 o                         
   6   6   0      19675.08      19288.35       322.78 o                         
   7   6   0       3827.04       3859.89       131.01 o                         
   8   6   0      18505.25      17084.11       406.17 o                         
   9   6   0       5317.33       5457.90       200.87 o                         
  10   6   0         17.95       -102.46       156.27 o                         
  11   6   0       3758.82       4107.19       344.65 o                         
   1   7   0     288909.47     286058.25      4517.13 o                         
   2   7   0          1.88         -0.47        58.37 o                         
   3   7   0     203654.91     196912.38      2831.44 o                         
   4   7   0        138.18        298.04        57.71 o                         
   5   7   0      33449.98      34215.64       524.62 o                         
   6   7   0       3821.89       3602.29       121.83 o                         
   7   7   0      13265.50      13478.87       313.03 o                         
   8   7   0       2423.12       2593.33       144.46 o                         
   9   7   0          9.75        138.82       131.16 o                         
  10   7   0       7057.72       6880.65       319.13 o                         
  11   7   0         86.86         63.42       374.44 o                         
   0   8   0      72236.77      81529.86      1648.78 o                         
   1   8   0          8.44        -88.41        60.47 o                         
   2   8   0      74192.59      75840.82      1170.40 o                         
   3   8   0       1914.06       1774.41        90.37 o                         
   4   8   0      35968.93      36046.06       552.43 o                         
   5   8   0        587.83        682.85        82.03 o                         
   6   8   0       7397.85       7715.25       216.77 o                         
   7   8   0         38.56         82.92       104.25 o                         
   8   8   0       4933.27       5064.77       213.83 o                         
   9   8   0        131.37         46.36       152.77 o                         
  10   8   0         21.04        543.11       198.16 o                         
  11   8   0       2700.77       2766.49       552.06 o                         
   1   9   0       2050.88       2660.73       109.48 o                         
   2   9   0       1305.57       1263.83        97.34 o                         
   3   9   0       2380.39       2807.07       122.75 o                         
   4   9   0       1692.86       1351.00       100.97 o                         
   5   9   0      10068.92      10714.73       275.45 o                         
   6   9   0       3064.01       3218.79       167.90 o                         
   7   9   0       6495.28       5994.20       241.75 o                         
   8   9   0       1155.74       1169.51       168.98 o                         
   9   9   0       1379.30       1466.40       190.94 o                         
  10   9   0         14.33        377.15       341.79 o                         
   0  10   0        143.89        205.81       127.69 o                         
   1  10   0         27.27        -12.62        84.13 o                         
   2  10   0       1942.70       1842.48       129.23 o                         
   3  10   0          9.72         -3.46       104.18 o                         
   4  10   0        937.39        904.62       122.44 o                         
   5  10   0       1975.51       1938.44       164.34 o                         
   6  10   0       4306.17       4455.01       257.27 o                         
   7  10   0        456.19        596.80       195.81 o                         
   8  10   0         78.94        222.97       185.80 o                         
   9  10   0       1774.96       1545.53       219.97 o                         
   1  11   0       2668.33       2685.46       182.59 o                         
   2  11   0        692.06        468.58       139.20 o                         
   3  11   0         93.45        219.84       129.75 o                         
   4  11   0        444.33        651.56       158.51 o                         
   5  11   0        303.98        -28.16       164.94 o                         
   6  11   0       2002.12       2152.20       265.29 o                         
   7  11   0       2036.16       1802.61       270.29 o                         
   8  11   0        142.97        614.88       207.92 o                         
   9  11   0       2129.28       2568.09       309.34 o                         
   0  12   0       4732.26       4673.23       387.30 o                         
   1  12   0        120.30        165.05       154.77 o                         
   2  12   0       4156.07       3925.07       280.51 o                         
   3  12   0       2048.86       1741.46       224.60 o                         
   4  12   0      14981.93      15346.14       614.28 o                         
   5  12   0       1455.02       1764.54       441.87 o                         
   6  12   0       7617.04       7179.29       558.83 o                         
   7  12   0        763.14        166.39       251.10 o                         
   8  12   0       9653.40       9933.84       568.84 o                         
   1  13   0      53005.47      55120.45      1473.46 o                         
   2  13   0       1797.57       1758.93       263.20 o                         
   3  13   0      40019.16      40580.55      1375.62 o                         
   4  13   0        844.73        561.00       371.45 o                         
   5  13   0      18417.81      19410.21      1056.83 o                         
   6  13   0       5000.87       4236.38       483.42 o                         
   7  13   0       7304.76       6840.42       631.01 o                         
   0  14   0      69889.34      71599.83      3513.13 o                         
   1  14   0        242.64        124.09       263.01 o                         
   2  14   0      49139.64      51410.11      1750.36 o                         
   3  14   0        263.55        445.06       252.51 o                         
   4  14   0      21686.05      22315.77      1004.02 o                         
   5  14   0        219.34       -145.32       464.32 o                         
   1  15   0      19045.25      16914.54       804.34 o                         
   2  15   0        296.59          3.93       258.25 o                         
   3  15   0       8388.63       7052.13       509.23 o                         
   1   1   1        247.14        143.83        12.40 o                         
   2   1   1       4548.42       3877.84        43.42 o                         
   3   1   1       7795.00       6654.35        74.63 o                         
   4   1   1      60115.62      56353.23       555.48 o                         
   5   1   1      12433.77      11915.07       129.21 o                         
   6   1   1      12117.23      11771.94       137.52 o                         
   7   1   1      10722.07      10713.94       144.38 o                         
   8   1   1       8236.35       8549.90       144.80 o                         
   9   1   1       5526.14       5657.75       133.84 o                         
  10   1   1       3473.92       3791.61       126.14 o                         
  11   1   1       2250.11       2386.40       165.16 o                         
  12   1   1        571.81        735.89       148.19 o                         
   0   2   1         66.87         35.28        27.97 o                         
   1   2   1       2403.81       2280.32        38.34 o                         
   2   2   1        306.31        291.30        20.30 o                         
   3   2   1      39357.22      38214.34       374.05 o                         
   4   2   1       7211.59       6825.87        81.65 o                         
   5   2   1      32544.14      31928.00       323.26 o                         
   6   2   1       7885.13       7574.12        97.74 o                         
   7   2   1      25758.69      26045.74       305.65 o                         
   8   2   1       9172.98       9372.99       154.96 o                         
   9   2   1      11630.69      11888.14       214.01 o                         
  10   2   1       7976.23       7992.93       191.82 o                         
  11   2   1       5894.64       5579.17       232.18 o                         
  12   2   1       2180.51       2218.28       197.34 o                         
   1   3   1        302.90        219.81        24.12 o                         
   2   3   1       5203.89       5568.10        66.49 o                         
   3   3   1          5.95        -38.30        25.53 o                         
   4   3   1       8921.75       9752.00       137.73 o                         
   5   3   1         25.19         15.68        27.77 o                         
   6   3   1      22417.52      22112.09       246.76 o                         
   7   3   1       2115.45       2399.00        59.30 o                         
   8   3   1      20863.99      20953.48       276.75 o                         
   9   3   1       3560.17       3622.72       112.67 o                         
  10   3   1      14519.68      14315.92       296.10 o                         
  11   3   1       5374.67       5481.08       254.90 o                         
  12   3   1       4920.68       4617.12       263.40 o                         
   0   4   1        834.67        765.71        50.10 o                         
   1   4   1        114.44         95.18        27.77 o                         
   2   4   1        249.61        338.62        33.12 o                         
   3   4   1       6809.55       6904.72        88.51 o                         
   4   4   1         98.93         44.94        31.00 o                         
   5   4   1      15513.58      15547.23       176.09 o                         
   6   4   1        520.56        532.08        39.08 o                         
   7   4   1      22528.68      22005.69       263.60 o                         
   8   4   1       1214.43       1320.81        69.53 o                         
   9   4   1      17488.69      17257.50       296.10 o                         
  10   4   1       5113.92       4806.77       180.69 o                         
  11   4   1       8828.08       8522.49       317.77 o                         
  12   4   1       3661.82       3503.40       247.81 o                         
   1   5   1        206.95        188.54        37.79 o                         
   2   5   1       6482.90       6392.27        87.73 o                         
   3   5   1       1208.41       1178.59        42.65 o                         
   4   5   1      27921.87      27915.83       287.84 o                         
   5   5   1       1645.82       1735.03        50.79 o                         
   6   5   1      19919.14      20166.06       234.12 o                         
   7   5   1       5554.28       5648.96        99.70 o                         
   8   5   1      16921.38      17219.08       261.13 o                         
   9   5   1       3715.69       4195.41       123.66 o                         
  10   5   1       5740.45       5944.58       210.50 o                         
  11   5   1       2477.83       2775.39       204.95 o                         
  12   5   1       2402.16       2583.55       306.37 o                         
   0   6   1       2418.53       2497.09        83.71 o                         
   1   6   1      22521.54      23603.37       259.95 o                         
   2   6   1       1329.75       1255.50        48.60 o                         
   3   6   1       6882.62       6964.33        98.43 o                         
   4   6   1        279.71        373.45        38.67 o                         
   5   6   1      12575.26      12402.14       154.50 o                         
   6   6   1       2830.55       2804.53        71.06 o                         
   7   6   1       8997.15       9108.67       147.92 o                         
   8   6   1       2129.21       2238.45        90.11 o                         
   9   6   1        560.83        728.14        92.49 o                         
  10   6   1        935.11       1020.43       129.85 o                         
  11   6   1        812.24        706.63       176.59 o                         
   1   7   1       6094.65       5527.14        96.69 o                         
   2   7   1        221.53        283.73        43.60 o                         
   3   7   1       4547.95       4513.44        83.39 o                         
   4   7   1         59.86        108.31        40.78 o                         
   5   7   1       1736.89       1996.46        64.01 o                         
   6   7   1        464.75        649.99        55.10 o                         
   7   7   1        382.50        641.38        68.91 o                         
   8   7   1        157.64        379.30        76.09 o                         
   9   7   1        689.82        783.21       103.84 o                         
  10   7   1        275.55        598.79       125.73 o                         
  11   7   1         56.19         37.63       190.38 o                         
   0   8   1       2706.47       2866.37       101.48 o                         
   1   8   1       1166.97       1095.30        56.45 o                         
   2   8   1       3055.43       2949.78        78.23 o                         
   3   8   1      10797.48      10587.65       146.51 o                         
   4   8   1       6093.50       6011.45       103.91 o                         
   5   8   1       8246.88       8399.55       139.15 o                         
   6   8   1       7544.64       7615.34       150.36 o                         
   7   8   1       6787.13       7095.88       170.55 o                         
   8   8   1       4547.63       4552.20       145.60 o                         
   9   8   1       2363.39       2256.11       131.57 o                         
  10   8   1       1173.44       1188.96       148.43 o                         
  11   8   1       1101.78       2068.14       365.20 o                         
   1   9   1         24.19         47.58        48.00 o                         
   2   9   1       7191.08       7066.33       130.35 o                         
   3   9   1        378.40        358.63        59.96 o                         
   4   9   1       4959.41       5349.26       113.18 o                         
   5   9   1       2547.09       2452.06        93.47 o                         
   6   9   1      12537.99      12835.77       244.10 o                         
   7   9   1       3497.86       3422.75       138.59 o                         
   8   9   1       4148.38       4241.18       167.45 o                         
   9   9   1       1244.16       1022.99       139.83 o                         
  10   9   1       3183.22       3119.33       347.18 o                         
   0  10   1         58.90         23.24        82.71 o                         
   1  10   1         10.99        -86.32        57.55 o                         
   2  10   1         43.40        -77.80        63.44 o                         
   3  10   1       1824.55       1808.98        99.69 o                         
   4  10   1          7.85       -106.94        71.87 o                         
   5  10   1       3907.33       3834.12       146.69 o                         
   6  10   1         85.35        167.99       102.31 o                         
   7  10   1       5565.61       5486.64       216.27 o                         
   8  10   1        498.11        410.08       123.01 o                         
   9  10   1       7602.13       7452.91       291.28 o                         
   1  11   1        536.70        519.14        96.70 o                         
   2  11   1        979.98        880.40       110.23 o                         
   3  11   1        150.42         63.32        94.74 o                         
   4  11   1       1757.32       1505.98       126.95 o                         
   5  11   1        128.25        202.62       116.08 o                         
   6  11   1       8532.82       8516.24       316.56 o                         
   7  11   1        156.25        114.37       151.67 o                         
   8  11   1       8145.86       8677.27       334.66 o                         
   9  11   1       2183.42       2307.04       204.14 o                         
   0  12   1          6.26        -79.04       143.26 o                         
   1  12   1        582.33        630.94       115.83 o                         
   2  12   1         44.01         70.12       117.20 o                         
   3  12   1       4433.24       4075.44       217.29 o                         
   4  12   1        237.62        213.47       136.73 o                         
   5  12   1      11150.03      10507.91       402.19 o                         
   6  12   1       1874.90       1769.75       222.18 o                         
   7  12   1       5467.35       5360.98       312.24 o                         
   8  12   1       1753.20       2058.59       207.74 o                         
   1  13   1       3388.09       3477.33       192.86 o                         
   2  13   1       2426.53       2057.03       178.77 o                         
   3  13   1        519.26        591.62       157.68 o                         
   4  13   1       5496.66       5250.84       311.34 o                         
   5  13   1         75.35         66.51       200.28 o                         
   6  13   1       3198.49       2833.90       321.85 o                         
   7  13   1        684.37        987.73       300.78 o                         
   0  14   1       7301.25       7391.31       439.05 o                         
   1  14   1          0.31         26.26       134.00 o                         
   2  14   1       4471.15       4902.51       271.35 o                         
   3  14   1         87.47        175.63       204.56 o                         
   4  14   1       2246.22       2021.24       251.75 o                         
   5  14   1        101.07         29.89       215.07 o                         
   1  15   1       1905.13       1917.73       222.60 o                         
   2  15   1        628.35        294.23       192.45 o                         
   3  15   1       2764.35       2769.26       265.45 o                         
   2   0   2         63.64         37.54        23.16 o                         
   3   0   2     118540.22     109043.41      1670.72 o                         
   4   0   2       3556.52       3347.95        71.83 o                         
   5   0   2      89020.42      86824.55      1245.32 o                         
   6   0   2        593.20        568.61        48.62 o                         
   7   0   2      59601.55      61057.64       933.53 o                         
   8   0   2       2934.34       3198.65       115.44 o                         
   9   0   2      14082.04      13956.15       324.28 o                         
  10   0   2       3448.00       3679.79       184.04 o                         
  11   0   2       7259.43       6315.45       336.16 o                         
  12   0   2        867.45        715.48       211.95 o                         
   1   1   2         26.91         -3.21        11.22 o                         
   2   1   2       5258.97       5021.60        67.84 o                         
   3   1   2        279.62        237.05        21.34 o                         
   4   1   2      76792.24      74811.90       755.34 o                         
   5   1   2       2545.75       2571.66        47.94 o                         
   6   1   2      28257.95      27915.61       303.75 o                         
   7   1   2       3860.56       3983.77        74.52 o                         
   8   1   2      27411.32      28363.17       370.65 o                         
   9   1   2       3906.04       4251.17       106.48 o                         
  10   1   2      16236.38      15568.88       301.66 o                         
  11   1   2       3442.14       3556.36       185.43 o                         
  12   1   2       3019.69       3031.19       202.22 o                         
   0   2   2        700.06        567.89        32.93 o                         
   1   2   2       2848.78       2902.97        40.01 o                         
   2   2   2        265.20        248.78        20.16 o                         
   3   2   2         30.98         33.94        21.24 o                         
   4   2   2        237.39        255.88        26.66 o                         
   5   2   2        594.82        873.69        33.70 o                         
   6   2   2       4809.07       4739.62        76.42 o                         
   7   2   2      16687.26      17624.46       216.15 o                         
   8   2   2       5493.23       5636.21       108.89 o                         
   9   2   2       8703.83       9011.14       171.91 o                         
  10   2   2       4405.53       4639.36       141.03 o                         
  11   2   2       9209.72       9481.13       296.07 o                         
  12   2   2       2975.42       3314.34       217.82 o                         
   1   3   2        322.57        191.42        24.02 o                         
   2   3   2       3590.54       3481.71        49.81 o                         
   3   3   2         66.01         57.69        26.72 o                         
   4   3   2        538.28        479.07        32.09 o                         
   5   3   2         73.48        137.72        28.91 o                         
   6   3   2         86.27        225.54        34.65 o                         
   7   3   2        816.86        924.95        47.41 o                         
   8   3   2       1111.00       1277.93        63.17 o                         
   9   3   2       1224.57       1272.65        77.89 o                         
  10   3   2       1770.87       2094.47       114.55 o                         
  11   3   2        856.53        832.88       162.87 o                         
  12   3   2        523.76        672.66       222.29 o                         
   0   4   2       1133.32       1130.10        53.10 o                         
   1   4   2      10648.52      10262.79       126.90 o                         
   2   4   2        693.31        536.91        34.05 o                         
   3   4   2         48.37        150.52        30.95 o                         
   4   4   2        891.05        847.16        37.21 o                         
   5   4   2          0.64         34.85        31.35 o                         
   6   4   2       1700.69       1575.92        50.22 o                         
   7   4   2        528.77        686.51        46.48 o                         
   8   4   2        940.42       1030.87        61.48 o                         
   9   4   2       4184.78       4387.32       120.67 o                         
  10   4   2        550.82        674.72       101.33 o                         
  11   4   2       2507.70       3059.76       204.12 o                         
  12   4   2        130.46        630.04       187.36 o                         
   1   5   2        349.24        269.40        37.92 o                         
   2   5   2        442.45        493.99        38.32 o                         
   3   5   2       2681.50       2739.00        55.20 o                         
   4   5   2         53.92        169.51        32.59 o                         
   5   5   2       2132.48       2089.67        52.86 o                         
   6   5   2       8461.98       8649.13       123.77 o                         
   7   5   2       2907.30       2872.57        75.56 o                         
   8   5   2      11250.10      11675.77       201.63 o                         
   9   5   2       4731.96       5002.19       138.55 o                         
  10   5   2       9777.63      10002.42       277.67 o                         
  11   5   2       1430.12       1610.78       183.48 o                         
  12   5   2       6297.68       6200.70       327.07 o                         
   0   6   2       2802.02       3065.10        90.21 o                         
   1   6   2         88.28         62.02        40.43 o                         
   2   6   2        127.36         75.82        36.59 o                         
   3   6   2      21419.13      20952.16       229.23 o                         
   4   6   2       1253.33       1288.02        48.45 o                         
   5   6   2      27995.66      27172.88       293.71 o                         
   6   6   2       2076.08       2123.41        65.22 o                         
   7   6   2      19269.95      19534.19       261.40 o                         
   8   6   2       2032.32       2012.45        88.27 o                         
   9   6   2      14401.72      13808.68       288.46 o                         
  10   6   2       2712.93       2750.87       165.17 o                         
  11   6   2       5736.18       4837.39       281.31 o                         
   1   7   2          0.99         36.83        39.89 o                         
   2   7   2      27442.20      26255.78       293.52 o                         
   3   7   2        639.14        730.34        46.77 o                         
   4   7   2      32748.75      33329.72       349.21 o                         
   5   7   2        549.45        621.41        48.53 o                         
   6   7   2      35787.18      35085.48       405.50 o                         
   7   7   2       3236.45       3443.05       102.15 o                         
   8   7   2      16472.49      16263.23       300.42 o                         
   9   7   2       2078.44       1894.79       121.88 o                         
  10   7   2       3547.19       3320.12       169.91 o                         
  11   7   2       2534.55       2448.77       277.99 o                         
   0   8   2        917.35        817.09        68.93 o                         
   1   8   2       5210.94       5686.59       100.09 o                         
   2   8   2         83.13         48.18        46.75 o                         
   3   8   2       6670.85       6764.81       112.28 o                         
   4   8   2         97.09        165.39        46.58 o                         
   5   8   2      14765.09      15192.78       205.55 o                         
   6   8   2       3691.68       3671.98       107.34 o                         
   7   8   2      12793.78      13485.85       256.69 o                         
   8   8   2       3316.81       3346.59       141.49 o                         
   9   8   2       6501.10       6616.22       201.81 o                         
  10   8   2       3901.91       3345.60       198.77 o                         
   1   9   2       2055.83       2084.00        72.22 o                         
   2   9   2         48.94         50.50        52.07 o                         
   3   9   2        169.32        107.50        54.84 o                         
   4   9   2        110.00        166.88        55.30 o                         
   5   9   2        220.32        464.14        68.27 o                         
   6   9   2       2229.42       2290.88       110.22 o                         
   7   9   2       1466.10       1375.75       109.88 o                         
   8   9   2       4586.78       4704.55       178.68 o                         
   9   9   2       4099.21       4161.13       182.38 o                         
  10   9   2       4324.84       4665.63       315.67 o                         
   0  10   2       1305.20       1237.83       109.51 o                         
   1  10   2        177.82        183.20        60.22 o                         
   2  10   2       1999.02       2134.64        94.51 o                         
   3  10   2        121.92        161.78        76.30 o                         
   4  10   2       1200.92       1149.96        92.51 o                         
   5  10   2        799.92        769.40       100.93 o                         
   6  10   2         55.01         34.25        99.76 o                         
   7  10   2         36.15        353.57       111.96 o                         
   8  10   2         53.49         31.91       109.72 o                         
   9  10   2       2406.87       2141.14       192.06 o                         
   1  11   2       2119.51       2089.72       123.96 o                         
   2  11   2        724.11        742.86       105.70 o                         
   3  11   2        978.17        905.02       108.79 o                         
   4  11   2        951.23        876.39       117.71 o                         
   5  11   2       2981.74       3001.24       172.13 o                         
   6  11   2         59.34        380.02       134.61 o                         
   7  11   2       1612.40       1931.43       172.89 o                         
   8  11   2         23.99         58.68       133.31 o                         
   9  11   2        560.29        803.64       180.29 o                         
   0  12   2        604.84        822.35       168.57 o                         
   1  12   2        123.20         56.80       104.89 o                         
   2  12   2       1622.23       1611.94       151.47 o                         
   3  12   2          8.80          8.42       122.33 o                         
   4  12   2       1251.84       1520.58       168.66 o                         
   5  12   2         43.97         49.92       160.41 o                         
   6  12   2        743.09        913.40       239.01 o                         
   7  12   2       2402.68       2380.18       252.35 o                         
   8  12   2       2201.59       2171.72       202.96 o                         
   1  13   2        600.71        455.37       127.82 o                         
   2  13   2       2420.54       2715.13       193.12 o                         
   3  13   2        163.16        319.05       158.48 o                         
   4  13   2       4598.62       4651.96       293.79 o                         
   5  13   2        391.53        772.80       217.51 o                         
   6  13   2       7912.22       7098.53       432.92 o                         
   7  13   2        370.69        379.52       223.99 o                         
   0  14   2        136.89         78.89       210.54 o                         
   1  14   2       1550.08       1552.42       169.47 o                         
   2  14   2         31.12        159.66       154.27 o                         
   3  14   2       7308.31       7260.54       340.80 o                         
   4  14   2         56.52         98.63       199.28 o                         
   5  14   2      12931.24      13206.73       571.35 o                         
   1  15   2        555.52        347.27       190.81 o                         
   2  15   2        836.43        715.23       198.98 o                         
   3  15   2        322.84        542.02       194.16 o                         
   1   1   3      59104.48      57848.67       669.83 o                         
   2   1   3         12.30        -13.77        18.31 o                         
   3   1   3      25392.93      23830.71       251.59 o                         
   4   1   3       1589.74       1653.62        40.28 o                         
   5   1   3      10531.20      10321.59       122.91 o                         
   6   1   3         55.96        246.55        31.79 o                         
   7   1   3       2580.56       2802.43        63.07 o                         
   8   1   3       3323.87       3536.97        79.97 o                         
   9   1   3         15.99          4.18        57.94 o                         
  10   1   3       1164.78       1421.35       104.72 o                         
  11   1   3          6.86        -69.23       111.99 o                         
  12   1   3       1236.91        851.46       157.28 o                         
   0   2   3     382672.03     385999.56      5781.15 o                         
   1   2   3         34.21         -2.65        16.28 o                         
   2   2   3      12965.50      11615.41       113.44 o                         
   3   2   3        105.48         95.83        21.54 o                         
   4   2   3      88122.87      85390.51       867.64 o                         
   5   2   3       1030.33       1067.85        35.08 o                         
   6   2   3       9041.09       8410.38       114.53 o                         
   7   2   3       1698.63       1851.93        53.80 o                         
   8   2   3       3177.17       3413.66        82.83 o                         
   9   2   3       5086.26       5095.32       121.16 o                         
  10   2   3          0.75        214.50        78.83 o                         
  11   2   3       3410.94       3526.57       187.77 o                         
  12   2   3        280.12        621.55       161.70 o                         
   1   3   3      92786.98      90556.23       862.52 o                         
   2   3   3        204.79        189.33        23.29 o                         
   3   3   3     101599.16      94000.44       893.09 o                         
   4   3   3         19.59          4.60        26.55 o                         
   5   3   3      34484.29      33481.67       346.54 o                         
   6   3   3       2581.31       2643.01        59.06 o                         
   7   3   3      15320.84      15271.19       197.11 o                         
   8   3   3        775.72        790.41        56.45 o                         
   9   3   3        572.69        726.58        69.28 o                         
  10   3   3       9177.77       8919.90       215.21 o                         
  11   3   3         93.40        593.81       139.19 o                         
  12   3   3       4206.24       4354.22       255.33 o                         
   0   4   3     199313.58     197406.48      3110.09 o                         
   1   4   3          0.56          9.36        27.35 o                         
   2   4   3      50988.14      47507.66       474.24 o                         
   3   4   3        133.90        112.14        29.60 o                         
   4   4   3      84977.33      81340.93       811.36 o                         
   5   4   3         81.70         52.36        30.48 o                         
   6   4   3      13703.06      13176.06       166.88 o                         
   7   4   3       1406.40       1412.22        58.08 o                         
   8   4   3       6937.96       7369.91       139.47 o                         
   9   4   3       3017.18       3025.71       105.11 o                         
  10   4   3        287.21        589.37       106.36 o                         
  11   4   3       4317.79       4486.64       237.12 o                         
  12   4   3        864.02       1131.70       217.31 o                         
   1   5   3      77157.20      73403.02       760.51 o                         
   2   5   3        468.22        492.91        37.62 o                         
   3   5   3      73125.21      73443.34       735.60 o                         
   4   5   3        130.08        150.74        33.66 o                         
   5   5   3      11761.17      11729.44       142.30 o                         
   6   5   3         50.34         78.41        37.38 o                         
   7   5   3       7076.05       7663.78       124.09 o                         
   8   5   3       1037.36        959.84        69.40 o                         
   9   5   3        105.53        200.83        80.85 o                         
  10   5   3       2349.29       2351.58       140.43 o                         
  11   5   3        882.04        886.49       164.33 o                         
  12   5   3       2718.81       2732.43       276.51 o                         
   0   6   3      26321.62      25554.12       392.42 o                         
   1   6   3       1021.55       1052.60        50.78 o                         
   2   6   3      20539.48      21017.14       231.32 o                         
   3   6   3       1340.68       1455.50        49.42 o                         
   4   6   3       6619.66       7030.06       100.04 o                         
   5   6   3        184.14        300.20        40.78 o                         
   6   6   3        542.49        677.58        49.14 o                         
   7   6   3         55.53        142.83        53.02 o                         
   8   6   3        494.77        459.26        69.86 o                         
   9   6   3        233.64        174.42        84.17 o                         
  10   6   3        297.62        384.22       110.78 o                         
  11   6   3       1768.66       1709.16       183.72 o                         
   1   7   3       5465.87       5810.84        98.62 o                         
   2   7   3       1152.28       1121.00        52.17 o                         
   3   7   3         70.35        151.54        40.56 o                         
   4   7   3        827.61        890.22        49.32 o                         
   5   7   3       7554.01       7688.80       116.43 o                         
   6   7   3       2097.60       2112.18        72.99 o                         
   7   7   3        520.76        581.53        67.77 o                         
   8   7   3        838.88        977.60        89.17 o                         
   9   7   3        965.34        824.98       101.28 o                         
  10   7   3        823.60        869.28       131.48 o                         
  11   7   3       1448.51       1907.61       224.74 o                         
   0   8   3      50442.26      49830.99       761.99 o                         
   1   8   3        338.04        245.94        46.48 o                         
   2   8   3      30655.08      30809.82       359.52 o                         
   3   8   3        329.41        327.20        48.22 o                         
   4   8   3      34838.30      34329.92       372.57 o                         
   5   8   3       3595.74       3448.11        87.94 o                         
   6   8   3       2135.51       2126.70        88.28 o                         
   7   8   3       2075.33       2294.09       106.08 o                         
   8   8   3       8578.21       8434.43       214.37 o                         
   9   8   3       3864.93       3999.94       167.97 o                         
  10   8   3          4.70        328.79       148.91 o                         
   1   9   3      63607.52      64179.99       694.12 o                         
   2   9   3        795.34        812.81        63.66 o                         
   3   9   3      56742.16      55831.61       643.42 o                         
   4   9   3          2.51         59.46        54.47 o                         
   5   9   3      16316.72      17036.82       266.17 o                         
   6   9   3       4977.65       4976.33       146.51 o                         
   7   9   3      11063.06      10459.48       245.30 o                         
   8   9   3       1074.09       1260.11       125.43 o                         
   9   9   3        976.47        990.78       132.72 o                         
  10   9   3       5768.42       5645.53       319.84 o                         
   0  10   3      57303.04      59689.42      1057.61 o                         
   1  10   3        529.32        396.36        66.28 o                         
   2  10   3      50438.57      50308.57       656.62 o                         
   3  10   3        358.49        260.70        78.78 o                         
   4  10   3      37570.91      36739.24       573.41 o                         
   5  10   3        171.31         17.28        86.27 o                         
   6  10   3      11102.26      10568.91       272.81 o                         
   7  10   3        676.63        768.05       127.51 o                         
   8  10   3       6705.43       6711.30       252.49 o                         
   9  10   3       3329.47       3043.26       198.69 o                         
   1  11   3      45060.18      43864.33       697.80 o                         
   2  11   3         37.42        151.73        95.59 o                         
   3  11   3      23130.79      22751.61       434.25 o                         
   4  11   3        150.26         79.73       100.43 o                         
   5  11   3      20826.42      20728.28       489.87 o                         
   6  11   3        331.48        432.28       137.79 o                         
   7  11   3       3317.51       3466.74       204.23 o                         
   8  11   3        191.00        279.22       135.64 o                         
   9  11   3         99.68         25.55       217.56 o                         
   0  12   3      14937.91      15130.75       488.76 o                         
   1  12   3        109.24         52.48       107.31 o                         
   2  12   3      21633.52      21317.19       478.47 o                         
   3  12   3         19.58         37.24       116.76 o                         
   4  12   3       7252.52       6792.86       278.97 o                         
   5  12   3        424.03        382.90       169.51 o                         
   6  12   3       1600.38       1788.83       217.09 o                         
   7  12   3          1.33        -12.58       177.31 o                         
   8  12   3         28.39          4.27       179.49 o                         
   1  13   3       2340.36       2370.66       170.75 o                         
   2  13   3        645.74        660.97       148.06 o                         
   3  13   3        126.43         71.74       139.81 o                         
   4  13   3        453.71        548.89       179.03 o                         
   5  13   3         18.49        350.19       191.59 o                         
   6  13   3       1591.45       1734.56       271.65 o                         
   7  13   3        573.68        228.19       207.14 o                         
   0  14   3       4899.66       5559.20       364.80 o                         
   1  14   3        557.20        466.00       162.27 o                         
   2  14   3       2951.37       3194.47       233.36 o                         
   3  14   3        506.39        303.96       178.57 o                         
   4  14   3       5565.59       5933.82       339.40 o                         
   5  14   3       2640.47       2382.47       279.70 o                         
   1  15   3      14928.39      15931.72       528.51 o                         
   2  15   3        284.53        252.54       189.04 o                         
   3  15   3      12998.20      13883.52       527.07 o                         
   0   0   4         35.15          4.42        16.09 o                         
   1   0   4       1580.78       1737.50        80.62 o                         
   2   0   4         42.50         28.39        34.66 o                         
   3   0   4         28.36        109.19        34.25 o                         
   4   0   4      12243.47      11397.31       187.51 o                         
   5   0   4      14578.66      15154.91       251.43 o                         
   6   0   4       7736.59       7357.68       152.09 o                         
   7   0   4      15118.94      15016.12       264.50 o                         
   8   0   4      16286.75      16414.02       318.60 o                         
   9   0   4      19020.88      19817.38       443.95 o                         
  10   0   4      14164.86      14029.52       389.95 o                         
  11   0   4      10871.87      11176.02       459.89 o                         
  12   0   4       1759.82       2056.81       248.01 o                         
   1   1   4          6.95        -24.67        16.44 o                         
   2   1   4        231.05        243.27        19.60 o                         
   3   1   4        610.30        558.72        24.57 o                         
   4   1   4      22040.91      21625.33       242.72 o                         
   5   1   4       2171.89       2056.86        46.22 o                         
   6   1   4      12396.20      11780.07       148.90 o                         
   7   1   4       6818.13       6868.96       103.99 o                         
   8   1   4      16286.26      16212.50       225.28 o                         
   9   1   4       3916.75       3823.49       109.61 o                         
  10   1   4       9137.81       9164.91       209.07 o                         
  11   1   4       5053.89       5258.36       211.04 o                         
  12   1   4       2692.86       2616.12       195.75 o                         
   0   2   4        207.24        174.72        24.73 o                         
   1   2   4      16667.50      15487.33       149.26 o                         
   2   2   4        131.77         78.70        18.13 o                         
   3   2   4      19357.49      18324.56       189.81 o                         
   4   2   4        806.03        788.18        31.16 o                         
   5   2   4      21887.37      21454.69       233.16 o                         
   6   2   4         35.31         40.66        30.84 o                         
   7   2   4      12814.26      12876.85       168.29 o                         
   8   2   4          7.10        131.15        47.27 o                         
   9   2   4       2636.52       2627.77        90.20 o                         
  10   2   4        424.40        273.60        85.87 o                         
  11   2   4        438.93        506.81       124.32 o                         
  12   2   4        657.77        700.59       162.72 o                         
   1   3   4        216.00        175.26        24.11 o                         
   2   3   4       4927.84       4559.55        57.92 o                         
   3   3   4        429.14        506.14        29.07 o                         
   4   3   4       7967.53       7695.57        93.24 o                         
   5   3   4        246.22        313.05        31.95 o                         
   6   3   4       4719.46       5256.05        82.25 o                         
   7   3   4         36.10        223.18        42.04 o                         
   8   3   4       1602.57       1804.52        69.46 o                         
   9   3   4         38.42        152.31        64.34 o                         
  10   3   4         22.72        508.91        85.60 o                         
  11   3   4        164.77        122.28       122.29 o                         
  12   3   4          5.47        311.52       166.80 o                         
   0   4   4        154.21         32.45        42.10 o                         
   1   4   4        982.50       1159.03        36.17 o                         
   2   4   4        587.88        602.71        37.10 o                         
   3   4   4       4356.26       4307.41        65.14 o                         
   4   4   4        302.68        282.78        31.94 o                         
   5   4   4       1707.17       1533.35        44.45 o                         
   6   4   4         67.63        121.31        35.90 o                         
   7   4   4        140.62        211.77        44.47 o                         
   8   4   4        633.70        722.84        64.70 o                         
   9   4   4        220.95        301.86        70.77 o                         
  10   4   4         55.38        322.69        85.55 o                         
  11   4   4        203.08        721.09       133.59 o                         
  12   4   4         12.57        224.11       183.35 o                         
   1   5   4        280.37        197.82        37.17 o                         
   2   5   4      12501.54      12086.34       139.52 o                         
   3   5   4       1049.58       1050.81        41.12 o                         
   4   5   4       8994.63       8874.51       112.72 o                         
   5   5   4         78.38         86.01        35.22 o                         
   6   5   4      14607.56      14205.18       179.34 o                         
   7   5   4          5.19         40.89        48.18 o                         
   8   5   4       2727.68       2859.75        94.40 o                         
   9   5   4        839.04        905.65        82.13 o                         
  10   5   4       1391.19       1492.55       122.40 o                         
  11   5   4        123.40         -7.57       166.99 o                         
  12   5   4        523.07        514.37       210.09 o                         
   0   6   4       1977.66       2065.57        83.58 o                         
   1   6   4        125.11        131.91        40.10 o                         
   2   6   4        449.27        315.42        38.24 o                         
   3   6   4       6311.15       6452.19        93.39 o                         
   4   6   4       2971.15       3052.22        64.55 o                         
   5   6   4      16174.26      16320.86       190.79 o                         
   6   6   4       6760.29       6567.95       106.96 o                         
   7   6   4      10386.08      10679.19       172.08 o                         
   8   6   4       4841.74       4986.97       133.55 o                         
   9   6   4      15225.84      14777.13       296.37 o                         
  10   6   4       5401.12       5991.98       207.39 o                         
  11   6   4       5241.34       5866.60       292.26 o                         
   1   7   4         24.66        -23.97        40.84 o                         
   2   7   4       3297.19       3469.38        74.61 o                         
   3   7   4       1267.58       1228.88        52.78 o                         
   4   7   4       4794.77       5393.72        92.00 o                         
   5   7   4       3623.09       3628.21        77.95 o                         
   6   7   4      17026.89      16901.40       221.68 o                         
   7   7   4      10849.89      10867.22       199.69 o                         
   8   7   4      20805.57      20877.15       360.77 o                         
   9   7   4       6976.81       7058.50       212.29 o                         
  10   7   4      12104.76      12739.88       369.87 o                         
  11   7   4       4627.15       4735.09       276.79 o                         
   0   8   4        804.15        809.43        75.78 o                         
   1   8   4       4009.16       4161.97        88.98 o                         
   2   8   4        612.40        515.67        50.86 o                         
   3   8   4       6396.74       6560.78       113.42 o                         
   4   8   4         64.56         64.57        46.51 o                         
   5   8   4      16676.16      16811.45       223.72 o                         
   6   8   4       1224.36       1242.96        79.72 o                         
   7   8   4      17079.63      17152.71       304.83 o                         
   8   8   4       1270.80       1248.57       104.85 o                         
   9   8   4       9745.18       9266.30       269.92 o                         
  10   8   4       2515.54       2686.93       204.99 o                         
   1   9   4       1873.80       1849.64        71.44 o                         
   2   9   4       6197.95       6308.10       121.66 o                         
   3   9   4       1205.32       1159.00        67.02 o                         
   4   9   4      14191.84      14444.74       209.54 o                         
   5   9   4        741.35        789.75        77.56 o                         
   6   9   4      11463.50      11784.16       239.47 o                         
   7   9   4        268.81        310.43        94.35 o                         
   8   9   4       4534.27       4787.14       191.60 o                         
   9   9   4        240.28        167.95       144.24 o                         
  10   9   4        718.17        847.89       173.77 o                         
   0  10   4       1251.50       1272.05       105.95 o                         
   1  10   4         34.39        -26.55        58.74 o                         
   2  10   4       1611.04       1471.47        82.35 o                         
   3  10   4       1958.12       1717.20       102.84 o                         
   4  10   4        572.56        778.89        86.35 o                         
   5  10   4       2935.71       2905.31       136.26 o                         
   6  10   4         76.49         27.33        98.87 o                         
   7  10   4         88.45        463.12       116.08 o                         
   8  10   4          0.12        312.27       128.71 o                         
   9  10   4        237.90        228.75       147.92 o                         
   1  11   4       2300.09       2335.09       117.15 o                         
   2  11   4       1055.10       1331.00       112.69 o                         
   3  11   4        234.70        156.04        97.75 o                         
   4  11   4       1895.88       1807.56       137.12 o                         
   5  11   4        187.84        157.90       137.13 o                         
   6  11   4       2648.57       2802.45       209.56 o                         
   7  11   4        153.26        408.49       150.53 o                         
   8  11   4        256.58        388.18       143.83 o                         
   9  11   4        165.68       -251.90       231.90 o                         
   0  12   4        912.35        677.35       165.38 o                         
   1  12   4        609.51        617.82       118.20 o                         
   2  12   4       2042.14       1982.84       159.77 o                         
   3  12   4       5935.38       6105.60       249.21 o                         
   4  12   4        722.79        726.82       147.77 o                         
   5  12   4       6390.31       6582.71       315.59 o                         
   6  12   4        442.89        300.28       183.45 o                         
   7  12   4       5265.81       5391.25       306.03 o                         
   8  12   4        542.36        470.93       192.23 o                         
   1  13   4        348.06        198.96       123.26 o                         
   2  13   4       1559.80       1546.16       169.62 o                         
   3  13   4        736.89        558.26       169.96 o                         
   4  13   4       2766.46       2586.91       228.84 o                         
   5  13   4       2299.81       1898.31       265.32 o                         
   6  13   4       7310.83       6964.79       369.84 o                         
   7  13   4       2650.13       2846.38       282.50 o                         
   0  14   4        579.38        515.67       223.19 o                         
   1  14   4         84.77        -99.27       146.16 o                         
   2  14   4         13.17        220.66       156.85 o                         
   3  14   4        843.04        882.81       195.79 o                         
   4  14   4        129.49         85.59       194.38 o                         
   5  14   4       3816.45       3646.95       323.51 o                         
   1  15   4       1058.02        986.95       208.85 o                         
   2  15   4        350.57         71.18       192.37 o                         
   3  15   4        923.33       1203.19       217.35 o                         
   1   1   5          0.20        -26.50        17.67 o                         
   2   1   5       8929.18       8572.85       102.82 o                         
   3   1   5       1928.59       1719.56        37.95 o                         
   4   1   5       4474.40       4854.96        74.83 o                         
   5   1   5       1642.79       1338.68        41.69 o                         
   6   1   5         11.04         35.63        31.15 o                         
   7   1   5       2565.31       2564.77        62.49 o                         
   8   1   5       1926.71       2028.68        69.38 o                         
   9   1   5          6.10         39.83        60.03 o                         
  10   1   5       1537.45       1772.52       103.42 o                         
  11   1   5        139.32         81.95       127.20 o                         
  12   1   5         67.72        305.52       145.86 o                         
   0   2   5        879.51        906.32        34.99 o                         
   1   2   5         12.62         30.77        17.82 o                         
   2   2   5        185.11        133.45        23.17 o                         
   3   2   5       5857.05       5980.92        75.13 o                         
   4   2   5        460.69        476.99        32.16 o                         
   5   2   5       7278.77       7380.10        97.08 o                         
   6   2   5        226.63        212.32        33.16 o                         
   7   2   5      11094.92      11242.66       153.88 o                         
   8   2   5       1416.14       1464.46        62.88 o                         
   9   2   5       6451.71       6304.49       141.28 o                         
  10   2   5       2035.25       2060.61       111.97 o                         
  11   2   5       3411.03       3463.73       173.19 o                         
  12   2   5       1483.13       1142.30       184.16 o                         
   1   3   5       1030.48        958.94        30.54 o                         
   2   3   5      16258.92      15769.37       163.89 o                         
   3   3   5       5533.98       5075.50        66.08 o                         
   4   3   5      23659.13      23055.37       236.04 o                         
   5   3   5      13622.46      12895.21       148.68 o                         
   6   3   5      29404.01      28477.57       317.34 o                         
   7   3   5      13787.76      13362.26       179.50 o                         
   8   3   5      18089.71      18350.58       264.23 o                         
   9   3   5      12166.82      12225.91       216.62 o                         
  10   3   5      11046.92      11431.72       249.67 o                         
  11   3   5       4037.04       4236.00       184.11 o                         
  12   3   5       3678.54       3868.84       267.46 o                         
   0   4   5         30.95        -24.17        40.66 o                         
   1   4   5        884.65       1062.40        35.41 o                         
   2   4   5        203.93        197.68        30.19 o                         
   3   4   5      27734.56      26738.68       269.89 o                         
   4   4   5       4039.11       3940.59        63.09 o                         
   5   4   5      29717.01      29077.38       305.26 o                         
   6   4   5      14238.60      13777.26       169.81 o                         
   7   4   5      25356.09      25141.45       311.85 o                         
   8   4   5       9803.13       9591.37       167.74 o                         
   9   4   5      12995.18      12882.68       237.21 o                         
  10   4   5       6269.62       6237.15       197.45 o                         
  11   4   5       6220.54       6260.98       240.58 o                         
  12   4   5       3981.22       3629.81       291.21 o                         
   1   5   5       2175.25       2118.59        50.69 o                         
   2   5   5       3003.95       3180.98        59.77 o                         
   3   5   5        448.43        395.28        34.49 o                         
   4   5   5      12669.81      13183.07       151.53 o                         
   5   5   5        102.79        140.01        35.12 o                         
   6   5   5      12328.07      12655.00       163.28 o                         
   7   5   5        195.66        215.39        48.98 o                         
   8   5   5      10122.46      10368.20       193.56 o                         
   9   5   5       2126.05       2349.20       106.71 o                         
  10   5   5       4818.09       4860.96       172.17 o                         
  11   5   5       1156.27       1324.64       163.28 o                         
  12   5   5       1396.75       1299.09       298.48 o                         
   0   6   5       1490.69       1421.24        76.91 o                         
   1   6   5       5783.91       6388.23        94.98 o                         
   2   6   5        583.76        509.29        39.94 o                         
   3   6   5        172.68        275.89        36.64 o                         
   4   6   5       3777.93       3753.26        72.01 o                         
   5   6   5       1734.52       1964.35        59.15 o                         
   6   6   5        988.97        922.64        53.82 o                         
   7   6   5       6948.95       7192.10       135.01 o                         
   8   6   5        173.50        257.53        70.88 o                         
   9   6   5       1245.71       1397.57       102.49 o                         
  10   6   5        240.07        263.45       118.74 o                         
  11   6   5        786.69        965.02       213.34 o                         
   1   7   5        303.67        290.89        43.32 o                         
   2   7   5         31.85         14.87        39.49 o                         
   3   7   5        319.16        308.29        41.61 o                         
   4   7   5        230.59        243.80        41.79 o                         
   5   7   5         67.16        131.81        43.76 o                         
   6   7   5        731.62        931.28        57.62 o                         
   7   7   5         70.52        280.03        67.76 o                         
   8   7   5         52.89        180.81        80.55 o                         
   9   7   5        147.24        172.59       101.70 o                         
  10   7   5        229.46        470.15       126.19 o                         
  11   7   5        171.81        328.76       178.39 o                         
   0   8   5       3035.67       2921.67       103.39 o                         
   1   8   5        256.57        141.48        45.82 o                         
   2   8   5        951.97        924.76        56.43 o                         
   3   8   5          9.37        -33.65        43.85 o                         
   4   8   5         59.68         82.32        47.01 o                         
   5   8   5        439.75        477.68        56.31 o                         
   6   8   5        431.46        395.67        67.55 o                         
   7   8   5       1977.25       2156.16       102.47 o                         
   8   8   5          2.37         62.31        88.57 o                         
   9   8   5       1198.02        881.01       146.87 o                         
  10   8   5         13.73        231.87       148.61 o                         
   1   9   5       5134.83       4848.15       104.52 o                         
   2   9   5       2926.78       2951.47        86.78 o                         
   3   9   5       2169.90       2113.87        79.03 o                         
   4   9   5       3768.91       3865.53       100.54 o                         
   5   9   5       2071.70       2199.84        96.66 o                         
   6   9   5      12077.70      11921.25       240.39 o                         
   7   9   5       2794.16       3061.49       136.77 o                         
   8   9   5      10520.26      10573.69       309.32 o                         
   9   9   5       1248.66       1293.46       155.29 o                         
  10   9   5       5275.83       5459.55       280.34 o                         
   0  10   5        138.19        138.35        84.52 o                         
   1  10   5       1488.32       1384.51        76.79 o                         
   2  10   5       1960.38       1948.07        90.65 o                         
   3  10   5      10475.39      10596.54       212.87 o                         
   4  10   5       4417.40       4619.01       143.73 o                         
   5  10   5      19407.11      19515.27       374.18 o                         
   6  10   5       6754.22       6976.90       212.61 o                         
   7  10   5      16274.08      16347.12       424.52 o                         
   8  10   5       8681.59       8912.18       325.44 o                         
   9  10   5      12070.80      11845.87       443.04 o                         
   1  11   5       1427.72       1424.29       105.69 o                         
   2  11   5       5590.29       6096.98       189.23 o                         
   3  11   5         38.13       -152.22       101.48 o                         
   4  11   5      11786.18      11560.44       300.62 o                         
   5  11   5       1683.59       1680.52       161.14 o                         
   6  11   5      12932.00      12841.88       385.20 o                         
   7  11   5       2805.39       2696.44       192.80 o                         
   8  11   5       9982.14       9405.46       354.88 o                         
   9  11   5       3865.13       3751.95       318.74 o                         
   0  12   5       3899.41       4209.13       293.58 o                         
   1  12   5        320.67        487.98       118.73 o                         
   2  12   5       2444.10       2640.54       166.61 o                         
   3  12   5       1804.83       1651.79       153.94 o                         
   4  12   5       1687.51       1715.77       174.93 o                         
   5  12   5       5463.27       5405.75       280.62 o                         
   6  12   5         78.75        360.17       161.29 o                         
   7  12   5       2073.60       1903.21       208.37 o                         
   8  12   5          7.20         13.45       171.18 o                         
   1  13   5       1063.31        996.00       145.68 o                         
   2  13   5         10.87         62.56       138.06 o                         
   3  13   5       1386.85       1484.60       176.54 o                         
   4  13   5        302.13        555.59       179.05 o                         
   5  13   5       1300.28        888.12       207.16 o                         
   6  13   5        367.05        327.20       190.80 o                         
   7  13   5        566.21        688.88       203.39 o                         
   0  14   5        736.42        553.78       225.68 o                         
   1  14   5        106.02         14.10       155.42 o                         
   2  14   5        300.89         83.39       177.78 o                         
   3  14   5          4.12        -55.08       169.70 o                         
   4  14   5        362.76        347.19       199.50 o                         
   5  14   5          3.07        142.28       212.83 o                         
   1  15   5       1615.34       1408.47       214.45 o                         
   2  15   5         23.60          5.30       218.88 o                         
   3  15   5       1030.29        881.40       236.28 o                         
   0   0   6     263248.94     286739.22      6264.72 o                         
   1   0   6         23.66        118.30        31.15 o                         
   2   0   6        908.13        828.49        53.71 o                         
   3   0   6        242.74        186.36        40.52 o                         
   4   0   6     100144.00     101613.25      1709.02 o                         
   5   0   6         46.39         -4.78        42.20 o                         
   6   0   6      49403.21      47370.09       816.10 o                         
   7   0   6        252.13        254.24        56.31 o                         
   8   0   6      11498.47      11077.91       237.77 o                         
   9   0   6       2777.03       2772.74       134.38 o                         
  10   0   6       2309.62       2576.03       159.60 o                         
  11   0   6       2547.39       2586.86       199.52 o                         
  12   0   6        718.58        962.88       214.31 o                         
   1   1   6     118917.52     118069.48      1228.68 o                         
   2   1   6         10.68         37.62        23.49 o                         
   3   1   6     117993.78     118604.27      1362.44 o                         
   4   1   6         16.31        -21.00        29.80 o                         
   5   1   6      46464.95      45204.10       519.42 o                         
   6   1   6        313.58        277.54        36.25 o                         
   7   1   6      19735.07      19879.19       244.09 o                         
   8   1   6       1406.04       1460.21        63.97 o                         
   9   1   6       1786.43       1855.61        83.60 o                         
  10   1   6       4119.69       3859.93       139.30 o                         
  11   1   6         25.48         31.29       100.61 o                         
  12   1   6       3890.59       4169.14       228.74 o                         
   0   2   6     270529.25     278511.81      3478.36 o                         
   1   2   6         51.60         40.58        19.53 o                         
   2   2   6     264715.53     263743.16      2796.90 o                         
   3   2   6        128.89         70.83        23.59 o                         
   4   2   6      68212.42      66490.02       710.24 o                         
   5   2   6       1195.67       1117.65        40.37 o                         
   6   2   6       5591.08       5869.83        89.56 o                         
   7   2   6       3524.42       3426.26        72.25 o                         
   8   2   6        749.02        803.73        56.68 o                         
   9   2   6       2926.07       2932.29       102.87 o                         
  10   2   6        740.47        736.62        95.11 o                         
  11   2   6       2783.33       3085.03       156.63 o                         
  12   2   6         41.22         75.66       177.89 o                         
   1   3   6      73516.90      73143.34       746.15 o                         
   2   3   6        258.62        404.26        27.57 o                         
   3   3   6      28136.36      29162.36       290.32 o                         
   4   3   6        175.33        328.71        30.63 o                         
   5   3   6       1443.02       1633.51        44.96 o                         
   6   3   6        213.83        378.01        36.61 o                         
   7   3   6         17.66        165.74        43.73 o                         
   8   3   6         11.74        168.57        53.45 o                         
   9   3   6        256.23        489.82        74.27 o                         
  10   3   6        558.19        520.75        91.37 o                         
  11   3   6        353.74        633.06       114.47 o                         
  12   3   6        121.15        207.11       185.33 o                         
   0   4   6      42492.84      43270.29       627.71 o                         
   1   4   6         59.18         15.90        27.47 o                         
   2   4   6      41465.29      40219.62       397.42 o                         
   3   4   6       1555.32       1622.19        41.56 o                         
   4   4   6      12273.85      11977.33       138.53 o                         
   5   4   6       3946.29       4068.84        69.92 o                         
   6   4   6        620.47        618.55        40.66 o                         
   7   4   6       2474.13       2646.89        70.94 o                         
   8   4   6        367.05        514.82        63.94 o                         
   9   4   6       3889.69       3927.06       118.90 o                         
  10   4   6         33.45        193.68        89.18 o                         
  11   4   6        473.87        413.69       125.10 o                         
  12   4   6        175.40        469.63       205.74 o                         
   1   5   6     190365.97     189645.78      1915.73 o                         
   2   5   6        378.82        409.20        36.64 o                         
   3   5   6      56615.56      53345.97       545.33 o                         
   4   5   6       1029.23       1039.00        43.00 o                         
   5   5   6      29381.91      28731.18       319.21 o                         
   6   5   6       5367.29       5380.02        93.69 o                         
   7   5   6       1454.33       1420.90        62.87 o                         
   8   5   6       4046.28       4106.76       112.96 o                         
   9   5   6         72.68        152.97        81.05 o                         
  10   5   6       6784.44       6898.71       198.65 o                         
  11   5   6        273.45        285.80       142.07 o                         
  12   5   6       2573.92       3108.15       270.44 o                         
   0   6   6     113581.46     118151.35      1745.58 o                         
   1   6   6         15.83        -32.95        36.09 o                         
   2   6   6      53870.93      53577.01       557.45 o                         
   3   6   6        104.94         80.23        33.96 o                         
   4   6   6      67596.04      67156.79       687.34 o                         
   5   6   6         94.67        110.38        39.28 o                         
   6   6   6      15385.16      15493.73       201.63 o                         
   7   6   6        797.17        856.37        67.34 o                         
   8   6   6      11311.14      11565.64       228.71 o                         
   9   6   6       3807.14       3550.46       137.56 o                         
  10   6   6        334.45        493.31       111.02 o                         
  11   6   6       3378.74       3453.48       198.78 o                         
   1   7   6      43112.65      45066.54       484.39 o                         
   2   7   6          7.41         -7.75        37.23 o                         
   3   7   6      78676.38      79341.05       816.54 o                         
   4   7   6        217.01        131.57        43.51 o                         
   5   7   6      33791.18      33888.59       376.81 o                         
   6   7   6        108.92        176.58        52.78 o                         
   7   7   6      31829.55      31600.43       460.61 o                         
   8   7   6         82.18        150.13        79.47 o                         
   9   7   6       3529.67       3660.31       164.31 o                         
  10   7   6       2933.73       2769.32       171.76 o                         
  11   7   6          6.72        520.12       201.39 o                         
   0   8   6      92564.44      93631.50      1387.34 o                         
   1   8   6         36.84          2.57        43.48 o                         
   2   8   6      96436.18      95180.33      1009.70 o                         
   3   8   6         40.99        -36.68        43.87 o                         
   4   8   6      56978.64      57218.69       625.81 o                         
   5   8   6        226.30        233.87        52.73 o                         
   6   8   6      19808.14      19388.43       289.95 o                         
   7   8   6        340.88        294.40        84.12 o                         
   8   8   6       5630.96       6081.12       191.47 o                         
   9   8   6        543.01        827.43       138.66 o                         
  10   8   6        123.63         72.72       137.58 o                         
   1   9   6      94944.56      95729.53      1023.28 o                         
   2   9   6         10.06        -73.80        51.23 o                         
   3   9   6      38844.68      38943.38       486.30 o                         
   4   9   6         68.68        126.88        59.41 o                         
   5   9   6      11212.21      11776.06       219.37 o                         
   6   9   6         67.80         66.86        79.25 o                         
   7   9   6         36.21         69.56        87.22 o                         
   8   9   6        124.14        276.23       116.31 o                         
   9   9   6        677.29        840.65       140.88 o                         
  10   9   6        634.44        874.31       166.30 o                         
   0  10   6       3720.63       4107.00       159.61 o                         
   1  10   6       1109.31        902.49        71.18 o                         
   2  10   6       2526.09       2700.68        99.45 o                         
   3  10   6        798.62        786.25        85.18 o                         
   4  10   6        175.97        294.89        84.00 o                         
   5  10   6       4349.87       4352.24       155.40 o                         
   6  10   6        866.29       1035.13       114.18 o                         
   7  10   6        431.35        578.49       116.87 o                         
   8  10   6       2794.24       2974.47       198.16 o                         
   9  10   6        675.78        742.49       181.58 o                         
   1  11   6      34720.56      36551.71       587.10 o                         
   2  11   6       2471.79       2447.15       129.53 o                         
   3  11   6      24052.16      24757.26       506.86 o                         
   4  11   6       2298.55       2397.61       152.54 o                         
   5  11   6       7461.03       8262.46       287.77 o                         
   6  11   6       6853.16       6571.08       273.48 o                         
   7  11   6       2196.74       2017.10       175.26 o                         
   8  11   6       3265.50       3499.69       258.56 o                         
   9  11   6        722.87       1169.69       232.41 o                         
   0  12   6      60945.75      60266.50      1589.43 o                         
   1  12   6          8.79        -38.17       111.63 o                         
   2  12   6      42286.84      45038.57       903.67 o                         
   3  12   6        374.47        345.51       129.23 o                         
   4  12   6      22021.56      22914.23       574.06 o                         
   5  12   6       1666.10       1230.59       179.35 o                         
   6  12   6       3188.78       2692.67       234.09 o                         
   7  12   6       2472.66       2245.63       202.51 o                         
   8  12   6       2152.41       1745.09       395.10 o                         
   1  13   6      21510.83      21827.86       514.51 o                         
   2  13   6         42.59        275.70       133.96 o                         
   3  13   6      18146.72      18103.26       523.94 o                         
   4  13   6        135.05        382.81       168.95 o                         
   5  13   6       9679.76       9698.97       412.38 o                         
   6  13   6        359.29        132.66       190.85 o                         
   7  13   6       6383.73       6515.37       373.96 o                         
   0  14   6      14234.41      13890.70       619.89 o                         
   1  14   6         16.80         60.76       151.91 o                         
   2  14   6      10853.90       9962.61       405.33 o                         
   3  14   6          3.00         78.47       167.10 o                         
   4  14   6      14522.31      13940.17       557.40 o                         
   5  14   6         16.79        -81.83       193.33 o                         
   1  15   6      18452.78      17915.43       567.08 o                         
   2  15   6         64.32        249.50       182.04 o                         
   3  15   6      11652.93      10985.93       457.12 o                         
   1   1   7         63.11         45.00        17.26 o                         
   2   1   7      12755.51      11843.80       165.75 o                         
   3   1   7         90.67        100.60        26.47 o                         
   4   1   7        219.02        303.25        32.37 o                         
   5   1   7        933.01        845.54        40.05 o                         
   6   1   7        164.76        257.02        38.05 o                         
   7   1   7         85.84        173.89        40.03 o                         
   8   1   7       5227.96       5552.04       110.22 o                         
   9   1   7        176.05        344.38        64.77 o                         
  10   1   7       6324.64       6709.95       175.22 o                         
  11   1   7        687.32        512.18       106.56 o                         
  12   1   7       2064.20       2153.88       192.03 o                         
   0   2   7        539.65        529.24        32.49 o                         
   1   2   7       4268.09       4311.23        59.14 o                         
   2   2   7        125.73        139.23        21.44 o                         
   3   2   7       1974.73       2145.58        55.31 o                         
   4   2   7        596.76        610.05        34.89 o                         
   5   2   7      21212.17      21909.59       257.53 o                         
   6   2   7        283.62        329.31        37.88 o                         
   7   2   7      14219.32      14401.95       198.56 o                         
   8   2   7       1937.22       2151.33        72.02 o                         
   9   2   7      19905.11      19754.06       339.77 o                         
  10   2   7       3177.02       3275.91       127.85 o                         
  11   2   7       6188.48       6194.27       204.56 o                         
  12   2   7        790.11        622.16       169.91 o                         
   1   3   7        456.66        400.83        27.07 o                         
   2   3   7      49777.60      48478.41       468.20 o                         
   3   3   7       2648.85       2721.46        47.89 o                         
   4   3   7      53586.60      52330.60       525.91 o                         
   5   3   7       7331.92       6761.46        95.34 o                         
   6   3   7      62219.36      60536.16       659.78 o                         
   7   3   7       9200.51       9204.16       141.15 o                         
   8   3   7      26305.72      26220.35       377.51 o                         
   9   3   7       6227.60       6407.09       151.74 o                         
  10   3   7      11352.46      11452.22       264.91 o                         
  11   3   7       3243.89       3271.61       165.15 o                         
  12   3   7       5097.12       4780.42       294.34 o                         
   0   4   7        595.68        450.44        46.17 o                         
   1   4   7       6335.77       6827.87        94.52 o                         
   2   4   7          8.43         80.55        30.53 o                         
   3   4   7      44278.92      41961.05       424.90 o                         
   4   4   7       3022.68       2830.79        55.95 o                         
   5   4   7      65606.74      64981.07       672.96 o                         
   6   4   7       9432.19       9261.21       126.72 o                         
   7   4   7      24710.87      24464.39       309.99 o                         
   8   4   7       7158.96       6904.45       142.82 o                         
   9   4   7      20333.99      20619.76       367.76 o                         
  10   4   7       5890.33       5897.80       184.61 o                         
  11   4   7       4287.32       4302.02       182.95 o                         
  12   4   7       2623.80       2312.54       246.69 o                         
   1   5   7       2239.92       2054.20        50.05 o                         
   2   5   7       1817.62       2298.20        52.25 o                         
   3   5   7        259.23        320.09        34.54 o                         
   4   5   7       5947.90       6495.24        92.96 o                         
   5   5   7         20.87         93.26        37.91 o                         
   6   5   7       9801.36      10386.63       147.69 o                         
   7   5   7       2014.56       1975.88        71.62 o                         
   8   5   7      13011.22      13208.23       236.58 o                         
   9   5   7       2686.51       2766.11       119.83 o                         
  10   5   7       5744.70       5797.88       185.47 o                         
  11   5   7       3766.17       3834.77       245.14 o                         
   0   6   7        501.30        545.28        64.38 o                         
   1   6   7        344.28        454.85        40.27 o                         
   2   6   7       1536.77       1487.63        50.86 o                         
   3   6   7       1851.35       1720.34        50.83 o                         
   4   6   7       1509.69       1416.99        50.30 o                         
   5   6   7          4.81        128.47        39.88 o                         
   6   6   7        349.73        369.24        49.84 o                         
   7   6   7       3256.23       3421.26        96.54 o                         
   8   6   7        207.63        376.60        76.40 o                         
   9   6   7       2762.25       2933.75       138.87 o                         
  10   6   7       1547.49       1495.04       139.40 o                         
  11   6   7       3189.70       3779.83       221.71 o                         
   1   7   7        226.68        223.28        41.56 o                         
   2   7   7         29.13         23.74        38.07 o                         
   3   7   7       1080.31       1110.58        51.70 o                         
   4   7   7        151.09        220.41        43.18 o                         
   5   7   7        229.49        196.86        45.73 o                         
   6   7   7        215.58        206.03        56.13 o                         
   7   7   7          3.34        116.49        64.98 o                         
   8   7   7        400.85        511.14        90.27 o                         
   9   7   7         19.05        158.24       122.70 o                         
  10   7   7         12.71        201.03       127.53 o                         
  11   7   7        461.67        630.62       165.53 o                         
   0   8   7       4427.62       4511.99       134.70 o                         
   1   8   7        222.97        244.56        47.02 o                         
   2   8   7        711.63        648.88        49.41 o                         
   3   8   7       3179.96       2942.86        78.14 o                         
   4   8   7        248.18        324.75        54.65 o                         
   5   8   7         83.10        114.40        54.23 o                         
   6   8   7        196.08        233.16        59.48 o                         
   7   8   7        821.66        791.81        92.10 o                         
   8   8   7        117.01        194.39       100.86 o                         
   9   8   7       3119.82       3174.63       189.17 o                         
  10   8   7        551.26        488.88       167.88 o                         
   1   9   7       3997.55       3860.82        95.86 o                         
   2   9   7        632.56        527.97        58.44 o                         
   3   9   7       1823.06       1752.32        78.86 o                         
   4   9   7       2098.69       2215.48        89.14 o                         
   5   9   7       1576.20       1602.87        90.82 o                         
   6   9   7       8147.47       8741.13       207.85 o                         
   7   9   7       2150.06       2389.96       141.87 o                         
   8   9   7       8013.12       7664.09       263.33 o                         
   9   9   7       2132.46       2048.77       219.85 o                         
  10   9   7       7044.95       6592.94       307.11 o                         
   0  10   7        114.82        117.89        93.05 o                         
   1  10   7       2755.80       2993.13       101.11 o                         
   2  10   7       1337.41       1135.91        81.74 o                         
   3  10   7      14968.45      14997.18       271.12 o                         
   4  10   7       2097.51       2264.70       119.91 o                         
   5  10   7      22106.67      22461.73       427.51 o                         
   6  10   7       4978.86       5050.08       187.64 o                         
   7  10   7      15212.64      15001.03       426.63 o                         
   8  10   7       4461.45       4662.81       234.30 o                         
   9  10   7       8721.14       7874.93       347.50 o                         
   1  11   7       1532.02       1383.98       109.76 o                         
   2  11   7       7680.31       7713.72       213.75 o                         
   3  11   7          6.87         77.84       105.73 o                         
   4  11   7      15889.08      15380.71       372.65 o                         
   5  11   7       1347.17       1502.71       148.92 o                         
   6  11   7      14107.21      14139.76       427.28 o                         
   7  11   7       2313.75       2442.38       186.31 o                         
   8  11   7       6662.40       6046.12       346.27 o                         
   0  12   7       3427.22       3539.33       254.55 o                         
   1  12   7        114.80         52.03       111.54 o                         
   2  12   7       2128.62       2139.69       160.20 o                         
   3  12   7       1240.79       1117.29       159.17 o                         
   4  12   7        904.54        783.93       152.48 o                         
   5  12   7       2720.52       2539.21       209.24 o                         
   6  12   7         89.04        233.16       173.25 o                         
   7  12   7       3261.38       2709.32       213.69 o                         
   8  12   7        210.97         85.90       224.24 o                         
   1  13   7       1118.77       1060.58       154.57 o                         
   2  13   7        279.54        270.70       145.28 o                         
   3  13   7        929.69        989.83       176.06 o                         
   4  13   7        142.43        298.76       159.31 o                         
   5  13   7       1129.83        899.13       240.84 o                         
   6  13   7        328.10        575.79       258.55 o                         
   0  14   7        782.11        740.33       242.36 o                         
   1  14   7          5.05         82.54       152.56 o                         
   2  14   7        213.76         69.71       199.28 o                         
   3  14   7        306.24        199.70       178.10 o                         
   4  14   7        772.34        640.12       211.07 o                         
   5  14   7        290.39        465.17       211.82 o                         
   1  15   7       1253.77       1422.60       214.76 o                         
   2  15   7        291.30        537.13       191.14 o                         
   3  15   7       1177.00       1332.88       239.04 o                         
   0   0   8          2.72        -45.31        30.21 o                         
   1   0   8        765.53        683.99        35.67 o                         
   2   0   8         17.84        -16.63        45.10 o                         
   3   0   8        899.49       1046.79        61.95 o                         
   4   0   8       1881.28       1870.33        67.09 o                         
   5   0   8      14346.08      16194.06       292.68 o                         
   6   0   8       4918.37       4930.21       121.03 o                         
   7   0   8      22315.82      22518.82       416.56 o                         
   8   0   8       9079.76       9328.26       222.80 o                         
   9   0   8      32350.99      32267.86       740.74 o                         
  10   0   8      12072.56      12028.50       358.20 o                         
  11   0   8      14842.90      15640.73       511.39 o                         
  12   0   8       6954.23       7131.65       458.22 o                         
   1   1   8         49.67         40.25        19.36 o                         
   2   1   8       3153.33       3435.92        75.82 o                         
   3   1   8        332.26        255.21        32.91 o                         
   4   1   8      28777.90      29431.28       343.70 o                         
   5   1   8       4456.40       4374.54        83.02 o                         
   6   1   8      24571.62      24902.33       304.21 o                         
   7   1   8       3419.67       3395.70        78.11 o                         
   8   1   8      24073.74      24183.71       334.49 o                         
   9   1   8      11122.87      10867.60       210.95 o                         
  10   1   8      16163.65      15756.83       311.05 o                         
  11   1   8       3813.70       3512.60       158.09 o                         
  12   1   8       5169.53       5555.66       265.98 o                         
   0   2   8        239.25        242.63        31.06 o                         
   1   2   8      18610.02      18097.16       179.80 o                         
   2   2   8        635.05        616.69        29.48 o                         
   3   2   8      43598.73      42540.04       482.48 o                         
   4   2   8         57.95        115.14        32.17 o                         
   5   2   8      41667.07      41043.36       477.84 o                         
   6   2   8       4553.01       4602.38        84.45 o                         
   7   2   8      22625.81      22995.68       299.81 o                         
   8   2   8       1261.10       1321.12        63.94 o                         
   9   2   8       5477.30       5547.23       143.27 o                         
  10   2   8       1021.16       1056.13        96.80 o                         
  11   2   8       1192.28        964.59       113.40 o                         
  12   2   8       2228.86       2100.51       249.26 o                         
   1   3   8       2580.77       2430.16        43.82 o                         
   2   3   8      13683.64      13940.82       147.31 o                         
   3   3   8          0.71         15.55        26.68 o                         
   4   3   8       7938.70       7629.96       104.64 o                         
   5   3   8         31.85        169.93        32.42 o                         
   6   3   8       8798.46       9594.25       132.64 o                         
   7   3   8         61.45        124.74        45.36 o                         
   8   3   8        698.57        846.55        67.33 o                         
   9   3   8        172.33        285.33        75.22 o                         
  10   3   8         84.51        404.12        94.70 o                         
  11   3   8        109.09        159.26       109.56 o                         
  12   3   8         23.60        387.97       177.59 o                         
   0   4   8       1901.32       2150.98        93.69 o                         
   1   4   8       4492.01       4126.01        63.67 o                         
   2   4   8       3064.57       2944.03        58.70 o                         
   3   4   8       7017.23       6302.55        85.07 o                         
   4   4   8       2966.63       3065.03        57.63 o                         
   5   4   8      11078.99      10949.27       137.87 o                         
   6   4   8       1113.54       1257.50        50.37 o                         
   7   4   8       1988.92       2154.89        67.84 o                         
   8   4   8       1269.00       1349.95        77.22 o                         
   9   4   8        776.05        856.40        90.52 o                         
  10   4   8        320.76        443.75        94.26 o                         
  11   4   8         57.05        298.11       114.57 o                         
  12   4   8        295.45          8.45       194.96 o                         
   1   5   8       1213.57       1213.99        43.96 o                         
   2   5   8      16785.02      16489.71       185.73 o                         
   3   5   8       2130.64       1994.51        49.77 o                         
   4   5   8      34986.86      33513.86       358.66 o                         
   5   5   8       6216.26       5995.02        96.50 o                         
   6   5   8      19331.76      18624.32       228.20 o                         
   7   5   8       2663.98       2561.12        80.62 o                         
   8   5   8       9172.83       9093.72       188.44 o                         
   9   5   8       3648.50       3615.09       131.57 o                         
  10   5   8       1574.31       1594.10       120.38 o                         
  11   5   8       1230.89        985.15       149.11 o                         
   0   6   8          1.39         -5.91        55.58 o                         
   1   6   8       1541.38       1674.38        52.10 o                         
   2   6   8        211.56        150.93        35.27 o                         
   3   6   8       4872.46       5187.63        84.21 o                         
   4   6   8       1940.96       1873.77        56.88 o                         
   5   6   8      16381.02      16168.46       200.35 o                         
   6   6   8       3449.67       3491.32        85.74 o                         
   7   6   8      12206.95      11920.21       199.73 o                         
   8   6   8       5837.02       5611.85       156.70 o                         
   9   6   8      13645.74      14044.71       326.77 o                         
  10   6   8       3535.30       3597.69       182.44 o                         
  11   6   8       7607.06       7501.54       295.08 o                         
   1   7   8         70.88         12.80        39.28 o                         
   2   7   8        342.83        444.32        42.80 o                         
   3   7   8          1.08        -26.64        38.60 o                         
   4   7   8       1600.98       1726.17        60.27 o                         
   5   7   8        958.66        934.52        54.39 o                         
   6   7   8      10329.84      10269.50       172.10 o                         
   7   7   8       2866.63       2736.42       102.66 o                         
   8   7   8      20652.41      20648.79       380.47 o                         
   9   7   8       3769.61       3668.43       182.74 o                         
  10   7   8      13114.81      13002.43       378.56 o                         
  11   7   8       3621.19       3057.88       224.05 o                         
   0   8   8        459.37        453.97        72.71 o                         
   1   8   8       4020.67       4220.59        90.52 o                         
   2   8   8        521.68        432.25        48.69 o                         
   3   8   8       4045.61       4239.60        91.78 o                         
   4   8   8         25.17        -40.04        50.05 o                         
   5   8   8      13798.84      13950.46       206.92 o                         
   6   8   8        689.33        735.39        73.53 o                         
   7   8   8      20526.74      20143.69       362.02 o                         
   8   8   8       1720.69       1706.19       123.80 o                         
   9   8   8       9795.47       9669.29       326.80 o                         
  10   8   8       1460.20       1482.75       166.82 o                         
   1   9   8        496.44        410.47        59.62 o                         
   2   9   8       8726.75       9058.49       150.11 o                         
   3   9   8        176.95        152.51        56.81 o                         
   4   9   8      22520.66      22740.31       337.40 o                         
   5   9   8        219.82        310.73        75.19 o                         
   6   9   8      15161.40      15738.13       301.15 o                         
   7   9   8        143.21        252.99       103.66 o                         
   8   9   8       5406.37       5355.91       235.79 o                         
   9   9   8        823.31        828.35       176.58 o                         
  10   9   8       1700.19       1790.12       217.65 o                         
   0  10   8       4339.96       4275.47       174.63 o                         
   1  10   8          7.03        -20.76        63.77 o                         
   2  10   8       2133.40       2214.19        98.11 o                         
   3  10   8       6050.37       5975.70       158.17 o                         
   4  10   8        517.43        751.96        99.96 o                         
   5  10   8       3302.32       3642.24       154.76 o                         
   6  10   8         62.83        254.53       101.89 o                         
   7  10   8        505.68        469.42       140.72 o                         
   8  10   8         20.84        238.23       166.82 o                         
   9  10   8        219.92        170.04       196.66 o                         
   1  11   8       4361.75       4396.66       152.96 o                         
   2  11   8       1317.12       1340.78       113.37 o                         
   3  11   8       2026.78       1991.21       142.31 o                         
   4  11   8       3125.19       3346.22       176.24 o                         
   5  11   8       1167.36        887.30       139.08 o                         
   6  11   8       1971.04       2033.76       166.50 o                         
   7  11   8        180.60        -42.40       198.68 o                         
   8  11   8        852.27        933.19       213.09 o                         
   0  12   8       1053.63       1363.96       190.60 o                         
   1  12   8       1838.24       1764.00       140.28 o                         
   2  12   8       1547.13       1452.89       140.41 o                         
   3  12   8       5437.05       5119.52       229.41 o                         
   4  12   8       2318.93       2340.48       192.64 o                         
   5  12   8       8154.94       8407.20       335.91 o                         
   6  12   8       1517.92       1411.47       182.40 o                         
   7  12   8       2999.40       3282.25       243.10 o                         
   8  12   8       1346.86       1137.05       251.66 o                         
   1  13   8        174.70         -4.80       140.94 o                         
   2  13   8        920.21        834.82       162.53 o                         
   3  13   8        809.21        650.35       172.13 o                         
   4  13   8       1495.38        967.40       191.47 o                         
   5  13   8       1576.24       1577.43       265.79 o                         
   6  13   8       3003.84       2668.79       249.92 o                         
   0  14   8        118.42       -104.88       221.68 o                         
   1  14   8          2.59         29.90       166.34 o                         
   2  14   8        223.99          7.62       185.74 o                         
   3  14   8         20.71         11.34       181.42 o                         
   4  14   8        319.97        291.14       186.66 o                         
   5  14   8       2433.24       2512.74       261.94 o                         
   1  15   8         29.27         70.12       185.81 o                         
   2  15   8        296.68        -47.89       180.00 o                         
   3  15   8          0.23        337.15       277.71 o                         
   1   1   9      27609.36      29992.12       306.83 o                         
   2   1   9        123.41        126.59        27.07 o                         
   3   1   9      19891.82      20636.56       268.85 o                         
   4   1   9         97.92        171.51        31.00 o                         
   5   1   9      29896.13      30700.35       375.91 o                         
   6   1   9        856.06        949.56        47.74 o                         
   7   1   9      11937.89      12454.61       182.43 o                         
   8   1   9        830.56        883.30        59.50 o                         
   9   1   9       2413.06       2518.85       100.39 o                         
  10   1   9        125.59        249.26        81.42 o                         
  11   1   9         84.54        224.62        95.92 o                         
  12   1   9       1499.07       1822.41       173.15 o                         
   0   2   9     261452.67     270706.84      3886.93 o                         
   1   2   9        145.29         85.67        22.55 o                         
   2   2   9     174012.58     175828.83      1929.97 o                         
   3   2   9         23.94        101.17        32.11 o                         
   4   2   9     113439.27     118124.10      1375.52 o                         
   5   2   9        743.84        847.86        45.02 o                         
   6   2   9      50767.64      50626.94       604.43 o                         
   7   2   9        218.42        280.09        46.57 o                         
   8   2   9       9173.92       9204.81       158.18 o                         
   9   2   9       4273.45       4254.18       126.82 o                         
  10   2   9       1332.93       1679.31       108.58 o                         
  11   2   9       2646.71       2584.79       142.63 o                         
  12   2   9        273.22        372.95       180.37 o                         
   1   3   9     509078.44     528322.94      5396.96 o                         
   2   3   9        350.02        330.75        27.90 o                         
   3   3   9     259167.17     254781.69      2679.73 o                         
   4   3   9         56.04          1.18        28.96 o                         
   5   3   9     104951.23     102599.49      1150.81 o                         
   6   3   9       4589.56       4491.70        83.93 o                         
   7   3   9      18435.60      18686.91       253.51 o                         
   8   3   9       2634.52       2632.47        90.56 o                         
   9   3   9       2874.83       2837.97       113.71 o                         
  10   3   9       8849.52       9157.17       237.88 o                         
  11   3   9          9.88        132.34       103.76 o                         
  12   3   9       5978.55       5962.96       301.71 o                         
   0   4   9     305637.16     319496.88      4534.65 o                         
   1   4   9        299.49        320.41        33.62 o                         
   2   4   9     297911.44     299575.66      3045.19 o                         
   3   4   9          0.17        -22.86        29.37 o                         
   4   4   9     116663.01     114789.49      1228.77 o                         
   5   4   9        194.86        198.48        36.15 o                         
   6   4   9      30386.96      30646.01       352.63 o                         
   7   4   9       1471.34       1419.35        60.93 o                         
   8   4   9       7476.64       7664.40       164.15 o                         
   9   4   9       5154.69       5057.49       152.71 o                         
  10   4   9          0.99        228.66        93.65 o                         
  11   4   9       3298.04       3068.64       170.67 o                         
  12   4   9         68.89        161.56       233.60 o                         
   1   5   9      60286.82      64125.48       684.70 o                         
   2   5   9        476.02        478.06        37.46 o                         
   3   5   9      43068.30      45006.56       479.09 o                         
   4   5   9       1107.67       1155.27        44.61 o                         
   5   5   9      27534.60      27280.08       313.95 o                         
   6   5   9        220.72        351.05        49.05 o                         
   7   5   9       8832.16       9165.63       161.99 o                         
   8   5   9          1.69         86.49        68.39 o                         
   9   5   9       1638.32       1878.01       117.59 o                         
  10   5   9        866.38        811.47       120.81 o                         
  11   5   9          8.49        186.76       134.33 o                         
   0   6   9         59.01         97.16        55.09 o                         
   1   6   9         37.23         15.16        36.06 o                         
   2   6   9       2329.10       2965.72        64.43 o                         
   3   6   9        869.91        876.39        43.46 o                         
   4   6   9       4032.45       4606.99        83.95 o                         
   5   6   9       1380.62       1423.53        57.25 o                         
   6   6   9       2795.48       3072.60        83.11 o                         
   7   6   9        841.90        940.69        74.21 o                         
   8   6   9       2786.33       3202.10       123.29 o                         
   9   6   9       1034.42       1135.95       115.69 o                         
  10   6   9          7.17        332.53       120.43 o                         
  11   6   9        216.27        273.59       138.47 o                         
   1   7   9        884.44       1014.90        51.18 o                         
   2   7   9         20.52        -16.83        38.05 o                         
   3   7   9         26.43         24.68        38.76 o                         
   4   7   9        953.89        972.34        53.84 o                         
   5   7   9        944.27       1017.64        58.27 o                         
   6   7   9        141.59        264.56        59.69 o                         
   7   7   9        272.32        323.82        72.44 o                         
   8   7   9       1830.74       1627.42       114.08 o                         
   9   7   9        259.65        145.48       143.00 o                         
  10   7   9        390.32        441.46       135.27 o                         
  11   7   9        277.98        348.34       205.41 o                         
   0   8   9       5915.53       6243.84       156.13 o                         
   1   8   9       1812.66       1779.17        65.47 o                         
   2   8   9       6100.50       6211.75       108.76 o                         
   3   8   9        167.64        178.95        48.67 o                         
   4   8   9      12876.37      12843.08       186.06 o                         
   5   8   9       1716.97       1708.26        77.45 o                         
   6   8   9       7699.84       7983.60       166.82 o                         
   7   8   9        331.79        524.02        84.73 o                         
   8   8   9       5826.04       5909.65       209.68 o                         
   9   8   9       1144.65       1018.11       162.13 o                         
  10   8   9       1158.42       1067.51       170.12 o                         
   1   9   9      40091.55      39591.70       467.94 o                         
   2   9   9        625.85        567.95        58.99 o                         
   3   9   9      57593.56      58044.97       697.69 o                         
   4   9   9        814.22        840.18        75.29 o                         
   5   9   9      15952.34      15104.26       282.47 o                         
   6   9   9       2241.88       2297.47       121.62 o                         
   7   9   9      15866.71      15366.28       355.81 o                         
   8   9   9       1713.29       1664.63       157.63 o                         
   9   9   9       2191.25       2425.94       217.29 o                         
  10   9   9       3051.83       3222.82       263.59 o                         
   0  10   9     111027.57     109385.34      1900.85 o                         
   1  10   9          0.15        -11.72        63.83 o                         
   2  10   9      78434.14      76382.77      1032.81 o                         
   3  10   9        433.28        354.03        86.22 o                         
   4  10   9      43293.89      44711.69       818.15 o                         
   5  10   9       1306.41       1535.27       120.85 o                         
   6  10   9      14049.78      14138.57       342.92 o                         
   7  10   9       1699.28       1951.43       183.54 o                         
   8  10   9       2602.96       2442.61       217.00 o                         
   9  10   9       3388.20       3237.20       278.77 o                         
   1  11   9      63256.04      63554.31       962.39 o                         
   2  11   9         57.29        105.16        91.93 o                         
   3  11   9      35066.47      34412.51       670.12 o                         
   4  11   9        129.41         37.54       113.93 o                         
   5  11   9      15314.16      14568.43       403.20 o                         
   6  11   9        109.48        -60.04       135.90 o                         
   7  11   9       2847.52       2838.69       206.29 o                         
   8  11   9        644.55        291.57       215.21 o                         
   0  12   9      14952.73      15024.90       513.96 o                         
   1  12   9        215.55        204.20       112.51 o                         
   2  12   9      10490.88      10221.24       299.54 o                         
   3  12   9        585.34        571.52       137.36 o                         
   4  12   9       9163.88       9396.95       335.57 o                         
   5  12   9       1330.26       1190.94       177.56 o                         
   6  12   9       3508.98       3139.71       225.08 o                         
   7  12   9        117.13        490.35       204.81 o                         
   1  13   9       1596.96       1309.12       162.33 o                         
   2  13   9        326.64         18.24       154.55 o                         
   3  13   9       2348.90       2028.07       202.02 o                         
   4  13   9        481.20         83.60       163.04 o                         
   5  13   9       1800.64       1179.06       212.80 o                         
   6  13   9       1627.94       1761.32       253.37 o                         
   0  14   9       1341.60       1639.19       282.59 o                         
   1  14   9        447.65        727.00       177.64 o                         
   2  14   9         29.27       -239.51       159.68 o                         
   3  14   9          2.42       -268.34       178.89 o                         
   4  14   9         57.86         -0.03       185.37 o                         
   5  14   9       1297.38       1340.75       232.81 o                         
   1  15   9       1400.59       1529.92       219.56 o                         
   2  15   9        134.69         73.33       185.74 o                         
   3  15   9       2134.94       2059.79       265.23 o                         
   0   0  10         10.18        -45.17        41.78 o                         
   1   0  10       5959.95       5956.79       103.65 o                         
   2   0  10        872.89        947.31        47.56 o                         
   3   0  10      19110.43      17342.18       351.46 o                         
   4   0  10        175.00        250.41        61.39 o                         
   5   0  10      63738.43      63756.37      1068.03 o                         
   6   0  10        424.36        252.68        58.09 o                         
   7   0  10      14227.39      14040.49       277.31 o                         
   8   0  10       1829.24       1978.32       100.40 o                         
   9   0  10      23614.25      23236.62       565.98 o                         
  10   0  10       3534.35       3175.28       225.78 o                         
  11   0  10       2173.96       1903.03       177.80 o                         
  12   0  10       2707.63       2590.12       252.00 o                         
   1   1  10         13.69         40.13        22.63 o                         
   2   1  10      17422.10      17223.36       213.24 o                         
   3   1  10         76.66         61.40        34.95 o                         
   4   1  10      18778.09      18109.26       237.91 o                         
   5   1  10       1587.98       1713.47        53.80 o                         
   6   1  10      32593.77      31764.78       395.22 o                         
   7   1  10       3066.34       3370.03        85.33 o                         
   8   1  10      17004.05      17073.09       252.72 o                         
   9   1  10       5131.42       4996.86       142.01 o                         
  10   1  10       7936.51       8201.08       202.40 o                         
  11   1  10       4186.14       4196.88       164.22 o                         
  12   1  10       3881.46       4275.15       218.70 o                         
   0   2  10        591.60        555.79        37.31 o                         
   1   2  10        171.66        173.53        22.50 o                         
   2   2  10        201.70        173.07        26.50 o                         
   3   2  10       3569.06       3873.69        69.30 o                         
   4   2  10       2451.31       2305.71        57.02 o                         
   5   2  10      11617.84      12308.32       168.50 o                         
   6   2  10      10845.44      10678.93       154.42 o                         
   7   2  10       6000.78       6110.68       113.70 o                         
   8   2  10       8877.01       9165.33       158.33 o                         
   9   2  10      13625.52      13946.17       261.12 o                         
  10   2  10       4615.78       4902.23       163.63 o                         
  11   2  10       2695.62       2952.60       152.45 o                         
  12   2  10       2725.04       2207.03       188.98 o                         
   1   3  10       1320.64       1350.96        36.91 o                         
   2   3  10       3419.90       3613.95        56.75 o                         
   3   3  10        217.07        197.84        28.77 o                         
   4   3  10       1059.81       1164.16        42.31 o                         
   5   3  10        693.29        718.13        42.28 o                         
   6   3  10       2004.59       2298.37        66.86 o                         
   7   3  10        870.39        809.49        53.82 o                         
   8   3  10        553.75        737.98        63.95 o                         
   9   3  10       1029.33       1102.61        90.20 o                         
  10   3  10         86.96        365.73        99.52 o                         
  11   3  10        212.94        399.68       110.80 o                         
  12   3  10        746.12        960.73       171.31 o                         
   0   4  10       2515.58       2488.60        87.95 o                         
   1   4  10       3107.95       3191.36        56.48 o                         
   2   4  10       2250.81       2161.55        49.74 o                         
   3   4  10         16.63         -4.32        29.51 o                         
   4   4  10       5761.30       5571.47        84.56 o                         
   5   4  10       2625.36       2720.60        63.74 o                         
   6   4  10       5774.65       5661.53        97.16 o                         
   7   4  10       2553.31       2732.10        77.92 o                         
   8   4  10       5115.93       5162.54       131.18 o                         
   9   4  10       3476.61       3740.23       135.59 o                         
  10   4  10       2001.78       2029.10       129.23 o                         
  11   4  10       1298.90       1498.73       141.08 o                         
  12   4  10        770.93       1017.91       197.88 o                         
   1   5  10        208.38        270.60        36.49 o                         
   2   5  10       1634.78       1870.00        50.36 o                         
   3   5  10       3005.71       2902.83        59.79 o                         
   4   5  10       7296.82       7342.03       104.14 o                         
   5   5  10       8238.97       8000.98       118.25 o                         
   6   5  10      10395.83      10762.74       159.42 o                         
   7   5  10       7511.55       7433.74       143.61 o                         
   8   5  10       8261.08       8491.27       192.30 o                         
   9   5  10       8411.93       8704.24       227.64 o                         
  10   5  10       8772.28       8854.02       271.55 o                         
  11   5  10       2149.88       2189.63       159.08 o                         
   0   6  10         40.64         48.19        53.68 o                         
   1   6  10       5232.96       5504.10        89.97 o                         
   2   6  10        252.32        205.51        37.46 o                         
   3   6  10       5741.94       5599.26        89.54 o                         
   4   6  10        290.94        297.77        39.79 o                         
   5   6  10      22137.21      22217.57       266.84 o                         
   6   6  10        417.77        388.61        54.71 o                         
   7   6  10      10098.50       9980.28       187.89 o                         
   8   6  10       1651.10       1694.49       103.34 o                         
   9   6  10      10858.00      10620.99       288.40 o                         
  10   6  10       1878.03       1784.75       149.80 o                         
  11   6  10       2127.63       1864.47       157.47 o                         
   1   7  10          0.15        -15.10        39.77 o                         
   2   7  10       5540.48       5624.71        93.93 o                         
   3   7  10        365.27        356.46        46.41 o                         
   4   7  10      15633.44      16122.58       203.54 o                         
   5   7  10        149.64         62.24        48.88 o                         
   6   7  10      13763.19      13886.92       217.54 o                         
   7   7  10         97.29        206.54        69.36 o                         
   8   7  10      11068.23      10895.51       263.83 o                         
   9   7  10        243.61        252.34       118.25 o                         
  10   7  10       3511.02       3433.02       195.95 o                         
  11   7  10       1924.28       1653.67       190.89 o                         
   0   8  10        342.54        361.50        70.26 o                         
   1   8  10       2937.46       2953.54        79.20 o                         
   2   8  10         99.70        137.55        46.54 o                         
   3   8  10       3860.08       4046.14        90.21 o                         
   4   8  10         72.53        114.31        52.00 o                         
   5   8  10       7949.63       8199.64       159.06 o                         
   6   8  10       1331.93       1282.34        87.15 o                         
   7   8  10      11518.27      11767.40       259.56 o                         
   8   8  10       2097.97       2323.28       160.47 o                         
   9   8  10       4716.01       5302.04       255.17 o                         
  10   8  10       2491.45       2995.72       225.73 o                         
   1   9  10        656.98        624.87        65.29 o                         
   2   9  10        327.82        355.41        60.20 o                         
   3   9  10        117.22         94.99        55.87 o                         
   4   9  10       2349.60       2251.03        97.63 o                         
   5   9  10       2385.83       2383.93       112.99 o                         
   6   9  10       3389.88       3262.27       138.29 o                         
   7   9  10       2343.11       2520.78       170.78 o                         
   8   9  10       3211.65       3491.00       208.82 o                         
   9   9  10       3653.76       4052.51       317.92 o                         
  10   9  10       2891.22       2779.96       238.11 o                         
   0  10  10       8260.06       8456.83       246.75 o                         
   1  10  10        519.44        437.55        75.18 o                         
   2  10  10       1069.09       1117.81        91.33 o                         
   3  10  10       1091.41       1100.78       100.28 o                         
   4  10  10       1194.23       1244.30       115.80 o                         
   5  10  10        160.08         81.31       104.63 o                         
   6  10  10          0.24         91.99        99.62 o                         
   7  10  10        378.23        432.58       140.36 o                         
   8  10  10        146.13       -130.13       152.57 o                         
   9  10  10        101.58         -9.51       211.03 o                         
   1  11  10       2853.04       3010.87       136.63 o                         
   2  11  10          8.54        -58.18        97.15 o                         
   3  11  10       3559.61       3420.18       164.77 o                         
   4  11  10          2.70         13.62       111.40 o                         
   5  11  10       3241.86       3097.03       190.83 o                         
   6  11  10        300.04        447.72       178.85 o                         
   7  11  10       2596.80       2712.85       227.88 o                         
   8  11  10        422.27        841.20       234.60 o                         
   0  12  10        907.79        755.52       182.10 o                         
   1  12  10        182.47        244.23       120.67 o                         
   2  12  10        398.11        158.16       123.50 o                         
   3  12  10        211.84         23.93       122.90 o                         
   4  12  10       1902.93       1850.79       185.72 o                         
   5  12  10       1845.37       1652.57       202.69 o                         
   6  12  10       2425.99       2371.44       200.27 o                         
   7  12  10       1267.69       1516.01       200.59 o                         
   1  13  10         12.64       -108.21       133.99 o                         
   2  13  10       1503.21       1225.20       177.60 o                         
   3  13  10        348.37       -133.34       157.89 o                         
   4  13  10       2784.93       2603.78       222.91 o                         
   5  13  10          4.93       -112.42       177.62 o                         
   6  13  10       3970.44       3953.92       293.50 o                         
   0  14  10        456.83        807.11       239.20 o                         
   1  14  10        591.16        614.63       169.63 o                         
   2  14  10         50.82        -55.68       174.88 o                         
   3  14  10       2615.70       2416.99       265.41 o                         
   4  14  10         23.69         62.04       175.52 o                         
   5  14  10       5808.91       5525.37       347.55 o                         
   1  15  10          9.14       -233.72       170.28 o                         
   2  15  10        366.41        561.16       201.30 o                         
   1   1  11        855.10        869.77        31.88 o                         
   2   1  11         99.13        130.18        28.86 o                         
   3   1  11       1645.79       1518.90        53.75 o                         
   4   1  11      18674.12      19053.35       258.27 o                         
   5   1  11      12557.56      12030.60       171.42 o                         
   6   1  11       4401.89       4631.57        92.88 o                         
   7   1  11       5386.67       5490.77       107.39 o                         
   8   1  11       9957.61      10121.05       176.42 o                         
   9   1  11       7747.38       7532.72       191.27 o                         
  10   1  11       6357.70       6625.39       177.91 o                         
  11   1  11       1207.18        992.50       112.27 o                         
  12   1  11       2507.93       2898.23       200.97 o                         
   0   2  11        361.84        371.71        37.51 o                         
   1   2  11      13011.97      13203.42       140.06 o                         
   2   2  11       1336.13       1340.57        36.66 o                         
   3   2  11       7341.79       7357.71       109.99 o                         
   4   2  11       3135.58       3052.56        66.46 o                         
   5   2  11      35229.02      34716.86       427.00 o                         
   6   2  11       5716.89       5685.38       104.46 o                         
   7   2  11      16138.29      16237.32       233.13 o                         
   8   2  11       6088.60       6334.82       130.87 o                         
   9   2  11      20329.20      20104.05       362.95 o                         
  10   2  11       3896.10       3852.02       141.59 o                         
  11   2  11       5853.03       5914.70       204.02 o                         
  12   2  11       1802.06       1913.13       207.41 o                         
   1   3  11         58.44         70.50        27.41 o                         
   2   3  11      12807.08      12686.72       150.31 o                         
   3   3  11        394.01        356.83        32.42 o                         
   4   3  11      29396.75      29612.34       340.70 o                         
   5   3  11        345.27        327.83        39.09 o                         
   6   3  11      31443.91      31318.66       401.75 o                         
   7   3  11          7.43          4.48        44.70 o                         
   8   3  11      23173.07      23207.71       363.61 o                         
   9   3  11       3095.02       2862.50       120.34 o                         
  10   3  11       8681.12       8412.59       231.88 o                         
  11   3  11       1049.92        808.49       124.62 o                         
  12   3  11       4250.72       4064.46       234.74 o                         
   0   4  11          1.40        -53.57        43.34 o                         
   1   4  11       5707.06       6048.93        85.34 o                         
   2   4  11        409.21        498.57        33.37 o                         
   3   4  11      10138.23       9857.36       121.48 o                         
   4   4  11        128.62        113.10        31.68 o                         
   5   4  11      35536.79      36076.98       415.37 o                         
   6   4  11        939.96       1006.82        52.46 o                         
   7   4  11      16867.05      17051.18       237.93 o                         
   8   4  11        943.93        973.91        77.80 o                         
   9   4  11      16514.93      15922.60       325.23 o                         
  10   4  11       2383.28       2294.97       138.14 o                         
  11   4  11       4190.51       4191.64       192.76 o                         
   1   5  11          0.90        -51.44        34.29 o                         
   2   5  11       3911.72       4326.83        74.53 o                         
   3   5  11        960.51        929.09        40.72 o                         
   4   5  11       9491.01       9650.10       130.11 o                         
   5   5  11       4681.77       4780.79        90.05 o                         
   6   5  11      12290.02      12604.51       183.08 o                         
   7   5  11       5210.48       5127.23       116.60 o                         
   8   5  11      12120.10      12429.64       248.37 o                         
   9   5  11       8705.48       9141.97       237.08 o                         
  10   5  11       5601.62       5942.22       214.35 o                         
  11   5  11       2352.78       2712.84       165.35 o                         
   0   6  11       2660.16       2799.25        94.60 o                         
   1   6  11       1197.76       1359.69        51.97 o                         
   2   6  11          5.45         13.71        34.59 o                         
   3   6  11        680.92        758.62        43.83 o                         
   4   6  11        207.75        229.53        41.81 o                         
   5   6  11       1132.83       1284.71        57.35 o                         
   6   6  11       4831.11       4821.22       106.97 o                         
   7   6  11       4713.24       4946.82       129.03 o                         
   8   6  11       4235.46       4045.32       138.41 o                         
   9   6  11       1017.22       1338.89       129.49 o                         
  10   6  11       1980.79       1759.92       148.08 o                         
  11   6  11       1361.44       1879.17       159.24 o                         
   1   7  11       3505.95       3570.08        77.28 o                         
   2   7  11        108.78         91.27        39.88 o                         
   3   7  11       1951.51       2003.11        64.02 o                         
   4   7  11        649.57        610.28        51.88 o                         
   5   7  11       1755.62       1832.58        71.71 o                         
   6   7  11          4.75         19.21        62.75 o                         
   7   7  11        202.78        173.55        78.52 o                         
   8   7  11       1115.68       1248.33       114.79 o                         
   9   7  11        330.32        303.86       136.41 o                         
  10   7  11        144.50        413.95       189.13 o                         
  11   7  11          0.03       -194.50       157.17 o                         
   0   8  11        496.69        483.66        76.49 o                         
   1   8  11       4576.77       4611.45        97.19 o                         
   2   8  11       2864.55       2834.39        76.73 o                         
   3   8  11          5.67         61.34        48.21 o                         
   4   8  11       4565.23       4731.13       104.93 o                         
   5   8  11       4408.01       4239.31       116.96 o                         
   6   8  11       5575.91       5762.57       146.65 o                         
   7   8  11       3512.09       3526.10       133.79 o                         
   8   8  11       5986.31       6574.99       238.54 o                         
   9   8  11       3951.80       3680.84       232.63 o                         
  10   8  11       1125.04       1454.35       196.16 o                         
   1   9  11        142.86         38.68        57.39 o                         
   2   9  11       2067.37       2062.09        82.15 o                         
   3   9  11         37.04        102.11        55.66 o                         
   4   9  11       4576.08       4511.90       137.01 o                         
   5   9  11       2086.81       2022.82       110.78 o                         
   6   9  11       6194.75       6160.50       195.43 o                         
   7   9  11       2239.21       2288.97       167.49 o                         
   8   9  11       7378.18       7291.35       322.58 o                         
   9   9  11       1221.51       1254.35       200.66 o                         
  10   9  11       3001.27       2408.20       238.76 o                         
   0  10  11        379.10        522.17       106.47 o                         
   1  10  11       2514.95       2421.47       107.89 o                         
   2  10  11        146.36        131.08        76.87 o                         
   3  10  11       2811.90       3087.26       132.26 o                         
   4  10  11         66.54        105.79       100.16 o                         
   5  10  11      10694.76      10389.67       284.06 o                         
   6  10  11         13.77       -159.63       110.02 o                         
   7  10  11       6979.59       6767.01       277.44 o                         
   8  10  11        439.25        259.24       161.37 o                         
   9  10  11       4711.88       4413.19       358.19 o                         
   1  11  11        114.15         15.47        91.87 o                         
   2  11  11       1784.78       1497.78       122.58 o                         
   3  11  11          0.27       -161.57       107.71 o                         
   4  11  11       8126.96       7457.01       252.54 o                         
   5  11  11        286.80        350.19       132.56 o                         
   6  11  11       6656.17       6588.93       268.73 o                         
   7  11  11        219.72        153.85       187.54 o                         
   8  11  11       8129.62       8071.47       420.50 o                         
   0  12  11        404.77        388.00       190.49 o                         
   1  12  11        230.52        208.51       124.40 o                         
   2  12  11          1.33        -91.58       113.30 o                         
   3  12  11       2462.32       2291.79       176.37 o                         
   4  12  11        158.56        327.66       147.10 o                         
   5  12  11       5158.04       4830.64       262.35 o                         
   6  12  11       1732.00       1650.92       185.27 o                         
   7  12  11       5490.24       5526.71       332.80 o                         
   1  13  11       2448.17       2130.62       185.26 o                         
   2  13  11        260.78        444.29       152.59 o                         
   3  13  11        804.60        534.98       173.12 o                         
   4  13  11       2013.00       1589.60       216.90 o                         
   5  13  11         30.47        101.88       171.32 o                         
   6  13  11       1518.67       1731.91       197.01 o                         
   0  14  11       4103.15       3899.48       366.08 o                         
   1  14  11         71.09         -5.89       157.50 o                         
   2  14  11       2924.29       2622.94       256.04 o                         
   3  14  11        579.79        472.87       198.43 o                         
   4  14  11       1660.54        790.27       268.77 o                         
   5  14  11         22.05       -230.06       189.42 o                         
   1  15  11        753.42        730.77       197.06 o                         
   2  15  11         37.06        599.40       200.09 o                         
   0   0  12     293492.78     285527.94      6433.75 o                         
   1   0  12          5.22        -46.54        31.03 o                         
   2   0  12     227531.59     208890.27      3741.02 o                         
   3   0  12        669.12        474.10        66.22 o                         
   4   0  12      68702.77      65445.70      1236.28 o                         
   5   0  12       2794.05       2581.41       110.13 o                         
   6   0  12      20373.51      19581.68       369.02 o                         
   7   0  12       3613.41       3591.00       127.69 o                         
   8   0  12         15.43        223.89        80.66 o                         
   9   0  12      11432.83      10966.79       346.10 o                         
  10   0  12        194.50        224.93       118.62 o                         
  11   0  12       4623.03       4152.36       235.27 o                         
  12   0  12       1681.19       1241.39       217.34 o                         
   1   1  12     153524.83     144575.42      1524.51 o                         
   2   1  12          3.07        104.37        29.83 o                         
   3   1  12      39716.93      34831.37       442.28 o                         
   4   1  12        179.75        289.17        41.35 o                         
   5   1  12      45816.53      44734.15       558.07 o                         
   6   1  12       1052.17       1046.95        51.77 o                         
   7   1  12       1894.81       2038.46        69.99 o                         
   8   1  12       2837.85       2744.40        90.21 o                         
   9   1  12        222.08        493.75        87.12 o                         
  10   1  12       4828.23       4552.32       152.31 o                         
  11   1  12        522.09        495.36       104.98 o                         
  12   1  12       5459.44       5179.40       234.80 o                         
   0   2  12      23461.26      26173.18       400.37 o                         
   1   2  12        150.62        189.37        25.55 o                         
   2   2  12      33637.81      33154.16       357.55 o                         
   3   2  12        181.44        174.26        34.77 o                         
   4   2  12       4523.79       4501.63        82.67 o                         
   5   2  12        348.06        465.42        41.65 o                         
   6   2  12       5840.20       6071.46       111.50 o                         
   7   2  12         15.29         72.48        49.89 o                         
   8   2  12       6258.52       6560.68       142.98 o                         
   9   2  12        345.40        448.31        77.01 o                         
  10   2  12        650.05        604.74        92.54 o                         
  11   2  12       1011.26       1171.96       126.04 o                         
  12   2  12        479.52        608.15       142.68 o                         
   1   3  12        471.59        659.17        34.12 o                         
   2   3  12          0.17        -24.10        28.71 o                         
   3   3  12       2024.18       2293.13        51.95 o                         
   4   3  12        869.80        945.74        41.75 o                         
   5   3  12       2219.62       2453.61        63.29 o                         
   6   3  12         10.52        176.49        44.29 o                         
   7   3  12          2.88          7.44        50.88 o                         
   8   3  12       1335.92       1387.71        83.97 o                         
   9   3  12          4.89        -11.16        76.36 o                         
  10   3  12        170.68        421.60        95.58 o                         
  11   3  12        115.38        146.53       115.30 o                         
  12   3  12         28.65         37.03       144.71 o                         
   0   4  12        858.56       1184.02        57.05 o                         
   1   4  12        216.64        202.40        32.02 o                         
   2   4  12        803.79        823.35        38.15 o                         
   3   4  12        189.92        209.87        31.68 o                         
   4   4  12       2724.35       2713.94        59.62 o                         
   5   4  12        450.21        602.76        42.60 o                         
   6   4  12       7723.52       7702.97       130.54 o                         
   7   4  12         14.67        113.81        51.90 o                         
   8   4  12       1094.47       1170.96        80.21 o                         
   9   4  12        832.76        792.24        99.29 o                         
  10   4  12       1616.11       1648.42       131.33 o                         
  11   4  12        430.14        774.28       120.66 o                         
   1   5  12      20409.30      21045.42       232.80 o                         
   2   5  12        153.74        235.15        35.15 o                         
   3   5  12      18147.24      17451.19       195.79 o                         
   4   5  12        474.00        517.46        42.07 o                         
   5   5  12      26501.46      25719.47       309.71 o                         
   6   5  12        261.39        464.43        53.02 o                         
   7   5  12      10004.45       9918.11       178.92 o                         
   8   5  12       1527.96       1728.29       101.19 o                         
   9   5  12       3521.65       3423.94       155.06 o                         
  10   5  12       1808.36       1648.01       143.73 o                         
  11   5  12         11.47        183.11       130.85 o                         
   0   6  12     134585.95     131911.25      2030.23 o                         
   1   6  12        697.04        750.33        46.68 o                         
   2   6  12      93043.79      89280.23       916.41 o                         
   3   6  12        309.61        347.03        40.43 o                         
   4   6  12      53316.11      52065.09       569.65 o                         
   5   6  12       3052.08       3113.42        80.36 o                         
   6   6  12      19878.60      19578.44       279.45 o                         
   7   6  12       2320.61       2232.53        96.65 o                         
   8   6  12       1739.47       1867.10       111.48 o                         
   9   6  12       5448.98       5340.12       206.70 o                         
  10   6  12         88.20        243.17       123.21 o                         
  11   6  12       4711.84       4633.18       219.45 o                         
   1   7  12     127127.42     126631.08      1324.90 o                         
   2   7  12         76.96        122.23        41.25 o                         
   3   7  12     105720.24     103288.20      1082.16 o                         
   4   7  12        271.22        189.61        46.01 o                         
   5   7  12      13440.26      13532.68       201.75 o                         
   6   7  12       2435.03       2255.33        91.54 o                         
   7   7  12       4216.03       4463.67       135.06 o                         
   8   7  12       3707.26       3728.92       155.93 o                         
   9   7  12          3.67        151.52       125.79 o                         
  10   7  12       4114.08       4018.27       227.29 o                         
   0   8  12      41794.36      43506.81       694.96 o                         
   1   8  12        273.27        210.02        50.30 o                         
   2   8  12      35770.57      35917.00       424.90 o                         
   3   8  12        723.82        595.23        57.67 o                         
   4   8  12      14322.52      14811.40       219.58 o                         
   5   8  12          2.43        105.23        65.26 o                         
   6   8  12       3618.78       4051.81       129.68 o                         
   7   8  12          8.87       -100.89        81.57 o                         
   8   8  12        283.91        800.41       140.32 o                         
   9   8  12        901.06        549.77       157.30 o                         
  10   8  12        574.47        711.11       179.92 o                         
   1   9  12        426.80        526.60        66.09 o                         
   2   9  12         20.74        -21.84        56.91 o                         
   3   9  12        881.61        996.03        71.43 o                         
   4   9  12       2842.30       2936.65       115.22 o                         
   5   9  12       2191.14       2156.99       113.91 o                         
   6   9  12        412.44        457.78       108.45 o                         
   7   9  12        470.18        372.09       118.57 o                         
   8   9  12        630.70        539.59       173.26 o                         
   9   9  12          2.13         -5.76       194.59 o                         
   0  10  12        226.95        399.65       113.41 o                         
   1  10  12       1513.23       1366.27        95.14 o                         
   2  10  12       1248.20       1332.06        97.45 o                         
   3  10  12        135.81        144.80        91.80 o                         
   4  10  12         13.26         97.68        99.75 o                         
   5  10  12       1923.49       1739.66       136.46 o                         
   6  10  12         24.41         32.89       107.59 o                         
   7  10  12        744.76        962.42       150.66 o                         
   8  10  12        379.25        558.12       175.99 o                         
   9  10  12        473.05        133.66       248.62 o                         
   1  11  12       1219.36       1095.61       108.57 o                         
   2  11  12          9.48         67.09        99.63 o                         
   3  11  12       2911.61       2901.17       160.36 o                         
   4  11  12        548.26        142.02       118.16 o                         
   5  11  12       4254.97       4435.63       220.67 o                         
   6  11  12        381.48        351.56       140.05 o                         
   7  11  12       4532.08       4325.12       259.71 o                         
   8  11  12       1243.99       1575.43       269.07 o                         
   0  12  12      11429.46      12018.31       462.57 o                         
   1  12  12        806.36        944.45       137.64 o                         
   2  12  12      16217.96      16081.58       419.18 o                         
   3  12  12        267.48        142.03       136.12 o                         
   4  12  12      15606.33      16397.75       490.42 o                         
   5  12  12       1522.58       1652.95       182.54 o                         
   6  12  12      11390.90      10279.65       388.96 o                         
   7  12  12       1600.38       1426.18       270.31 o                         
   1  13  12      43355.81      42605.23       981.54 o                         
   2  13  12        122.39        220.22       160.64 o                         
   3  13  12      33329.28      34970.15       944.18 o                         
   4  13  12       2209.24       2071.69       232.74 o                         
   5  13  12      14805.94      14130.97       507.00 o                         
   6  13  12       1143.09       1231.85       213.15 o                         
   0  14  12      48029.65      48452.79      1532.12 o                         
   1  14  12        232.44        229.00       163.65 o                         
   2  14  12      26561.66      26558.12       831.14 o                         
   3  14  12         15.31       -222.16       242.34 o                         
   4  14  12      15751.27      15895.52       650.59 o                         
   1  15  12       8856.15       8083.13       372.45 o                         
   2  15  12        620.92        371.45       234.15 o                         
   1   1  13         37.74         69.79        23.11 o                         
   2   1  13       8459.10       8150.25       112.45 o                         
   3   1  13       1487.65       1451.68        46.89 o                         
   4   1  13      36509.43      34614.17       463.90 o                         
   5   1  13       1476.63       1643.90        60.91 o                         
   6   1  13       9521.88       8959.81       144.85 o                         
   7   1  13       1508.20       1508.02        65.63 o                         
   8   1  13       2559.84       2640.28        92.23 o                         
   9   1  13        871.44        904.30        93.26 o                         
  10   1  13        388.21        314.59        95.58 o                         
  11   1  13        383.74        393.01       103.45 o                         
  12   1  13          6.53        298.34       132.85 o                         
   0   2  13         67.21        138.92        46.52 o                         
   1   2  13       9827.86      10210.32       124.61 o                         
   2   2  13        198.84        143.74        30.30 o                         
   3   2  13       7258.85       6815.51       105.69 o                         
   4   2  13       3647.25       3759.77        79.15 o                         
   5   2  13      30845.23      30366.55       389.16 o                         
   6   2  13       1112.20       1157.14        54.39 o                         
   7   2  13       6562.63       6373.18       128.12 o                         
   8   2  13       6113.12       6485.13       148.03 o                         
   9   2  13       9343.15       9058.19       214.96 o                         
  10   2  13       1862.69       1921.92       118.47 o                         
  11   2  13       1036.80        736.17       119.05 o                         
  12   2  13       2100.43       2238.47       172.04 o                         
   1   3  13         16.18        -20.06        29.32 o                         
   2   3  13       1267.18       1439.37        41.89 o                         
   3   3  13        168.51        194.66        31.29 o                         
   4   3  13        412.97        524.45        38.51 o                         
   5   3  13       2131.61       2110.89        61.76 o                         
   6   3  13      12849.32      12585.02       186.22 o                         
   7   3  13       1869.09       1811.47        75.37 o                         
   8   3  13      12792.87      12724.54       234.69 o                         
   9   3  13       6972.54       6872.52       193.50 o                         
  10   3  13      11583.44      11799.13       298.48 o                         
  11   3  13       3977.95       3794.36       180.00 o                         
  12   3  13       6560.63       6345.91       314.62 o                         
   0   4  13         92.87        137.29        47.22 o                         
   1   4  13         48.88         23.64        30.64 o                         
   2   4  13          0.24          6.31        30.44 o                         
   3   4  13        399.99        445.44        34.99 o                         
   4   4  13        166.91        106.53        33.92 o                         
   5   4  13      13951.20      13803.45       185.64 o                         
   6   4  13        812.33        839.21        54.76 o                         
   7   4  13       8941.76       9223.01       157.81 o                         
   8   4  13       4704.43       4854.89       140.63 o                         
   9   4  13      25565.52      24977.30       500.26 o                         
  10   4  13       3058.62       3206.44       159.31 o                         
  11   4  13       5693.69       5699.91       216.00 o                         
   1   5  13         35.84         55.49        34.01 o                         
   2   5  13      16140.85      16494.83       193.21 o                         
   3   5  13         52.74         35.68        33.84 o                         
   4   5  13      20868.06      20654.33       247.01 o                         
   5   5  13       1028.45       1070.56        53.79 o                         
   6   5  13      26624.16      26697.22       355.18 o                         
   7   5  13       1021.81       1112.53        75.55 o                         
   8   5  13      13810.91      13525.69       288.06 o                         
   9   5  13       2166.98       2089.42       138.08 o                         
  10   5  13       3740.52       3587.96       178.98 o                         
  11   5  13       1566.37       1591.39       148.74 o                         
   0   6  13       3784.10       3586.58       103.74 o                         
   1   6  13       4222.33       4500.71        83.32 o                         
   2   6  13        231.99        315.76        42.04 o                         
   3   6  13      21864.06      22189.30       265.16 o                         
   4   6  13         32.53        125.08        43.07 o                         
   5   6  13      19364.43      19544.74       260.33 o                         
   6   6  13        791.97        871.83        68.13 o                         
   7   6  13       9160.22       9260.00       186.49 o                         
   8   6  13        498.94        588.64        97.84 o                         
   9   6  13       1457.45       1232.76       137.00 o                         
  10   6  13        323.05        638.41       134.52 o                         
  11   6  13        149.18        257.54       154.10 o                         
   1   7  13       1608.79       1576.97        58.73 o                         
   2   7  13        771.50        901.64        52.59 o                         
   3   7  13       3172.88       3132.09        75.19 o                         
   4   7  13         63.81         68.99        45.88 o                         
   5   7  13          3.45        129.53        54.68 o                         
   6   7  13        262.40        503.15        70.16 o                         
   7   7  13         53.33        167.95        85.40 o                         
   8   7  13          5.55        199.49       102.33 o                         
   9   7  13          0.32        107.13       120.85 o                         
  10   7  13         40.85        -91.55       149.35 o                         
   0   8  13       6207.50       5932.26       155.56 o                         
   1   8  13      11752.82      11760.24       170.74 o                         
   2   8  13         14.01        -43.37        48.81 o                         
   3   8  13       4806.15       4763.98       104.39 o                         
   4   8  13       3353.17       3314.10        93.23 o                         
   5   8  13      13754.69      14075.91       250.15 o                         
   6   8  13        844.03        890.02        93.32 o                         
   7   8  13       4552.10       4836.86       168.57 o                         
   8   8  13        581.85        767.40       150.25 o                         
   9   8  13        793.16        886.75       168.30 o                         
  10   8  13        121.58        279.03       211.01 o                         
   1   9  13          2.31         -1.63        59.77 o                         
   2   9  13       3305.82       3493.00       101.43 o                         
   3   9  13        341.67        254.67        66.10 o                         
   4   9  13      13854.25      14154.58       281.59 o                         
   5   9  13       1318.83       1285.11       110.99 o                         
   6   9  13       6996.82       7697.81       236.17 o                         
   7   9  13       2703.95       2772.86       164.80 o                         
   8   9  13       6907.45       6997.75       329.88 o                         
   9   9  13        810.31        808.45       206.61 o                         
   0  10  13         58.40        209.61       114.01 o                         
   1  10  13       1073.34        965.91        93.17 o                         
   2  10  13         20.67         -9.85        79.25 o                         
   3  10  13        229.17        349.02        93.02 o                         
   4  10  13        211.92        185.05       102.13 o                         
   5  10  13       4279.08       4315.77       186.10 o                         
   6  10  13        798.93        566.14       141.81 o                         
   7  10  13       8902.08       8469.43       338.02 o                         
   8  10  13       1784.69       1365.04       235.08 o                         
   9  10  13       9094.33       9616.69       553.61 o                         
   1  11  13         19.21        -50.35        92.06 o                         
   2  11  13         87.49         31.72       103.73 o                         
   3  11  13          0.52        -48.33       105.64 o                         
   4  11  13       3766.33       3409.98       186.15 o                         
   5  11  13         13.69        122.89       124.73 o                         
   6  11  13       6399.59       6007.40       252.14 o                         
   7  11  13        504.84        622.25       159.20 o                         
   8  11  13      10868.79      11569.40       723.68 o                         
   0  12  13        573.76        260.95       186.72 o                         
   1  12  13       1319.25       1442.92       150.82 o                         
   2  12  13        131.06        292.70       131.31 o                         
   3  12  13       5888.12       5702.12       269.45 o                         
   4  12  13        237.28        127.13       152.94 o                         
   5  12  13       8935.60       8533.05       330.92 o                         
   6  12  13        357.25        289.24       162.88 o                         
   7  12  13       8782.32       8534.69       431.48 o                         
   1  13  13       2788.33       3030.42       211.06 o                         
   2  13  13       1717.08       1910.22       199.65 o                         
   3  13  13        594.79        379.33       172.26 o                         
   4  13  13       7985.78       7559.12       398.37 o                         
   5  13  13         94.74         74.25       174.03 o                         
   6  13  13       1701.04       1415.64       248.92 o                         
   0  14  13       5931.20       6258.07       441.33 o                         
   1  14  13         11.01       -144.46       185.61 o                         
   2  14  13       1222.96       1320.36       231.53 o                         
   3  14  13         10.13        272.48       201.40 o                         
   4  14  13       1269.86        828.48       233.03 o                         
   1  15  13        662.87        922.49       207.24 o                         
   0   0  14        280.26        178.22        50.46 o                         
   1   0  14      16155.40      16382.28       247.09 o                         
   2   0  14       1224.44       1408.41        65.60 o                         
   3   0  14      35853.84      33915.80       610.57 o                         
   4   0  14       6385.24       6576.95       219.23 o                         
   5   0  14      82812.84      81972.38      2015.29 o                         
   6   0  14      10081.78       9504.32       249.43 o                         
   7   0  14      13635.49      13360.07       294.74 o                         
   8   0  14       5398.42       5710.33       199.14 o                         
   9   0  14      20405.14      20088.20       578.16 o                         
  10   0  14       5499.37       5651.76       286.26 o                         
  11   0  14       1463.02       1251.12       205.76 o                         
  12   0  14       1372.52        967.08       209.01 o                         
   1   1  14          0.08         41.99        24.41 o                         
   2   1  14       6313.36       5967.77        89.49 o                         
   3   1  14        512.06        505.68        38.11 o                         
   4   1  14      27710.86      27850.36       390.62 o                         
   5   1  14       4190.54       4430.55       101.12 o                         
   6   1  14      17559.36      16994.98       243.45 o                         
   7   1  14       2145.63       2287.15        79.72 o                         
   8   1  14      17629.99      18338.23       305.34 o                         
   9   1  14       7194.07       7183.73       192.56 o                         
  10   1  14       4653.01       4895.68       192.08 o                         
  11   1  14       1115.31       1165.12       116.59 o                         
  12   1  14       3782.62       3878.94       206.81 o                         
   0   2  14         51.00         26.84        39.20 o                         
   1   2  14       1064.26       1385.10        38.73 o                         
   2   2  14         93.89         35.40        30.38 o                         
   3   2  14       4415.81       4339.00        82.08 o                         
   4   2  14       1706.86       1702.32        57.14 o                         
   5   2  14       2598.33       2998.95        76.47 o                         
   6   2  14        560.77        526.67        48.29 o                         
   7   2  14       2298.05       2460.24        85.89 o                         
   8   2  14        250.36        412.19        70.62 o                         
   9   2  14       9177.36       9645.62       241.95 o                         
  10   2  14       1800.18       1821.12       122.56 o                         
  11   2  14       3829.23       3964.51       169.46 o                         
  12   2  14       2734.19       2820.65       190.58 o                         
   1   3  14       1029.48       1021.52        42.72 o                         
   2   3  14        243.35        358.14        33.65 o                         
   3   3  14         29.64         50.08        32.47 o                         
   4   3  14       2828.67       2699.20        65.40 o                         
   5   3  14       1247.98       1184.87        51.79 o                         
   6   3  14       1168.37       1463.31        61.46 o                         
   7   3  14         24.94         36.36        52.30 o                         
   8   3  14       1654.82       1886.82       101.30 o                         
   9   3  14        540.17        647.17        93.81 o                         
  10   3  14        687.50        607.59       105.42 o                         
  11   3  14        254.56        373.22       121.05 o                         
   0   4  14        152.93        132.47        46.63 o                         
   1   4  14        616.05        638.98        37.62 o                         
   2   4  14        581.42        620.36        36.05 o                         
   3   4  14       6552.51       6727.61        98.29 o                         
   4   4  14          2.65        -50.01        33.34 o                         
   5   4  14        555.57        604.77        43.81 o                         
   6   4  14         97.37        107.92        46.77 o                         
   7   4  14        192.73        302.30        56.57 o                         
   8   4  14         48.36         94.01        73.73 o                         
   9   4  14        815.84       1033.30       108.47 o                         
  10   4  14          1.80         68.38       106.11 o                         
  11   4  14        395.64        705.32       125.32 o                         
   1   5  14       2988.72       3036.67        61.99 o                         
   2   5  14       2969.05       3088.73        64.59 o                         
   3   5  14         46.81         24.91        34.60 o                         
   4   5  14        259.50        219.30        38.19 o                         
   5   5  14       1087.77       1059.22        56.49 o                         
   6   5  14        286.24        340.13        53.23 o                         
   7   5  14          4.62         32.79        63.94 o                         
   8   5  14       7171.91       7167.42       193.34 o                         
   9   5  14       2120.94       2051.87       137.93 o                         
  10   5  14       4801.64       4977.99       209.13 o                         
  11   5  14        748.07        734.08       140.64 o                         
   0   6  14       1305.43       1419.63        75.97 o                         
   1   6  14       7363.02       7583.19       110.09 o                         
   2   6  14       5233.82       5376.56        93.82 o                         
   3   6  14       6171.32       6049.97        99.86 o                         
   4   6  14       3480.16       3546.49        79.50 o                         
   5   6  14      27444.44      27434.00       352.53 o                         
   6   6  14       3967.08       4160.03       117.97 o                         
   7   6  14      13789.03      13539.54       245.24 o                         
   8   6  14       5115.47       5106.32       174.30 o                         
   9   6  14      12886.77      12267.64       331.44 o                         
  10   6  14       3018.07       3040.91       184.31 o                         
  11   6  14       3604.72       3614.91       227.31 o                         
   1   7  14        758.92        723.42        49.29 o                         
   2   7  14      19325.49      19202.41       233.14 o                         
   3   7  14        904.88        986.25        53.55 o                         
   4   7  14      40401.73      40019.22       476.73 o                         
   5   7  14       8357.58       8476.47       154.38 o                         
   6   7  14      30298.54      30161.07       473.62 o                         
   7   7  14       7267.91       7275.43       190.54 o                         
   8   7  14      17719.49      17629.02       390.37 o                         
   9   7  14       5388.66       5249.26       229.00 o                         
  10   7  14       4577.31       4623.10       271.60 o                         
   0   8  14       5720.90       5562.80       151.12 o                         
   1   8  14       8275.50       8809.76       143.93 o                         
   2   8  14          1.66        -73.57        49.05 o                         
   3   8  14       6225.32       6447.82       123.86 o                         
   4   8  14          8.54         77.52        55.75 o                         
   5   8  14      14691.64      15167.33       280.37 o                         
   6   8  14       2229.18       2153.05       112.31 o                         
   7   8  14      15552.11      15787.47       340.32 o                         
   8   8  14       4831.20       4151.97       223.38 o                         
   9   8  14       4503.66       4440.12       248.13 o                         
  10   8  14       2413.32       2249.39       277.14 o                         
   1   9  14       2113.08       1989.41        90.14 o                         
   2   9  14        254.35        202.71        61.00 o                         
   3   9  14       2347.24       2489.18       104.17 o                         
   4   9  14        561.43        665.40        89.26 o                         
   5   9  14        140.14         97.96        91.15 o                         
   6   9  14       1227.83       1036.10       119.01 o                         
   7   9  14         13.30        170.12       113.37 o                         
   8   9  14       3738.25       3651.17       258.49 o                         
   9   9  14        830.03        528.07       208.06 o                         
   0  10  14        838.90        872.84       151.59 o                         
   1  10  14       1473.77       1272.87       100.93 o                         
   2  10  14       1333.39       1147.87       102.68 o                         
   3  10  14        107.86        -74.69        91.17 o                         
   4  10  14       1112.67       1137.72       120.01 o                         
   5  10  14         26.27         12.59        94.97 o                         
   6  10  14       1002.81       1159.56       155.68 o                         
   7  10  14       1028.46       1203.96       170.24 o                         
   8  10  14         31.19         47.67       222.17 o                         
   9  10  14        683.43        977.08       273.23 o                         
   1  11  14       1261.42       1119.62       119.54 o                         
   2  11  14        294.86         42.55       109.93 o                         
   3  11  14        909.60        972.75       128.31 o                         
   4  11  14        610.81        523.11       129.79 o                         
   5  11  14        830.20        865.83       137.07 o                         
   6  11  14         57.95         52.60       154.79 o                         
   7  11  14        255.83        133.46       175.48 o                         
   8  11  14        390.62        362.61       296.81 o                         
   0  12  14       3317.04       2838.50       272.13 o                         
   1  12  14         50.33         64.80       124.19 o                         
   2  12  14       2978.46       2938.62       194.01 o                         
   3  12  14        268.75        189.98       145.52 o                         
   4  12  14        870.07       1078.59       176.16 o                         
   5  12  14       1536.43       1237.14       179.95 o                         
   6  12  14       1026.41        911.16       163.20 o                         
   7  12  14       2007.27       2068.16       272.10 o                         
   1  13  14       1928.76       1592.43       192.44 o                         
   2  13  14       3122.92       2745.14       236.86 o                         
   3  13  14       2217.40       1633.94       210.73 o                         
   4  13  14       5528.29       5113.65       363.15 o                         
   5  13  14       1369.62       1369.18       193.70 o                         
   6  13  14       9908.35       9577.97       391.38 o                         
   0  14  14         48.27        -98.58       238.50 o                         
   1  14  14        989.46        847.18       189.33 o                         
   2  14  14         14.22        158.08       186.16 o                         
   3  14  14       8135.19       7849.29       400.25 o                         
   4  14  14        325.61        634.56       209.65 o                         
   1  15  14       1823.31       1864.42       273.82 o                         
   1   1  15     145582.00     139179.56      1522.02 o                         
   2   1  15         25.30         91.09        32.02 o                         
   3   1  15      46445.75      45366.53       547.87 o                         
   4   1  15       1770.71       1808.69        62.56 o                         
   5   1  15      17319.12      17644.89       272.26 o                         
   6   1  15        614.28        787.43        57.60 o                         
   7   1  15        217.63        188.59        55.29 o                         
   8   1  15       6359.53       6247.66       150.11 o                         
   9   1  15          1.47        112.16        79.97 o                         
  10   1  15        902.74       1013.33       119.72 o                         
  11   1  15          8.71         30.70       124.81 o                         
  12   1  15       1645.06       1572.91       158.00 o                         
   0   2  15     172413.86     173750.97      2698.14 o                         
   1   2  15         12.37         -8.96        27.82 o                         
   2   2  15     122526.91     118890.52      1312.82 o                         
   3   2  15         11.88        -24.82        35.28 o                         
   4   2  15      55710.84      54622.79       661.28 o                         
   5   2  15       1212.41       1264.65        57.77 o                         
   6   2  15      21800.39      21763.88       303.91 o                         
   7   2  15        951.07        967.96        68.10 o                         
   8   2  15       2088.69       1979.80        94.65 o                         
   9   2  15       4637.73       4667.61       162.76 o                         
  10   2  15        704.86        803.56       101.53 o                         
  11   2  15       2754.22       2563.67       145.37 o                         
  12   2  15          7.10        387.91       161.09 o                         
   1   3  15      81454.73      86778.80       875.65 o                         
   2   3  15          1.92         26.18        30.40 o                         
   3   3  15      52991.59      53735.48       624.04 o                         
   4   3  15        463.65        301.59        39.22 o                         
   5   3  15      67026.13      67520.91       884.40 o                         
   6   3  15         57.20        116.52        45.65 o                         
   7   3  15      20970.06      20820.48       304.69 o                         
   8   3  15        142.41         79.62        76.66 o                         
   9   3  15       8120.28       7935.49       238.59 o                         
  10   3  15       2631.84       2490.18       137.60 o                         
  11   3  15        110.13        159.50       127.88 o                         
   0   4  15      64675.60      69139.61      1045.04 o                         
   1   4  15         55.21         87.40        33.93 o                         
   2   4  15     119677.36     123677.56      1297.25 o                         
   3   4  15          0.06         14.36        32.17 o                         
   4   4  15      77650.80      76804.90       846.35 o                         
   5   4  15          6.56          5.64        39.49 o                         
   6   4  15      43137.39      43808.90       562.52 o                         
   7   4  15          2.41        -81.41        54.27 o                         
   8   4  15      18988.68      19129.37       370.04 o                         
   9   4  15       1683.10       1657.89       118.13 o                         
  10   4  15        518.17        520.33       117.57 o                         
  11   4  15       2174.25       1976.54       149.48 o                         
   1   5  15     205320.06     206175.61      2136.16 o                         
   2   5  15         85.76          6.97        34.97 o                         
   3   5  15     112301.05     109548.43      1219.87 o                         
   4   5  15         15.21        -24.16        37.31 o                         
   5   5  15      51367.45      51863.42       635.43 o                         
   6   5  15        756.02        624.71        61.76 o                         
   7   5  15       8251.92       8146.66       191.47 o                         
   8   5  15       1011.31       1035.42       100.06 o                         
   9   5  15        774.40        860.69       141.70 o                         
  10   5  15       1774.90       2006.33       153.97 o                         
  11   5  15         29.41        -58.15       172.32 o                         
   0   6  15     106395.23     106910.48      1540.18 o                         
   1   6  15        220.60        244.61        40.98 o                         
   2   6  15      94073.10      93873.38      1036.59 o                         
   3   6  15        425.58        418.98        42.03 o                         
   4   6  15      28037.46      28900.11       342.23 o                         
   5   6  15          0.74        206.73        51.66 o                         
   6   6  15       1043.18       1324.96        82.86 o                         
   7   6  15         57.84        183.56        73.22 o                         
   8   6  15        442.06        421.68        99.45 o                         
   9   6  15        217.67        300.25       119.56 o                         
  10   6  15        908.03        565.41       143.25 o                         
  11   6  15        783.39        949.37       183.73 o                         
   1   7  15        258.88        299.09        47.22 o                         
   2   7  15        260.73        321.56        48.16 o                         
   3   7  15         93.12        102.32        47.17 o                         
   4   7  15       5779.98       5721.18       113.01 o                         
   5   7  15       1014.83       1106.94        72.86 o                         
   6   7  15        705.55        754.94        83.70 o                         
   7   7  15        259.36        358.60        93.24 o                         
   8   7  15       3090.78       3115.33       165.12 o                         
   9   7  15        383.67        445.94       157.08 o                         
  10   7  15        390.48        123.37       174.76 o                         
   0   8  15      80175.41      81087.93      1244.79 o                         
   1   8  15       2876.53       2897.54        82.57 o                         
   2   8  15      56130.29      56871.50       660.91 o                         
   3   8  15         68.16         75.03        54.27 o                         
   4   8  15      20925.32      20999.59       314.71 o                         
   5   8  15       5911.10       5784.16       156.02 o                         
   6   8  15       4644.24       5012.18       157.05 o                         
   7   8  15       4888.84       4809.81       191.55 o                         
   8   8  15        196.18         79.45       145.03 o                         
   9   8  15       3276.19       3053.51       240.41 o                         
  10   8  15        411.10        390.61       199.62 o                         
   1   9  15      61812.02      62304.66       787.00 o                         
   2   9  15         45.31        -47.64        63.32 o                         
   3   9  15      64557.48      65477.80       934.71 o                         
   4   9  15        359.09        340.67        83.53 o                         
   5   9  15      10311.80      10718.84       280.72 o                         
   6   9  15        935.48        702.61       119.93 o                         
   7   9  15       8369.04       8407.31       302.42 o                         
   8   9  15       3241.93       3399.32       248.53 o                         
   9   9  15       1869.91       1699.48       231.12 o                         
   0  10  15      41187.91      41269.69       968.16 o                         
   1  10  15          5.40        -55.56        80.66 o                         
   2  10  15      32088.00      31195.24       534.07 o                         
   3  10  15        237.50        109.12        95.15 o                         
   4  10  15      30061.90      29248.03       573.81 o                         
   5  10  15          0.68        171.04       107.43 o                         
   6  10  15      22858.75      24001.10       662.08 o                         
   7  10  15        136.37        178.95       139.09 o                         
   8  10  15       6604.55       6937.29       370.43 o                         
   9  10  15       1040.76        841.24       258.01 o                         
   1  11  15      37863.48      36956.83       686.96 o                         
   2  11  15          3.83        -24.26       106.98 o                         
   3  11  15      37165.86      36029.49       718.08 o                         
   4  11  15         18.77        -53.38       116.46 o                         
   5  11  15      26275.94      25965.20       620.60 o                         
   6  11  15          4.07        118.78       154.33 o                         
   7  11  15      11601.64      11286.49       437.71 o                         
   8  11  15        142.83        254.78       229.75 o                         
   0  12  15      56362.29      49529.22      1454.95 o                         
   1  12  15         19.88       -138.52       124.65 o                         
   2  12  15      32704.38      32947.81       746.08 o                         
   3  12  15          0.44        -80.10       142.57 o                         
   4  12  15      21964.19      21130.78       605.07 o                         
   5  12  15         32.81         -3.61       140.26 o                         
   6  12  15       4675.01       4404.42       377.76 o                         
   7  12  15         50.38        496.41       244.68 o                         
   1  13  15      10577.32      10086.29       366.75 o                         
   2  13  15        641.63        757.73       177.93 o                         
   3  13  15       5199.24       4653.81       284.17 o                         
   4  13  15        742.36        652.38       203.95 o                         
   5  13  15          2.00       -232.96       155.31 o                         
   6  13  15       1138.98       1486.62       205.64 o                         
   0  14  15       1231.74       1172.80       271.04 o                         
   1  14  15       1150.73       1075.74       203.95 o                         
   2  14  15       7135.37       8033.86       393.76 o                         
   3  14  15       1132.94       1452.99       240.38 o                         
   4  14  15       2884.12       2807.89       270.37 o                         
   0   0  16         29.32        -84.95        56.63 o                         
   1   0  16       2648.48       2932.45        75.25 o                         
   2   0  16          0.12         -8.88        44.04 o                         
   3   0  16      17855.49      17429.88       319.90 o                         
   4   0  16      11731.89      11530.18       278.39 o                         
   5   0  16      50799.52      49914.66      1097.98 o                         
   6   0  16       7063.47       7241.41       223.25 o                         
   7   0  16      16706.26      16424.80       389.68 o                         
   8   0  16      19850.95      19972.92       502.27 o                         
   9   0  16      27710.51      26886.14       813.46 o                         
  10   0  16       4345.78       4704.41       325.61 o                         
  11   0  16       7242.79       7073.86       507.27 o                         
  12   0  16       3747.09       3529.82       276.47 o                         
   1   1  16        175.25        283.65        30.19 o                         
   2   1  16      13836.67      13904.91       175.75 o                         
   3   1  16         76.06         51.10        34.25 o                         
   4   1  16      14198.34      14294.04       206.48 o                         
   5   1  16       2904.62       3025.45        92.29 o                         
   6   1  16      28355.65      27703.65       400.13 o                         
   7   1  16       2410.33       2264.13        95.28 o                         
   8   1  16      15381.50      15539.60       300.77 o                         
   9   1  16       5965.25       5781.21       178.82 o                         
  10   1  16       8579.52       8139.29       258.62 o                         
  11   1  16       2011.26       2073.27       151.98 o                         
   0   2  16        341.41        347.05        46.10 o                         
   1   2  16        563.31        505.23        32.67 o                         
   2   2  16        741.07        723.21        36.69 o                         
   3   2  16       3566.65       4019.11        80.72 o                         
   4   2  16       2076.69       2000.68        59.46 o                         
   5   2  16       9543.54      10046.74       166.95 o                         
   6   2  16        682.25        718.17        58.20 o                         
   7   2  16       3691.27       3811.34       107.67 o                         
   8   2  16          5.57         88.87        70.74 o                         
   9   2  16       9043.76       8700.02       234.37 o                         
  10   2  16         48.87         98.51       102.38 o                         
  11   2  16        702.61        492.98       133.21 o                         
   1   3  16         25.46         33.80        29.80 o                         
   2   3  16       4032.27       4499.58        74.00 o                         
   3   3  16       1571.95       1469.97        46.49 o                         
   4   3  16        526.38        521.16        44.21 o                         
   5   3  16        239.37        316.57        45.87 o                         
   6   3  16       3560.14       3832.48        98.52 o                         
   7   3  16        943.12        958.26        66.31 o                         
   8   3  16        681.46        971.58        93.41 o                         
   9   3  16        278.87        229.14        97.80 o                         
  10   3  16         95.54        329.42       108.62 o                         
  11   3  16        184.63        236.05       125.46 o                         
   0   4  16       1657.40       1770.75        69.02 o                         
   1   4  16       2357.13       2631.47        58.09 o                         
   2   4  16        265.20        212.68        34.63 o                         
   3   4  16        449.06        426.24        37.46 o                         
   4   4  16          6.67        -23.74        36.14 o                         
   5   4  16        344.39        313.92        47.83 o                         
   6   4  16       2439.05       2413.79        79.50 o                         
   7   4  16        262.99        298.56        61.35 o                         
   8   4  16        151.26        287.70        82.55 o                         
   9   4  16        128.50        302.33       110.25 o                         
  10   4  16        596.94        525.97       119.95 o                         
  11   4  16         52.99        291.13       148.55 o                         
   1   5  16       1355.61       1434.82        47.88 o                         
   2   5  16        196.95        242.13        37.96 o                         
   3   5  16        244.73        220.83        39.47 o                         
   4   5  16       4443.35       4580.81        86.57 o                         
   5   5  16         41.28          1.01        46.76 o                         
   6   5  16       4190.08       4200.61       112.21 o                         
   7   5  16        183.31        154.82        70.39 o                         
   8   5  16       4436.52       4382.87       155.97 o                         
   9   5  16        274.14        218.60       109.25 o                         
  10   5  16       4020.29       3665.05       186.90 o                         
  11   5  16        317.98        647.20       176.68 o                         
   0   6  16       3839.71       3656.08       104.26 o                         
   1   6  16       5214.80       5278.41        90.35 o                         
   2   6  16        533.81        552.96        46.75 o                         
   3   6  16       4094.34       4430.73        87.49 o                         
   4   6  16       6695.41       6542.49       116.57 o                         
   5   6  16      19625.30      19629.71       273.59 o                         
   6   6  16       3227.74       3369.06       111.98 o                         
   7   6  16      13417.72      13485.41       270.35 o                         
   8   6  16       8760.75       8496.11       239.30 o                         
   9   6  16      12590.64      12604.66       343.25 o                         
  10   6  16       3425.59       2897.38       182.79 o                         
  11   6  16       5109.13       5535.20       286.59 o                         
   1   7  16         12.18        -10.41        43.57 o                         
   2   7  16       5276.74       5724.59       108.81 o                         
   3   7  16        684.18        729.17        55.64 o                         
   4   7  16      21989.34      22451.19       301.50 o                         
   5   7  16       8694.07       8556.98       166.03 o                         
   6   7  16      16583.77      16710.66       313.34 o                         
   7   7  16      12508.26      12517.50       277.38 o                         
   8   7  16      18362.39      17502.70       420.02 o                         
   9   7  16       7499.27       7735.65       291.53 o                         
  10   7  16       8626.37       8236.44       341.53 o                         
   0   8  16       4206.70       3967.91       133.57 o                         
   1   8  16       4576.34       4945.24       106.05 o                         
   2   8  16        848.39        697.08        59.96 o                         
   3   8  16       6196.08       6592.80       132.87 o                         
   4   8  16          8.24          9.37        61.02 o                         
   5   8  16      10975.88      11316.43       241.15 o                         
   6   8  16       1142.96       1163.46       102.48 o                         
   7   8  16      13961.66      13849.14       354.16 o                         
   8   8  16       2699.00       2317.45       201.49 o                         
   9   8  16       5324.36       5016.56       293.59 o                         
  10   8  16       2905.06       2538.03       263.71 o                         
   1   9  16       1536.73       1504.06        84.91 o                         
   2   9  16        690.79        630.72        76.52 o                         
   3   9  16       4172.28       4084.95       136.77 o                         
   4   9  16       3590.61       3503.74       136.10 o                         
   5   9  16        658.41        580.44       109.85 o                         
   6   9  16       4171.35       4127.11       185.40 o                         
   7   9  16        945.45       1117.58       165.48 o                         
   8   9  16       2501.29       2858.70       243.40 o                         
   9   9  16        209.44        326.92       191.88 o                         
   0  10  16       4608.23       4173.56       205.67 o                         
   1  10  16        441.44        476.84        90.02 o                         
   2  10  16         29.88        172.30        89.74 o                         
   3  10  16        899.27        841.31       108.58 o                         
   4  10  16       2740.24       2768.72       150.46 o                         
   5  10  16        275.67        189.76       109.54 o                         
   6  10  16        327.75        183.30       130.56 o                         
   7  10  16       1097.05       1169.02       211.06 o                         
   8  10  16         81.28        296.91       190.27 o                         
   1  11  16       1015.39        790.70       122.60 o                         
   2  11  16          1.05       -106.95       106.73 o                         
   3  11  16        643.39        854.60       122.72 o                         
   4  11  16          4.13         26.25       120.59 o                         
   5  11  16          6.63         63.95       129.90 o                         
   6  11  16          9.16        209.33       150.28 o                         
   7  11  16          1.91        116.46       176.41 o                         
   8  11  16         32.34         26.43       207.49 o                         
   0  12  16       5817.15       5749.38       353.14 o                         
   1  12  16        204.55         99.48       135.67 o                         
   2  12  16        927.33        764.68       207.40 o                         
   3  12  16        121.81       -180.31       137.22 o                         
   4  12  16       1337.90       1226.69       174.29 o                         
   5  12  16       2132.48       2324.51       184.76 o                         
   6  12  16        241.71         86.39       174.46 o                         
   7  12  16       1323.94       1254.48       270.55 o                         
   1  13  16        863.31        853.53       171.87 o                         
   2  13  16       1095.66       1029.38       199.21 o                         
   3  13  16       2643.47       2292.71       245.29 o                         
   4  13  16       3198.78       3206.03       256.99 o                         
   5  13  16       1276.63        740.47       191.29 o                         
   0  14  16         68.02        209.21       245.01 o                         
   1  14  16        855.36        820.20       202.54 o                         
   2  14  16        213.07        105.69       191.81 o                         
   3  14  16       2387.03       2543.86       278.34 o                         
   4  14  16        380.41        647.71       206.32 o                         
   1   1  17        369.67        529.90        32.88 o                         
   2   1  17       1292.32       1144.26        40.23 o                         
   3   1  17        248.87        242.71        37.28 o                         
   4   1  17      24834.17      23821.38       320.62 o                         
   5   1  17        117.46        135.63        50.94 o                         
   6   1  17       3573.22       3707.39       108.65 o                         
   7   1  17        716.88        579.56        71.54 o                         
   8   1  17       4260.99       4406.42       151.52 o                         
   9   1  17        395.27        406.78        91.02 o                         
  10   1  17        572.16        533.59       127.27 o                         
  11   1  17        219.93         69.46       195.18 o                         
   0   2  17          0.51        -42.81        41.80 o                         
   1   2  17       7682.90       7780.20        99.98 o                         
   2   2  17       1372.34       1442.94        44.37 o                         
   3   2  17       6766.37       6838.33       109.16 o                         
   4   2  17       1014.09       1206.57        52.73 o                         
   5   2  17      29859.16      29485.05       403.76 o                         
   6   2  17       2213.30       2198.83        85.68 o                         
   7   2  17       9001.96       9220.59       185.22 o                         
   8   2  17       2637.03       2762.61       127.39 o                         
   9   2  17      13280.70      13345.44       326.07 o                         
  10   2  17       3915.63       3621.18       188.33 o                         
  11   2  17       2637.50       2399.48       178.45 o                         
   1   3  17        543.86        540.67        34.94 o                         
   2   3  17       1952.09       2048.87        51.22 o                         
   3   3  17       1730.20       1685.86        47.61 o                         
   4   3  17      14852.29      14929.62       209.08 o                         
   5   3  17      10610.79      10410.38       167.30 o                         
   6   3  17      16758.09      17019.30       263.44 o                         
   7   3  17      10476.92      10536.39       208.74 o                         
   8   3  17      27812.34      27205.75       503.57 o                         
   9   3  17      13187.09      13215.15       347.49 o                         
  10   3  17      12600.36      12314.29       336.37 o                         
  11   3  17       5502.13       4998.75       213.71 o                         
   0   4  17        156.58        132.70        47.79 o                         
   1   4  17       4884.91       5343.20        85.25 o                         
   2   4  17        564.91        621.74        40.86 o                         
   3   4  17       2732.59       3000.41        63.97 o                         
   4   4  17       1252.13       1287.49        50.67 o                         
   5   4  17      26871.25      26421.51       350.27 o                         
   6   4  17       8247.62       7858.54       153.51 o                         
   7   4  17      15893.11      15786.74       290.09 o                         
   8   4  17       7031.89       7020.64       196.27 o                         
   9   4  17      24108.31      23459.12       532.47 o                         
  10   4  17       6818.16       6437.05       231.14 o                         
  11   4  17      10367.93       9810.72       340.33 o                         
   1   5  17        502.57        468.55        38.83 o                         
   2   5  17       8571.78       8723.26       121.92 o                         
   3   5  17        141.91         32.42        37.22 o                         
   4   5  17      18784.73      19023.70       244.34 o                         
   5   5  17          4.86         11.40        49.82 o                         
   6   5  17      17497.10      17366.26       295.44 o                         
   7   5  17         98.25        135.46        73.41 o                         
   8   5  17      15584.06      15231.12       335.74 o                         
   9   5  17        890.28        902.73       120.63 o                         
  10   5  17       3575.52       3496.37       186.61 o                         
  11   5  17        682.96        532.24       179.50 o                         
   0   6  17       1253.41       1281.34        73.38 o                         
   1   6  17       4772.14       5027.36        90.46 o                         
   2   6  17        267.53        242.11        43.48 o                         
   3   6  17       6523.29       7202.32       117.75 o                         
   4   6  17       1445.79       1399.42        65.18 o                         
   5   6  17      10132.96      10558.95       181.61 o                         
   6   6  17        614.08        597.82        76.23 o                         
   7   6  17       8211.60       8418.11       213.46 o                         
   8   6  17         74.61        399.34       108.75 o                         
   9   6  17        786.35        984.84       131.53 o                         
  10   6  17         19.44         25.20       152.60 o                         
   1   7  17        951.06        991.77        55.39 o                         
   2   7  17        356.21        342.62        50.34 o                         
   3   7  17        224.10        288.60        51.28 o                         
   4   7  17         54.15         14.30        54.53 o                         
   5   7  17        266.11        331.99        63.04 o                         
   6   7  17        418.51        461.56        88.19 o                         
   7   7  17        270.13        415.98        96.27 o                         
   8   7  17          2.78        307.95       118.26 o                         
   9   7  17        107.78         39.80       134.87 o                         
  10   7  17         36.04         89.41       227.32 o                         
   0   8  17        556.75        607.05        86.84 o                         
   1   8  17       4800.88       5085.65       108.73 o                         
   2   8  17       2345.39       2342.71        84.19 o                         
   3   8  17       1706.76       1767.75        79.96 o                         
   4   8  17         14.28        102.87        64.61 o                         
   5   8  17       6812.32       7037.96       176.67 o                         
   6   8  17         28.11         54.88        88.59 o                         
   7   8  17       2935.24       3099.57       176.08 o                         
   8   8  17          1.58       -112.81       144.88 o                         
   9   8  17       1029.30        474.57       176.55 o                         
  10   8  17         26.20       -153.15       212.90 o                         
   1   9  17       2121.17       2120.97        97.46 o                         
   2   9  17       3745.18       3771.38       121.61 o                         
   3   9  17        991.41        964.03        97.48 o                         
   4   9  17       6878.43       7061.76       190.74 o                         
   5   9  17       2417.16       2289.80       145.17 o                         
   6   9  17       9914.83       9583.25       297.30 o                         
   7   9  17       1622.47       1512.79       183.57 o                         
   8   9  17       7381.39       7252.74       337.92 o                         
   9   9  17       1471.72       1239.09       228.47 o                         
   0  10  17         15.84        -44.30       119.39 o                         
   1  10  17       1650.21       1620.76       110.29 o                         
   2  10  17       1693.07       1466.91       117.72 o                         
   3  10  17       1365.39       1260.75       121.27 o                         
   4  10  17       1667.03       1373.85       126.85 o                         
   5  10  17       8576.37       8595.26       386.23 o                         
   6  10  17       4874.05       4801.56       243.47 o                         
   7  10  17      10848.03       9978.71       417.66 o                         
   8  10  17       4978.90       5570.80       341.95 o                         
   1  11  17        108.61        134.51       119.41 o                         
   2  11  17        863.31        820.46       127.31 o                         
   3  11  17          4.83        -23.42       107.70 o                         
   4  11  17       6010.63       5738.98       235.95 o                         
   5  11  17       1072.49       1251.47       149.80 o                         
   6  11  17       7331.06       7656.82       321.95 o                         
   7  11  17       1325.69        854.00       215.97 o                         
   0  12  17        756.68        593.89       206.86 o                         
   1  12  17        444.53        479.05       139.85 o                         
   2  12  17        399.02        278.20       152.32 o                         
   3  12  17       4682.36       4725.96       248.02 o                         
   4  12  17        459.04        790.08       160.78 o                         
   5  12  17       6445.25       6149.51       299.59 o                         
   6  12  17          0.58        192.85       178.05 o                         
   1  13  17        709.62       1005.52       174.71 o                         
   2  13  17        966.06        922.37       203.72 o                         
   3  13  17        628.06        673.29       196.68 o                         
   4  13  17       3751.94       4090.79       281.04 o                         
   5  13  17        230.08        392.56       182.87 o                         
   0  14  17       1306.55       1139.67       278.50 o                         
   1  14  17        149.56        243.95       190.89 o                         
   2  14  17       1185.03       1148.67       223.41 o                         
   3  14  17        190.08        735.57       215.76 o                         
   0   0  18     169787.17     167371.16      3959.71 o                         
   1   0  18         16.07        -40.70        38.44 o                         
   2   0  18     107392.95      99440.10      1638.73 o                         
   3   0  18          0.02        -74.68        49.78 o                         
   4   0  18      90106.15      90363.27      1589.30 o                         
   5   0  18         17.31         88.14        73.62 o                         
   6   0  18      37376.53      36206.93      1044.66 o                         
   7   0  18        407.47        273.35       122.82 o                         
   8   0  18       7732.49       8433.81       339.37 o                         
   9   0  18       3910.88       4070.10       289.29 o                         
  10   0  18        345.71        405.57       177.25 o                         
  11   0  18       4378.07       4208.75       425.52 o                         
   1   1  18     155580.36     154510.92      1670.92 o                         
   2   1  18          4.46          4.42        30.42 o                         
   3   1  18      66774.36      64208.55       789.54 o                         
   4   1  18         53.05         86.17        38.52 o                         
   5   1  18      59431.15      57663.54       799.27 o                         
   6   1  18        195.38        184.30        64.38 o                         
   7   1  18       9070.48       9569.25       229.52 o                         
   8   1  18       2212.97       2565.24       142.39 o                         
   9   1  18       1164.16       1224.45       116.05 o                         
  10   1  18       2713.48       2407.13       199.83 o                         
  11   1  18         17.99        -54.24       220.37 o                         
   0   2  18      43285.39      41758.25       632.07 o                         
   1   2  18          7.57         24.29        28.66 o                         
   2   2  18      95131.91      95103.37      1073.40 o                         
   3   2  18          0.12         10.24        34.08 o                         
   4   2  18      26946.10      26689.14       360.69 o                         
   5   2  18        222.12        261.77        47.28 o                         
   6   2  18       3392.27       3759.99       113.96 o                         
   7   2  18        487.18        560.59        80.76 o                         
   8   2  18       3160.85       3290.75       138.29 o                         
   9   2  18       1269.80       1215.36       121.84 o                         
  10   2  18        810.11        681.24       172.80 o                         
  11   2  18       1583.64       1292.38       159.58 o                         
   1   3  18       6449.95       6627.97        92.53 o                         
   2   3  18         20.93         84.87        32.87 o                         
   3   3  18        642.88        630.15        38.61 o                         
   4   3  18        377.12        490.87        46.65 o                         
   5   3  18        782.36        964.42        55.95 o                         
   6   3  18         46.99        258.27        61.74 o                         
   7   3  18        161.64        216.44        71.15 o                         
   8   3  18        202.85        385.08        88.22 o                         
   9   3  18        345.64        410.57       111.68 o                         
  10   3  18        131.06        215.04       105.95 o                         
  11   3  18          4.87       -138.21       122.47 o                         
   0   4  18      41397.14      43294.98       648.71 o                         
   1   4  18        173.24        218.30        34.61 o                         
   2   4  18      21155.27      21875.71       267.87 o                         
   3   4  18        233.04        260.09        38.69 o                         
   4   4  18      11230.71      11329.70       167.84 o                         
   5   4  18       1495.36       1649.84        67.00 o                         
   6   4  18       5651.40       5863.64       134.44 o                         
   7   4  18        987.62        946.52        84.38 o                         
   8   4  18        236.92        323.65        88.16 o                         
   9   4  18       1393.20       1381.69       124.56 o                         
  10   4  18        217.13        240.80       138.43 o                         
  11   4  18        923.41        582.06       160.13 o                         
   1   5  18      89137.12      89742.29       944.63 o                         
   2   5  18         73.28         96.10        37.79 o                         
   3   5  18      46870.81      48810.36       551.20 o                         
   4   5  18        840.75        953.74        55.25 o                         
   5   5  18      26727.17      26648.04       360.05 o                         
   6   5  18       1092.05       1296.91        82.93 o                         
   7   5  18       3528.48       3544.85       138.61 o                         
   8   5  18       3223.62       2994.73       141.44 o                         
   9   5  18       1576.18       1410.78       129.84 o                         
  10   5  18       2893.70       3125.68       179.47 o                         
  11   5  18         36.71        -32.53       176.53 o                         
   0   6  18      92190.67      90566.34      1354.42 o                         
   1   6  18        123.80        144.98        41.29 o                         
   2   6  18      61734.64      64017.14       719.01 o                         
   3   6  18         13.74         26.23        45.02 o                         
   4   6  18      44985.05      43446.43       548.05 o                         
   5   6  18        343.57        366.05        64.28 o                         
   6   6  18      18896.54      18626.88       342.05 o                         
   7   6  18       1104.19       1262.40       108.74 o                         
   8   6  18       4434.82       4082.31       176.56 o                         
   9   6  18       2464.98       2193.05       172.21 o                         
  10   6  18        286.01        398.48       148.14 o                         
   1   7  18      48063.08      50937.39       563.86 o                         
   2   7  18         20.85         60.15        47.15 o                         
   3   7  18      61006.06      61571.45       745.50 o                         
   4   7  18          1.36        -82.50        55.00 o                         
   5   7  18      18363.59      18257.46       313.85 o                         
   6   7  18        114.77        127.67        85.06 o                         
   7   7  18      12684.61      12904.69       314.46 o                         
   8   7  18        949.43        708.69       136.70 o                         
   9   7  18       1875.47       1842.64       185.20 o                         
  10   7  18       2036.66       1839.28       223.23 o                         
   0   8  18      45146.92      46554.98       781.06 o                         
   1   8  18          0.07        -50.08        53.22 o                         
   2   8  18      39059.47      39998.81       511.95 o                         
   3   8  18        138.94        126.99        64.31 o                         
   4   8  18      23098.91      22433.56       377.64 o                         
   5   8  18        145.55        109.65        83.00 o                         
   6   8  18       7860.62       7972.06       233.38 o                         
   7   8  18         17.23        -19.43       119.13 o                         
   8   8  18       1700.87       1866.45       191.59 o                         
   9   8  18        539.82        368.59       176.05 o                         
   1   9  18      20647.71      21058.31       346.44 o                         
   2   9  18          9.84        -88.81        75.87 o                         
   3   9  18      11606.56      12425.16       265.15 o                         
   4   9  18        652.92        551.60        93.75 o                         
   5   9  18       2980.14       3087.41       159.07 o                         
   6   9  18          1.16         20.46       115.75 o                         
   7   9  18        100.69        139.49       156.62 o                         
   8   9  18          3.72        215.96       173.27 o                         
   9   9  18        169.43        377.06       206.71 o                         
   0  10  18       1386.78       1633.28       157.48 o                         
   1  10  18       1064.94       1027.81       102.26 o                         
   2  10  18         15.08         69.84        95.53 o                         
   3  10  18        104.70         33.33       106.98 o                         
   4  10  18          8.70        152.18       100.70 o                         
   5  10  18       1668.50       1715.31       169.61 o                         
   6  10  18        284.91        365.00       137.81 o                         
   7  10  18        715.33        690.24       191.84 o                         
   8  10  18        865.68       1036.84       227.08 o                         
   1  11  18       9262.75       9591.72       291.45 o                         
   2  11  18        321.06        601.31       126.60 o                         
   3  11  18       6542.08       6364.65       254.44 o                         
   4  11  18       1783.67       2056.79       156.29 o                         
   5  11  18       3810.97       4406.55       253.40 o                         
   6  11  18       1683.62       1455.78       199.52 o                         
   7  11  18       1150.48        683.54       312.52 o                         
   0  12  18      18690.67      18073.90       727.15 o                         
   1  12  18        295.16        206.15       156.05 o                         
   2  12  18      19865.85      20247.32       564.91 o                         
   3  12  18        182.32        241.03       152.49 o                         
   4  12  18       9997.47      10104.28       356.96 o                         
   5  12  18       1000.14       1058.16       197.58 o                         
   6  12  18       3896.02       4115.43       286.70 o                         
   1  13  18      19308.53      18479.84       569.28 o                         
   2  13  18         28.55        349.81       179.93 o                         
   3  13  18      15581.74      15441.48       573.22 o                         
   4  13  18        467.45        305.05       183.87 o                         
   5  13  18       9261.43       8882.81       379.65 o                         
   0  14  18      21032.27      22292.42       992.50 o                         
   1  14  18        186.21         36.29       183.13 o                         
   2  14  18      14229.17      13555.15       521.83 o                         
   3  14  18          5.49          9.09       200.77 o                         
   1   1  19          3.33        221.76        30.31 o                         
   2   1  19       2980.91       2940.39        62.31 o                         
   3   1  19        922.14        926.66        44.91 o                         
   4   1  19        113.01        173.91        43.94 o                         
   5   1  19        432.84        522.33        54.80 o                         
   6   1  19        318.20        328.78        62.64 o                         
   7   1  19       2546.96       2567.87       134.62 o                         
   8   1  19       4964.66       4744.02       195.29 o                         
   9   1  19       2799.97       2812.22       167.63 o                         
  10   1  19       5964.67       5853.32       248.18 o                         
  11   1  19       1731.88       1794.81       198.99 o                         
   0   2  19        150.81        254.59        44.61 o                         
   1   2  19       2472.63       2598.73        54.62 o                         
   2   2  19         74.02        181.24        33.37 o                         
   3   2  19       1233.44       1316.62        51.54 o                         
   4   2  19       2539.53       2666.59        75.30 o                         
   5   2  19      13920.40      14204.53       218.01 o                         
   6   2  19        437.72        536.96        73.14 o                         
   7   2  19      10388.49      10820.61       277.01 o                         
   8   2  19       7229.75       7363.87       225.94 o                         
   9   2  19      12270.02      12178.01       353.96 o                         
  10   2  19       2011.18       1968.61       164.11 o                         
  11   2  19       5154.97       4629.71       253.94 o                         
   1   3  19          4.24         -3.90        31.25 o                         
   2   3  19      21621.77      21225.84       253.71 o                         
   3   3  19         49.29         33.67        33.82 o                         
   4   3  19      33628.16      33144.45       432.19 o                         
   5   3  19       2046.43       2075.22        77.80 o                         
   6   3  19      33774.83      33683.35       518.89 o                         
   7   3  19        706.52        730.78        93.60 o                         
   8   3  19      14288.79      13663.90       314.23 o                         
   9   3  19       3817.38       3671.13       176.60 o                         
  10   3  19       4477.58       3847.03       182.33 o                         
  11   3  19       1746.03       1559.39       160.80 o                         
   0   4  19        772.32        822.75        60.82 o                         
   1   4  19       3909.14       3785.62        69.34 o                         
   2   4  19        209.01        193.85        39.89 o                         
   3   4  19      21375.84      21861.71       275.48 o                         
   4   4  19        331.78        344.96        45.19 o                         
   5   4  19      34315.83      33984.07       476.62 o                         
   6   4  19        828.53        814.00        73.44 o                         
   7   4  19      12043.67      12255.15       279.97 o                         
   8   4  19       3585.82       3778.17       151.89 o                         
   9   4  19       9068.32       8812.15       324.05 o                         
  10   4  19       1081.57       1257.15       143.20 o                         
  11   4  19       1096.32        780.71       153.05 o                         
   1   5  19        662.76        592.98        42.51 o                         
   2   5  19        559.74        575.96        43.74 o                         
   3   5  19        265.62        335.87        46.26 o                         
   4   5  19       1449.09       1558.90        68.83 o                         
   5   5  19        983.79       1022.72        63.17 o                         
   6   5  19       3872.96       3904.87       123.29 o                         
   7   5  19       1608.19       1776.87       121.66 o                         
   8   5  19       5762.65       5868.04       212.20 o                         
   9   5  19       3494.45       3558.90       177.08 o                         
  10   5  19       3032.21       3721.13       189.26 o                         
   0   6  19       1122.38       1150.88        75.50 o                         
   1   6  19         73.12         -3.39        38.35 o                         
   2   6  19        423.06        402.89        46.82 o                         
   3   6  19       2111.53       1961.88        69.24 o                         
   4   6  19        313.68        310.73        54.10 o                         
   5   6  19        473.59        541.01        68.55 o                         
   6   6  19        428.83        358.72        86.87 o                         
   7   6  19        657.29        689.21       101.68 o                         
   8   6  19        482.97        737.21       114.14 o                         
   9   6  19       1411.55       1509.58       150.86 o                         
  10   6  19       1447.28       1397.03       175.41 o                         
   1   7  19        313.39        319.41        48.10 o                         
   2   7  19         16.43         34.86        48.05 o                         
   3   7  19       2192.24       2054.95        77.98 o                         
   4   7  19        114.75         43.22        59.43 o                         
   5   7  19        211.60        205.78        70.48 o                         
   6   7  19          0.19        120.62        81.91 o                         
   7   7  19        747.19        609.10       115.26 o                         
   8   7  19        146.15        173.05       126.19 o                         
   9   7  19        175.62        241.61       143.99 o                         
  10   7  19        271.85        384.62       178.47 o                         
   0   8  19       4916.67       5221.90       165.30 o                         
   1   8  19        523.26        407.89        61.90 o                         
   2   8  19         64.50        173.41        61.86 o                         
   3   8  19       2541.18       2486.47        98.48 o                         
   4   8  19       2791.60       2740.81       119.05 o                         
   5   8  19         21.74         71.10        81.96 o                         
   6   8  19        789.62        593.44       118.90 o                         
   7   8  19       1304.51       1244.27       145.05 o                         
   8   8  19       2154.99       2102.71       204.15 o                         
   9   8  19       3104.99       3197.01       243.14 o                         
   1   9  19        571.65        409.05        83.36 o                         
   2   9  19         66.18         -9.36        81.07 o                         
   3   9  19        129.51        169.66        87.08 o                         
   4   9  19       2787.73       2824.35       144.54 o                         
   5   9  19        624.88        541.30       109.32 o                         
   6   9  19       2530.97       2505.86       187.53 o                         
   7   9  19       1008.14       1126.19       173.93 o                         
   8   9  19       6797.83       6454.87       331.10 o                         
   9   9  19        830.89        803.00       240.01 o                         
   0  10  19          0.91        162.52       152.69 o                         
   1  10  19       3026.85       3301.58       143.61 o                         
   2  10  19          5.69         -1.43        92.99 o                         
   3  10  19       7378.70       7400.70       229.26 o                         
   4  10  19        145.24        295.59       112.73 o                         
   5  10  19      12741.39      13118.47       398.41 o                         
   6  10  19        169.19        214.41       135.93 o                         
   7  10  19       7700.15       8108.98       393.25 o                         
   8  10  19        630.53        532.61       210.70 o                         
   1  11  19        408.61        297.06       133.50 o                         
   2  11  19       3698.83       3655.11       210.25 o                         
   3  11  19          3.35        -89.67       119.08 o                         
   4  11  19       9599.81      10153.42       320.57 o                         
   5  11  19        240.61        343.94       155.94 o                         
   6  11  19       6526.10       6672.97       322.18 o                         
   7  11  19        629.84        266.72       248.84 o                         
   0  12  19       1323.57        710.36       242.69 o                         
   1  12  19        126.92         53.83       140.57 o                         
   2  12  19        355.69        372.32       158.04 o                         
   3  12  19        288.55         37.69       161.13 o                         
   4  12  19         78.43        521.38       144.31 o                         
   5  12  19       1331.21       1141.70       228.29 o                         
   6  12  19        941.98       1111.00       234.87 o                         
   1  13  19       1314.17       1747.14       213.40 o                         
   2  13  19        264.94        271.57       178.04 o                         
   3  13  19        291.85         74.61       179.40 o                         
   4  13  19         83.54        275.25       198.73 o                         
   5  13  19        336.40        311.11       199.86 o                         
   0  14  19       2345.97       1964.27       336.71 o                         
   1  14  19          2.89       -186.77       177.18 o                         
   2  14  19        441.73        439.47       241.64 o                         
   0   0  20          1.30        -83.21        55.47 o                         
   1   0  20          7.01        -57.02        38.02 o                         
   2   0  20         20.06         49.50        41.65 o                         
   3   0  20       2230.06       2380.72        90.31 o                         
   4   0  20         10.28         38.72        55.90 o                         
   5   0  20      16385.49      16785.37       425.57 o                         
   6   0  20         20.87       -123.52        98.31 o                         
   7   0  20      10553.50      10852.06       412.75 o                         
   8   0  20       1291.80       1279.36       189.63 o                         
   9   0  20      23987.52      24596.18       893.73 o                         
  10   0  20       5044.69       4161.61       334.20 o                         
  11   0  20       7364.36       7053.02       427.18 o                         
   1   1  20        228.01        208.24        30.32 o                         
   2   1  20       2687.80       2770.91        58.13 o                         
   3   1  20        155.57        163.89        38.12 o                         
   4   1  20      19223.59      19949.67       276.72 o                         
   5   1  20       1995.66       1990.90        84.28 o                         
   6   1  20      14188.43      14341.86       277.86 o                         
   7   1  20       1997.69       1657.55       128.28 o                         
   8   1  20      21435.35      22111.75       528.51 o                         
   9   1  20       4027.49       3854.46       248.09 o                         
  10   1  20       6903.13       6041.73       260.46 o                         
  11   1  20       3177.05       2803.37       220.96 o                         
   0   2  20         16.28         67.38        42.78 o                         
   1   2  20       9037.55       9126.47       116.52 o                         
   2   2  20        993.99        974.35        43.38 o                         
   3   2  20      11509.85      11564.02       167.81 o                         
   4   2  20       2467.20       2448.05        75.77 o                         
   5   2  20      27889.04      27416.56       394.07 o                         
   6   2  20       7886.07       8252.38       188.55 o                         
   7   2  20       9944.17      10047.90       276.64 o                         
   8   2  20       4770.23       4757.93       184.67 o                         
   9   2  20       4804.22       5185.33       223.00 o                         
  10   2  20       2308.23       2289.31       179.19 o                         
  11   2  20       2024.72       2133.81       210.42 o                         
   1   3  20        903.98        962.59        42.31 o                         
   2   3  20       5179.30       5603.21        92.73 o                         
   3   3  20        284.65        283.63        39.08 o                         
   4   3  20       1416.82       1613.04        63.40 o                         
   5   3  20        254.61        201.96        52.23 o                         
   6   3  20       2284.04       2652.46       103.56 o                         
   7   3  20       1651.06       1608.63       111.23 o                         
   8   3  20        509.33        685.63       101.03 o                         
   9   3  20        347.53        451.60       122.83 o                         
  10   3  20        175.35        507.85       160.02 o                         
  11   3  20        143.99        213.61       194.09 o                         
   0   4  20       1191.28       1181.97        67.81 o                         
   1   4  20       1886.54       2057.70        55.45 o                         
   2   4  20       3154.08       3297.37        74.36 o                         
   3   4  20       5988.81       5920.04       106.89 o                         
   4   4  20       2784.11       2833.77        79.78 o                         
   5   4  20       8376.59       8501.14       161.13 o                         
   6   4  20       3750.92       3833.16       116.56 o                         
   7   4  20       4456.01       4504.89       164.97 o                         
   8   4  20       1425.04       1651.99       123.85 o                         
   9   4  20       2494.49       2465.21       157.64 o                         
  10   4  20        737.49        753.60       159.90 o                         
  11   4  20        549.10        783.00       173.91 o                         
   1   5  20        446.24        413.93        41.67 o                         
   2   5  20       7723.07       7654.51       119.98 o                         
   3   5  20       2502.55       2511.89        73.16 o                         
   4   5  20      25767.20      24804.89       346.36 o                         
   5   5  20       6993.22       7002.34       142.97 o                         
   6   5  20      13215.48      12960.48       270.84 o                         
   7   5  20       4350.06       4479.41       166.72 o                         
   8   5  20       9451.29       9114.86       270.89 o                         
   9   5  20       4575.32       4561.76       204.68 o                         
  10   5  20       3598.58       3367.32       190.07 o                         
   0   6  20        228.90        172.47        62.87 o                         
   1   6  20       1033.09       1042.28        52.96 o                         
   2   6  20         19.39          6.49        42.63 o                         
   3   6  20       3844.95       4028.12        93.07 o                         
   4   6  20        130.28         12.59        54.91 o                         
   5   6  20       9922.71       9682.36       196.72 o                         
   6   6  20       1409.23       1131.99       109.46 o                         
   7   6  20       8627.21       8608.38       246.15 o                         
   8   6  20       1589.31       1238.50       128.47 o                         
   9   6  20       8702.49       8290.48       280.64 o                         
  10   6  20       2109.78       1939.30       187.75 o                         
   1   7  20         28.23         11.98        46.98 o                         
   2   7  20        262.74        278.71        56.20 o                         
   3   7  20        143.17        121.40        55.35 o                         
   4   7  20        881.37       1014.74        77.70 o                         
   5   7  20         16.05        -45.81        71.87 o                         
   6   7  20       6344.72       6564.92       187.79 o                         
   7   7  20        341.47        317.05       115.44 o                         
   8   7  20       9071.78       9055.05       309.86 o                         
   9   7  20       1076.64        674.29       167.46 o                         
  10   7  20       6029.16       6123.68       313.54 o                         
   0   8  20         26.78         73.00        81.74 o                         
   1   8  20       3302.03       3471.80       101.65 o                         
   2   8  20       1072.70        978.17        85.32 o                         
   3   8  20       1133.30       1222.57        82.33 o                         
   4   8  20         46.56        -11.64        80.33 o                         
   5   8  20       6358.43       6389.77       192.71 o                         
   6   8  20        756.31       1010.32       126.19 o                         
   7   8  20      10721.17      11279.19       325.32 o                         
   8   8  20       2064.77       1865.41       203.50 o                         
   9   8  20       4317.94       4095.08       264.71 o                         
   1   9  20        144.03        114.00        79.39 o                         
   2   9  20       3248.84       3446.73       135.75 o                         
   3   9  20         55.54         22.35        85.48 o                         
   4   9  20      10827.18      11197.95       292.99 o                         
   5   9  20       1443.98       1272.23       136.54 o                         
   6   9  20       6059.57       6505.74       274.16 o                         
   7   9  20       2104.48       2112.59       233.66 o                         
   8   9  20       2930.80       3135.93       246.89 o                         
   9   9  20       1574.73       1658.39       249.16 o                         
   0  10  20       2883.20       3092.93       204.20 o                         
   1  10  20          4.18         21.35        94.02 o                         
   2  10  20       3054.76       3204.08       158.91 o                         
   3  10  20       2435.32       2749.44       151.26 o                         
   4  10  20         66.32        242.75       113.55 o                         
   5  10  20       1320.51       1346.57       158.58 o                         
   6  10  20          8.56       -190.22       146.26 o                         
   7  10  20         54.58        142.51       192.35 o                         
   8  10  20        133.31        252.97       221.19 o                         
   1  11  20       3308.38       3111.36       189.09 o                         
   2  11  20        718.14        578.78       160.67 o                         
   3  11  20       2777.78       2925.19       180.32 o                         
   4  11  20       1460.36       1469.02       160.53 o                         
   5  11  20       2314.78       2474.20       211.61 o                         
   6  11  20       1624.36       1628.19       198.71 o                         
   7  11  20       1028.13       1141.62       266.20 o                         
   0  12  20         95.97         78.22       208.63 o                         
   1  12  20        824.95        492.58       154.28 o                         
   2  12  20        721.76        909.25       180.98 o                         
   3  12  20       2965.58       2875.48       230.68 o                         
   4  12  20       1159.03       1105.12       167.72 o                         
   5  12  20       4125.32       4433.00       301.40 o                         
   6  12  20       2706.44       3022.44       311.81 o                         
   1  13  20         53.12        240.55       166.86 o                         
   2  13  20        832.76        259.08       197.98 o                         
   3  13  20         89.94         12.46       188.08 o                         
   4  13  20        834.97        737.62       185.27 o                         
   0  14  20         86.10        479.27       254.50 o                         
   1  14  20          3.65        208.93       190.68 o                         
   2  14  20        103.66       -158.88       205.05 o                         
   1   1  21        202.69        166.51        31.17 o                         
   2   1  21         23.05          0.77        29.82 o                         
   3   1  21        860.31       1081.17        52.78 o                         
   4   1  21         24.08         86.49        42.23 o                         
   5   1  21      10760.04      11343.29       207.01 o                         
   6   1  21       1237.10       1075.23        81.59 o                         
   7   1  21       6960.31       7738.66       261.32 o                         
   8   1  21        191.94        254.14       128.45 o                         
   9   1  21       1837.93       2159.09       185.76 o                         
  10   1  21          5.10        289.80       127.29 o                         
  11   1  21         12.80        268.41       155.33 o                         
   0   2  21      70876.42      72744.59      1082.58 o                         
   1   2  21         42.95        108.70        31.40 o                         
   2   2  21      30155.50      29748.95       350.03 o                         
   3   2  21         31.28        220.25        40.75 o                         
   4   2  21      42747.03      42557.25       549.61 o                         
   5   2  21        282.72        437.06        55.54 o                         
   6   2  21      17400.34      17924.16       317.23 o                         
   7   2  21        339.63        528.14       100.51 o                         
   8   2  21       5359.42       5564.85       208.35 o                         
   9   2  21       1767.42       1854.58       158.29 o                         
  10   2  21         52.89        369.92       130.99 o                         
  11   2  21       3274.27       3069.71       232.46 o                         
   1   3  21     226732.64     219008.52      2363.35 o                         
   2   3  21        193.88        230.44        37.92 o                         
   3   3  21     115121.27     114177.83      1333.41 o                         
   4   3  21        931.25        954.18        58.63 o                         
   5   3  21      38854.84      39415.19       579.79 o                         
   6   3  21       3861.96       3643.87       128.36 o                         
   7   3  21       4062.43       4413.83       169.82 o                         
   8   3  21       4758.38       4674.24       208.75 o                         
   9   3  21         19.15         27.33       138.35 o                         
  10   3  21       6500.18       6418.90       306.26 o                         
  11   3  21        324.79        416.96       143.67 o                         
   0   4  21     169337.11     160212.34      2508.83 o                         
   1   4  21         14.61         59.65        36.52 o                         
   2   4  21     121561.39     119155.30      1408.58 o                         
   3   4  21          2.54         49.77        41.09 o                         
   4   4  21      55592.59      53859.77       693.62 o                         
   5   4  21        466.91        421.78        57.54 o                         
   6   4  21       4854.92       5052.75       145.47 o                         
   7   4  21       2418.30       2599.09       129.52 o                         
   8   4  21       1306.60       1267.48       122.07 o                         
   9   4  21       4165.18       3759.29       183.26 o                         
  10   4  21        876.17        885.74       144.45 o                         
   1   5  21       9836.70      10491.12       140.75 o                         
   2   5  21        524.91        532.31        45.97 o                         
   3   5  21       9935.57      10078.41       160.34 o                         
   4   5  21        684.64        620.55        63.03 o                         
   5   5  21       6918.52       7605.11       160.27 o                         
   6   5  21        573.43        507.51        84.13 o                         
   7   5  21       3665.17       3848.48       158.59 o                         
   8   5  21         43.20        -20.89       106.88 o                         
   9   5  21         82.85        332.70       122.94 o                         
  10   5  21        351.26        330.70       131.72 o                         
   0   6  21       5951.36       5915.29       142.10 o                         
   1   6  21          1.65         31.16        42.64 o                         
   2   6  21       1487.34       1341.49        58.76 o                         
   3   6  21        933.59        817.09        59.63 o                         
   4   6  21        377.93        483.43        61.43 o                         
   5   6  21        625.32        510.01        74.37 o                         
   6   6  21       1161.24       1069.45       105.11 o                         
   7   6  21       1749.36       1866.94       148.03 o                         
   8   6  21       1475.28       1405.10       134.36 o                         
   9   6  21        651.99        730.45       143.12 o                         
  10   6  21         22.89        -23.38       144.84 o                         
   1   7  21        486.82        414.07        54.11 o                         
   2   7  21         94.94         15.14        55.85 o                         
   3   7  21         28.76        195.63        65.63 o                         
   4   7  21        234.23        216.82        68.69 o                         
   5   7  21       1294.28       1210.76       106.16 o                         
   6   7  21         48.95        -16.42        88.56 o                         
   7   7  21         86.96        300.82       118.00 o                         
   8   7  21        574.82        403.28       133.67 o                         
   9   7  21       1237.97        652.25       174.29 o                         
   0   8  21         62.90        106.89        86.26 o                         
   1   8  21        527.03        391.36        69.29 o                         
   2   8  21        534.01        428.77        77.77 o                         
   3   8  21         19.94        -96.80        72.90 o                         
   4   8  21       6612.51       6835.81       188.01 o                         
   5   8  21        235.06         81.49        89.01 o                         
   6   8  21       6957.52       6598.92       240.26 o                         
   7   8  21        281.09        369.86       135.37 o                         
   8   8  21       7652.89       8045.53       325.80 o                         
   9   8  21        241.33        176.88       170.69 o                         
   1   9  21      24527.38      24830.46       435.97 o                         
   2   9  21        504.40        485.72        96.70 o                         
   3   9  21      35185.80      35914.65       656.17 o                         
   4   9  21       1414.52       1430.39       126.88 o                         
   5   9  21      14982.15      15073.65       395.50 o                         
   6   9  21       1707.63       1959.38       191.43 o                         
   7   9  21       9963.17      10092.82       398.83 o                         
   8   9  21       1187.34       1210.24       198.34 o                         
   0  10  21      92683.26      90431.53      2209.54 o                         
   1  10  21         48.40        175.39       103.70 o                         
   2  10  21      67322.43      67948.74      1244.61 o                         
   3  10  21        722.53        791.22       118.26 o                         
   4  10  21      31365.25      31001.21       698.86 o                         
   5  10  21       1344.89       1235.21       153.18 o                         
   6  10  21       7147.55       7572.52       355.43 o                         
   7  10  21       2842.71       2592.26       248.21 o                         
   8  10  21        812.37        778.96       214.06 o                         
   1  11  21      45261.80      44952.84      1032.17 o                         
   2  11  21        199.03        313.85       137.34 o                         
   3  11  21      20827.52      21227.43       538.17 o                         
   4  11  21         57.18        247.44       128.99 o                         
   5  11  21       6648.53       6940.27       349.67 o                         
   6  11  21         87.29        485.33       170.88 o                         
   7  11  21        253.13       -156.87       224.08 o                         
   0  12  21       2189.85       2006.81       296.24 o                         
   1  12  21         98.93        142.39       156.12 o                         
   2  12  21       2041.28       1314.08       194.65 o                         
   3  12  21       1048.05       1009.88       192.83 o                         
   4  12  21       1808.51       1592.80       200.54 o                         
   5  12  21       1605.77       1665.47       223.18 o                         
   6  12  21        995.42        859.17       257.58 o                         
   1  13  21        312.35        600.32       184.94 o                         
   2  13  21        245.47        115.94       201.90 o                         
   3  13  21         44.14        308.30       179.38 o                         
   4  13  21        318.14        159.58       199.15 o                         
   0  14  21        204.05        149.86       246.46 o                         
   1  14  21         64.78        286.83       177.51 o                         
   0   0  22        210.98        137.80        59.21 o                         
   1   0  22       2505.11       2626.78        79.22 o                         
   2   0  22        192.80        133.58        45.57 o                         
   3   0  22        401.62        303.01        62.43 o                         
   4   0  22         38.23        -11.91        62.71 o                         
   5   0  22      10700.67      10961.33       286.79 o                         
   6   0  22        854.43        722.12       129.43 o                         
   7   0  22      10685.44      10132.91       443.47 o                         
   8   0  22       2204.33       2229.63       238.06 o                         
   9   0  22       9817.03       9365.93       454.65 o                         
  10   0  22       1987.43       1651.42       414.23 o                         
  11   0  22       7280.92       6571.96       711.98 o                         
   1   1  22         54.55         58.02        30.94 o                         
   2   1  22       1790.86       2072.59        53.16 o                         
   3   1  22         16.77         63.29        39.96 o                         
   4   1  22      12836.82      12624.93       195.24 o                         
   5   1  22        566.70        488.95        57.72 o                         
   6   1  22      10910.60      11315.93       262.18 o                         
   7   1  22       1371.34       1590.08       149.71 o                         
   8   1  22      13416.94      13322.34       403.64 o                         
   9   1  22       3983.81       3485.00       220.80 o                         
  10   1  22       6620.31       6679.51       327.35 o                         
  11   1  22       2700.59       2744.47       338.16 o                         
   0   2  22        233.52        274.12        45.66 o                         
   1   2  22       2893.30       2879.01        59.51 o                         
   2   2  22          0.65        -10.03        34.10 o                         
   3   2  22      12263.81      12158.76       184.63 o                         
   4   2  22       1984.37       2041.45        72.37 o                         
   5   2  22      17856.36      17262.73       282.36 o                         
   6   2  22       6595.60       6647.70       175.11 o                         
   7   2  22      10238.14      10618.96       319.54 o                         
   8   2  22       5230.48       5483.56       204.92 o                         
   9   2  22       5797.11       5662.64       265.72 o                         
  10   2  22       1945.03       1818.09       203.46 o                         
  11   2  22       1873.39       1592.83       196.01 o                         
   1   3  22        772.75        792.04        46.61 o                         
   2   3  22       3782.39       4028.16        79.82 o                         
   3   3  22        131.15        138.01        43.21 o                         
   4   3  22       3785.95       4046.15       100.76 o                         
   5   3  22       1083.14       1121.17        67.93 o                         
   6   3  22       3592.88       3717.04       134.72 o                         
   7   3  22        539.69        558.90       123.96 o                         
   8   3  22       1437.45       1382.73       137.93 o                         
   9   3  22        725.13        899.27       131.75 o                         
  10   3  22        291.46        273.20       150.11 o                         
  11   3  22         55.06        189.73       132.65 o                         
   0   4  22        707.14        837.87        64.60 o                         
   1   4  22        350.08        355.51        39.58 o                         
   2   4  22       1161.61       1089.86        53.32 o                         
   3   4  22       1340.53       1382.29        58.39 o                         
   4   4  22       3584.46       3567.04        94.07 o                         
   5   4  22       2253.59       2423.00        86.79 o                         
   6   4  22       2248.00       2082.58       108.68 o                         
   7   4  22        701.21        770.96        99.57 o                         
   8   4  22       3232.62       3143.72       145.62 o                         
   9   4  22        632.83        627.30       119.87 o                         
  10   4  22        421.31        581.67       140.11 o                         
   1   5  22          3.06         29.92        37.65 o                         
   2   5  22       6103.43       6551.92       113.98 o                         
   3   5  22       1147.52       1061.55        63.58 o                         
   4   5  22       9061.78       9134.59       171.15 o                         
   5   5  22       5246.45       5323.35       141.56 o                         
   6   5  22       9343.37       8741.14       237.63 o                         
   7   5  22       4059.48       4120.31       177.08 o                         
   8   5  22       3837.76       3916.78       183.62 o                         
   9   5  22       4785.63       4713.17       221.68 o                         
  10   5  22       2023.12       1910.17       162.03 o                         
   0   6  22        124.38        150.41        60.74 o                         
   1   6  22       1284.27       1285.06        58.20 o                         
   2   6  22        397.96        213.25        48.14 o                         
   3   6  22       2999.64       3429.32        96.03 o                         
   4   6  22         82.62        102.11        59.50 o                         
   5   6  22      10346.08      10091.98       211.13 o                         
   6   6  22        175.55         86.19        92.96 o                         
   7   6  22       6338.98       6005.18       217.60 o                         
   8   6  22       1450.88       1013.39       130.93 o                         
   9   6  22       7301.87       7278.53       284.75 o                         
  10   6  22        900.12        867.24       164.33 o                         
   1   7  22          1.85         13.77        53.36 o                         
   2   7  22        481.25        540.64        64.82 o                         
   3   7  22        558.88        433.19        71.78 o                         
   4   7  22       5057.14       5183.94       145.44 o                         
   5   7  22        143.97         51.67        89.90 o                         
   6   7  22       6395.49       6287.15       209.42 o                         
   7   7  22          7.71         96.45       117.16 o                         
   8   7  22      13633.68      13599.64       390.60 o                         
   9   7  22        400.84        196.91       150.05 o                         
   0   8  22         62.19         43.62        86.55 o                         
   1   8  22       2002.60       2040.88        99.30 o                         
   2   8  22          0.47          1.47        73.08 o                         
   3   8  22       3387.45       3465.42       125.99 o                         
   4   8  22         30.51        111.17        82.39 o                         
   5   8  22       9871.95       9899.77       261.54 o                         
   6   8  22        613.59        615.74       127.46 o                         
   7   8  22      13613.17      13816.32       400.49 o                         
   8   8  22        950.25        776.88       169.86 o                         
   9   8  22       8634.56       8519.41       356.47 o                         
   1   9  22        676.43        681.02        94.24 o                         
   2   9  22       3978.49       3907.36       157.19 o                         
   3   9  22         12.46        101.03        88.75 o                         
   4   9  22      10008.94      10417.90       288.38 o                         
   5   9  22       1403.69       1217.62       132.50 o                         
   6   9  22       9882.24      10374.12       375.12 o                         
   7   9  22       1835.04       1349.28       253.19 o                         
   8   9  22       4977.05       5122.24       295.85 o                         
   0  10  22       6685.89       6609.56       337.38 o                         
   1  10  22         22.30         89.82       101.92 o                         
   2  10  22       1194.78       1192.47       131.46 o                         
   3  10  22       2686.22       2781.28       161.19 o                         
   4  10  22        657.97        982.44       146.13 o                         
   5  10  22       1930.10       1607.87       196.69 o                         
   6  10  22        210.67       -217.06       166.21 o                         
   7  10  22        519.80        630.01       189.64 o                         
   1  11  22       2662.84       2437.08       190.25 o                         
   2  11  22        304.90        480.02       139.23 o                         
   3  11  22       1315.31       1228.90       151.71 o                         
   4  11  22        955.17       1256.20       150.61 o                         
   5  11  22       2851.27       3182.12       226.95 o                         
   6  11  22       1005.14        863.96       258.61 o                         
   0  12  22          3.14       -162.10       209.73 o                         
   1  12  22        564.20        313.40       165.01 o                         
   2  12  22        224.48        209.95       163.93 o                         
   3  12  22       2921.87       3196.73       225.77 o                         
   4  12  22        975.20        556.66       181.48 o                         
   5  12  22       4635.12       5486.87       349.05 o                         
   1  13  22         97.26         -0.04       165.99 o                         
   2  13  22       1091.58        890.02       206.05 o                         
   3  13  22          7.86        330.25       176.91 o                         
   4  13  22       2172.76       2325.50       223.35 o                         
   1   1  23        185.23        291.73        35.26 o                         
   2   1  23       2293.72       2292.59        56.83 o                         
   3   1  23         75.18        116.33        41.03 o                         
   4   1  23        130.05        144.42        46.11 o                         
   5   1  23       2262.72       2331.12        87.73 o                         
   6   1  23         18.91        127.07        76.65 o                         
   7   1  23       1025.84       1256.69       154.90 o                         
   8   1  23       3852.98       4072.05       214.48 o                         
   9   1  23       2532.38       2632.67       243.26 o                         
  10   1  23       5005.92       4868.01       299.61 o                         
  11   1  23       1111.53       1097.72       196.05 o                         
   0   2  23        139.92        185.42        47.64 o                         
   1   2  23         55.97         29.41        33.03 o                         
   2   2  23        564.74        567.97        42.11 o                         
   3   2  23       3482.94       3606.54        85.47 o                         
   4   2  23       1280.57       1274.44        64.48 o                         
   5   2  23       6266.35       6600.43       155.22 o                         
   6   2  23       1828.10       1825.51        99.39 o                         
   7   2  23       9216.87       9225.09       297.61 o                         
   8   2  23       2534.00       2526.84       165.35 o                         
   9   2  23       9499.50       9563.72       362.23 o                         
  10   2  23       2736.82       2202.69       222.42 o                         
  11   2  23       5102.48       4452.04       284.52 o                         
   1   3  23        518.85        530.00        40.27 o                         
   2   3  23      13722.85      13310.59       178.18 o                         
   3   3  23        773.17        763.72        51.17 o                         
   4   3  23      28859.61      27738.45       384.96 o                         
   5   3  23        903.31        927.03        67.59 o                         
   6   3  23      25483.61      25467.34       490.47 o                         
   7   3  23       1822.11       1867.16       142.99 o                         
   8   3  23      15083.16      15195.20       459.81 o                         
   9   3  23       1026.14       1184.40       168.23 o                         
  10   3  23       4498.52       4125.03       243.37 o                         
   0   4  23        121.96        112.98        52.25 o                         
   1   4  23       3004.69       3202.61        69.35 o                         
   2   4  23        272.69        244.39        42.25 o                         
   3   4  23      22850.13      22629.99       309.02 o                         
   4   4  23        884.18        852.05        66.20 o                         
   5   4  23      29129.72      28898.64       439.54 o                         
   6   4  23       2108.31       2207.65       107.97 o                         
   7   4  23      17722.06      16744.44       416.77 o                         
   8   4  23       2269.22       2319.29       143.39 o                         
   9   4  23       8690.61       8500.72       291.87 o                         
  10   4  23       2852.61       2489.78       182.50 o                         
   1   5  23         98.95        159.24        41.85 o                         
   2   5  23       1620.24       1688.78        65.38 o                         
   3   5  23        102.98         98.29        54.16 o                         
   4   5  23       3908.25       4092.60       112.56 o                         
   5   5  23       1716.64       1682.51        96.94 o                         
   6   5  23       8013.81       8137.84       233.85 o                         
   7   5  23       4173.38       3967.65       177.00 o                         
   8   5  23      10463.39      10565.94       329.73 o                         
   9   5  23       4429.34       4394.00       214.93 o                         
  10   5  23       5370.06       5696.52       282.01 o                         
   0   6  23       2611.52       2532.87        98.93 o                         
   1   6  23        366.17        336.90        47.51 o                         
   2   6  23        126.94         90.09        51.06 o                         
   3   6  23        619.74        529.48        65.24 o                         
   4   6  23         13.66        -96.76        64.51 o                         
   5   6  23        342.09        592.98        81.73 o                         
   6   6  23        494.58        269.10       104.42 o                         
   7   6  23       3409.12       3442.01       170.02 o                         
   8   6  23       3204.31       2839.46       193.60 o                         
   9   6  23       3208.24       3520.98       205.14 o                         
  10   6  23       1446.14       1067.97       179.71 o                         
   1   7  23       1237.30       1290.90        70.84 o                         
   2   7  23        226.98        147.59        64.66 o                         
   3   7  23       2028.73       2089.61       102.51 o                         
   4   7  23         51.04        142.24        78.49 o                         
   5   7  23        854.72        927.98       106.83 o                         
   6   7  23        514.82        353.05       112.40 o                         
   7   7  23        148.60        167.46       118.86 o                         
   8   7  23         90.32        117.37       132.12 o                         
   9   7  23        254.12        241.43       149.93 o                         
   0   8  23       1672.06       1767.10       131.78 o                         
   1   8  23         82.08         -3.29        71.08 o                         
   2   8  23       2551.13       2532.50       113.12 o                         
   3   8  23        451.55        570.37        89.82 o                         
   4   8  23       1656.54       1610.96       120.50 o                         
   5   8  23        332.89        500.25       103.77 o                         
   6   8  23       3751.47       3928.20       191.91 o                         
   7   8  23       2060.08       2142.91       200.96 o                         
   8   8  23       2099.27       2053.18       196.51 o                         
   9   8  23       1677.50       1567.49       208.50 o                         
   1   9  23       1660.91       1687.36       118.42 o                         
   2   9  23       1038.37       1025.94       108.84 o                         
   3   9  23       2043.99       2059.24       134.54 o                         
   4   9  23       1268.85       1055.46       126.66 o                         
   5   9  23       1211.22       1295.70       145.41 o                         
   6   9  23       7196.03       7799.20       338.54 o                         
   7   9  23       2879.75       2677.45       241.18 o                         
   8   9  23       5324.35       5399.06       351.46 o                         
   0  10  23        653.21        514.28       169.21 o                         
   1  10  23       2154.54       2293.76       157.20 o                         
   2  10  23        839.33        838.70       138.48 o                         
   3  10  23      10489.77      10949.78       326.06 o                         
   4  10  23        623.21        681.82       139.36 o                         
   5  10  23      14528.97      14910.81       471.03 o                         
   6  10  23       1354.91       1231.69       247.12 o                         
   7  10  23      12392.87      11961.08       477.41 o                         
   1  11  23         34.61         41.97       137.97 o                         
   2  11  23       4521.12       4874.85       253.28 o                         
   3  11  23        242.20        205.21       163.99 o                         
   4  11  23      12519.86      12171.72       420.85 o                         
   5  11  23        597.63        246.50       199.89 o                         
   6  11  23      10597.87       9994.99       478.72 o                         
   0  12  23        874.26        641.92       242.15 o                         
   1  12  23        132.24        194.07       168.18 o                         
   2  12  23        626.67        710.38       190.08 o                         
   3  12  23        897.86        561.19       166.49 o                         
   4  12  23          4.84        187.43       163.04 o                         
   5  12  23       3104.22       2783.25       313.75 o                         
   1  13  23       1893.04       1700.88       219.47 o                         
   2  13  23         63.22        105.90       186.60 o                         
   3  13  23        940.27        973.28       209.35 o                         
   0   0  24     188113.14     195614.23      4290.33 o                         
   1   0  24         18.79         -4.81        46.48 o                         
   2   0  24      54932.01      58313.39       933.53 o                         
   3   0  24         15.40        -87.83        58.56 o                         
   4   0  24      82917.73      80956.89      1534.44 o                         
   5   0  24        131.01        114.11        88.34 o                         
   6   0  24      24253.32      24115.20       776.83 o                         
   7   0  24        253.33        190.96       198.80 o                         
   8   0  24       7397.40       7980.84       452.86 o                         
   9   0  24       2148.87       1741.72       277.12 o                         
  10   0  24        966.37       1102.16       291.08 o                         
  11   0  24       3046.34       2259.49       675.22 o                         
   1   1  24      99700.09      98479.96      1128.43 o                         
   2   1  24          0.28         -5.49        34.92 o                         
   3   1  24      75916.90      74894.16       949.50 o                         
   4   1  24          5.11        -40.83        50.45 o                         
   5   1  24      34949.89      34238.09       526.15 o                         
   6   1  24         80.24         42.54        83.13 o                         
   7   1  24      15053.51      15562.33       467.07 o                         
   8   1  24       1436.14       1049.99       163.21 o                         
   9   1  24       1756.76       1747.66       204.55 o                         
  10   1  24       1495.32       1745.20       260.66 o                         
   0   2  24      71707.54      69661.83      1058.87 o                         
   1   2  24          4.17         70.68        34.49 o                         
   2   2  24      55348.89      54377.30       616.52 o                         
   3   2  24        152.38        156.19        44.77 o                         
   4   2  24      37996.27      38902.91       557.25 o                         
   5   2  24         65.41        131.36        65.16 o                         
   6   2  24       8179.21       8440.02       217.49 o                         
   7   2  24         68.50         80.61       109.26 o                         
   8   2  24       5116.85       5093.01       267.13 o                         
   9   2  24        699.53        653.40       151.73 o                         
  10   2  24         32.88        151.23       170.23 o                         
   1   3  24      14279.54      14688.01       182.45 o                         
   2   3  24         59.48        105.56        40.61 o                         
   3   3  24      11087.01      11738.16       181.44 o                         
   4   3  24        243.94        275.44        53.02 o                         
   5   3  24       2849.62       3029.22        98.58 o                         
   6   3  24         23.37        242.85        95.54 o                         
   7   3  24       1373.76       1148.53       130.48 o                         
   8   3  24         12.39         96.64       124.86 o                         
   9   3  24          9.27         55.80       152.80 o                         
  10   3  24         19.44       -221.06       147.37 o                         
   0   4  24       3375.67       3489.83       100.47 o                         
   1   4  24         50.53         72.00        37.93 o                         
   2   4  24       2397.34       2434.99        68.00 o                         
   3   4  24        247.04        219.59        50.70 o                         
   4   4  24       2379.98       2491.51        91.53 o                         
   5   4  24        461.11        570.31        69.62 o                         
   6   4  24        496.47        557.37        89.02 o                         
   7   4  24        751.40        809.71       106.79 o                         
   8   4  24       1159.68        928.65       120.78 o                         
   9   4  24        810.44        749.21       136.43 o                         
  10   4  24          3.74        245.92       159.97 o                         
   1   5  24      44810.00      46864.81       532.28 o                         
   2   5  24         32.86         87.65        48.43 o                         
   3   5  24      21541.89      21222.19       320.18 o                         
   4   5  24        388.89        284.89        69.37 o                         
   5   5  24      20807.47      20440.72       380.86 o                         
   6   5  24       1119.70       1203.07       115.37 o                         
   7   5  24       3469.23       3712.56       174.42 o                         
   8   5  24       1298.81       1353.96       142.09 o                         
   9   5  24       1590.53       1526.46       164.00 o                         
  10   5  24       3331.16       3229.94       222.46 o                         
   0   6  24      89902.14      90593.17      1363.07 o                         
   1   6  24         99.33         73.16        47.49 o                         
   2   6  24      59148.50      58514.76       716.65 o                         
   3   6  24         54.35         80.74        63.67 o                         
   4   6  24      52065.91      52154.90       861.76 o                         
   5   6  24        248.13        310.88        78.26 o                         
   6   6  24      13667.15      13200.28       333.13 o                         
   7   6  24       1609.02       1756.80       143.72 o                         
   8   6  24       9186.18       9092.21       312.11 o                         
   9   6  24       1919.69       1601.12       164.71 o                         
   1   7  24      83467.98      83826.45      1052.87 o                         
   2   7  24         27.57        -62.60        62.61 o                         
   3   7  24      75013.41      74753.50      1126.60 o                         
   4   7  24         79.11        105.98        81.35 o                         
   5   7  24      29613.90      30168.47       594.14 o                         
   6   7  24        238.77        168.59       117.25 o                         
   7   7  24      15281.62      15187.08       440.38 o                         
   8   7  24        655.62        595.45       144.90 o                         
   9   7  24       2255.88       2320.80       193.40 o                         
   0   8  24      70817.02      71186.15      1515.83 o                         
   1   8  24          0.58          6.59        77.99 o                         
   2   8  24      64780.09      64301.60      1036.87 o                         
   3   8  24        171.57        175.40        91.09 o                         
   4   8  24      41376.16      40933.05       770.50 o                         
   5   8  24          0.13         -7.77       107.10 o                         
   6   8  24      14232.79      14253.25       410.15 o                         
   7   8  24         51.87         17.20       151.50 o                         
   8   8  24       5451.52       5084.03       269.69 o                         
   1   9  24      33703.54      33269.79       608.65 o                         
   2   9  24        174.03        138.71        96.74 o                         
   3   9  24      20680.06      21361.05       463.48 o                         
   4   9  24        516.49        410.97       114.11 o                         
   5   9  24      10842.51      11070.36       358.31 o                         
   6   9  24        327.91        561.27       165.44 o                         
   7   9  24       2479.08       2313.32       236.18 o                         
   8   9  24         27.59         58.85       184.32 o                         
   0  10  24       2165.94       1962.98       227.65 o                         
   1  10  24        241.99        -63.68       114.64 o                         
   2  10  24       2330.93       2098.95       163.46 o                         
   3  10  24        410.90        340.05       132.41 o                         
   4  10  24        283.73        238.54       137.74 o                         
   5  10  24       2002.68       2012.89       181.65 o                         
   6  10  24        205.04        180.73       190.48 o                         
   7  10  24        605.08        425.51       210.93 o                         
   1  11  24       6010.39       6714.70       303.04 o                         
   2  11  24        655.72        631.01       153.03 o                         
   3  11  24       5477.32       5692.41       254.22 o                         
   4  11  24        673.91        870.10       174.89 o                         
   5  11  24       3374.39       3857.08       276.42 o                         
   6  11  24       2581.86       2329.33       306.56 o                         
   0  12  24      24387.70      25467.73      1063.30 o                         
   1  12  24          0.28        -10.81       157.17 o                         
   2  12  24      20118.17      20181.68       639.11 o                         
   3  12  24        496.49        323.86       161.37 o                         
   4  12  24      14540.29      15171.04       588.18 o                         
   5  12  24        895.13        762.83       261.49 o                         
   1  13  24      27162.12      26553.31       790.07 o                         
   2  13  24         21.18        -60.00       221.94 o                         
   3  13  24      20311.16      20353.22       687.68 o                         
   1   1  25         82.81        575.41        41.54 o                         
   2   1  25       2100.41       2183.71        59.48 o                         
   3   1  25         13.65        201.22        46.39 o                         
   4   1  25      13362.68      12935.31       219.15 o                         
   5   1  25        897.32        898.97        71.71 o                         
   6   1  25       3234.52       3481.49       161.70 o                         
   7   1  25        111.02         53.54       131.54 o                         
   8   1  25       1576.65       1406.22       179.26 o                         
   9   1  25         86.98       -155.87       201.56 o                         
  10   1  25        125.95        -72.19       204.80 o                         
   0   2  25        175.80        490.29        57.15 o                         
   1   2  25       4118.46       4217.33        80.31 o                         
   2   2  25         92.82        157.48        39.42 o                         
   3   2  25       4430.90       4371.31       102.19 o                         
   4   2  25        145.80        226.57        55.75 o                         
   5   2  25      12431.27      12876.32       247.19 o                         
   6   2  25        180.69         42.99        80.74 o                         
   7   2  25       7397.48       7653.35       277.10 o                         
   8   2  25        954.74        838.75       161.77 o                         
   9   2  25       3354.34       3051.80       265.67 o                         
  10   2  25        805.53        287.65       168.05 o                         
   1   3  25         21.68         61.54        37.23 o                         
   2   3  25        544.31        550.33        48.56 o                         
   3   3  25        263.22        223.47        51.13 o                         
   4   3  25       4184.05       4338.31       111.77 o                         
   5   3  25       4347.01       4496.47       125.86 o                         
   6   3  25       7408.15       7726.57       225.67 o                         
   7   3  25       4268.62       4190.76       201.95 o                         
   8   3  25      13086.24      12857.62       419.72 o                         
   9   3  25       7538.87       7579.50       362.70 o                         
  10   3  25       8157.32       7954.40       417.11 o                         
   0   4  25        365.72        319.19        57.82 o                         
   1   4  25        707.03        614.10        46.46 o                         
   2   4  25         34.94         44.86        44.72 o                         
   3   4  25       1627.98       1746.21        75.90 o                         
   4   4  25        379.35        297.82        64.68 o                         
   5   4  25       8823.20       9051.68       205.09 o                         
   6   4  25       4330.80       4367.72       161.43 o                         
   7   4  25      10472.12      10252.31       341.77 o                         
   8   4  25       4766.74       4826.92       222.88 o                         
   9   4  25      11412.66      11100.05       363.39 o                         
  10   4  25       4577.82       4141.76       231.18 o                         
   1   5  25        937.79        891.09        55.46 o                         
   2   5  25       3423.52       3819.55        96.17 o                         
   3   5  25        127.61        146.19        59.65 o                         
   4   5  25      15787.74      15799.04       287.23 o                         
   5   5  25         47.17         68.98        83.31 o                         
   6   5  25       8454.90       8399.51       248.40 o                         
   7   5  25        399.20        350.17       109.92 o                         
   8   5  25       8925.71       8818.25       294.16 o                         
   9   5  25        910.83        786.64       147.92 o                         
  10   5  25       1995.07       1270.72       183.51 o                         
   0   6  25         74.04         84.44        65.38 o                         
   1   6  25       4413.27       4354.48        98.72 o                         
   2   6  25       2433.49       2443.35        87.42 o                         
   3   6  25       5388.55       5461.04       143.79 o                         
   4   6  25        474.57        604.91        85.36 o                         
   5   6  25       7291.09       7077.22       209.36 o                         
   6   6  25         67.68        236.56       106.10 o                         
   7   6  25       5249.25       5358.28       218.14 o                         
   8   6  25        101.25        121.10       129.55 o                         
   9   6  25        213.11        408.37       142.26 o                         
   1   7  25       1087.03       1203.47        77.59 o                         
   2   7  25         37.56         38.39        63.76 o                         
   3   7  25        491.33        367.86        80.89 o                         
   4   7  25        330.77        230.86        86.71 o                         
   5   7  25         78.75        169.38        96.87 o                         
   6   7  25         22.10        260.55       122.35 o                         
   7   7  25        149.90        347.00       129.60 o                         
   8   7  25         60.19        281.49       139.58 o                         
   9   7  25         18.55         16.81       166.85 o                         
   0   8  25       1648.53       1684.99       153.58 o                         
   1   8  25       1226.16       1267.62       103.59 o                         
   2   8  25        690.94        844.85        90.57 o                         
   3   8  25       3045.34       3037.21       143.59 o                         
   4   8  25        248.11        263.32        97.84 o                         
   5   8  25       5128.63       5334.61       217.15 o                         
   6   8  25         46.84        177.32       120.90 o                         
   7   8  25       1269.95       1001.50       182.37 o                         
   8   8  25          1.72       -205.19       169.31 o                         
   1   9  25       1341.31       1520.20       125.01 o                         
   2   9  25       2330.49       2191.52       140.19 o                         
   3   9  25        213.44        208.73       106.82 o                         
   4   9  25       4767.45       4454.51       218.18 o                         
   5   9  25       3282.21       2921.89       228.56 o                         
   6   9  25       5071.75       5263.50       299.23 o                         
   7   9  25       1092.30       1143.16       202.19 o                         
   8   9  25       5029.96       5070.30       318.05 o                         
   0  10  25        176.02         85.36       169.01 o                         
   1  10  25         26.86        253.75       119.25 o                         
   2  10  25        774.54        669.06       137.86 o                         
   3  10  25       1063.15       1031.99       139.08 o                         
   4  10  25        886.80        999.63       214.73 o                         
   5  10  25       4104.84       4576.19       269.29 o                         
   6  10  25       3697.74       3409.34       309.06 o                         
   7  10  25       5218.70       5372.88       328.85 o                         
   1  11  25        443.56        567.79       159.77 o                         
   2  11  25       1021.61       1138.45       172.29 o                         
   3  11  25         87.69        -81.51       129.07 o                         
   4  11  25       1672.83       1555.36       201.66 o                         
   5  11  25        537.46        315.84       220.73 o                         
   6  11  25       6520.27       6648.26       380.60 o                         
   0  12  25       1485.46       1489.27       290.81 o                         
   1  12  25        250.52        185.70       172.16 o                         
   2  12  25       1120.33       1198.30       205.69 o                         
   3  12  25       3554.55       3432.43       227.72 o                         
   4  12  25        873.01        912.73       219.71 o                         
   1  13  25       1687.75       1566.89       241.63 o                         
   2  13  25       1264.49        788.86       207.31 o                         
   0   0  26          7.53        -98.77        72.14 o                         
   1   0  26         99.17        135.14        53.96 o                         
   2   0  26       1954.27       2019.57        86.83 o                         
   3   0  26      31888.68      31064.92       590.99 o                         
   4   0  26       9028.19       8872.27       239.45 o                         
   5   0  26      20374.45      20666.75       520.75 o                         
   6   0  26       9326.37       9763.59       399.61 o                         
   7   0  26      22402.66      21279.91       900.64 o                         
   8   0  26      13207.17      14326.21       741.89 o                         
   9   0  26      12829.12      12940.27       660.71 o                         
  10   0  26       7800.65       7759.11       711.05 o                         
   1   1  26        310.67        366.76        41.35 o                         
   2   1  26       4403.48       4804.83        91.98 o                         
   3   1  26        115.16        123.32        47.33 o                         
   4   1  26      14632.02      13969.97       231.46 o                         
   5   1  26       4154.98       4295.39       122.95 o                         
   6   1  26      14732.39      15059.40       371.37 o                         
   7   1  26       3754.39       3573.99       227.56 o                         
   8   1  26      11604.57      11512.81       414.45 o                         
   9   1  26       3349.03       3004.16       255.93 o                         
  10   1  26       8210.05       8405.51       481.30 o                         
   0   2  26        704.26        890.51        67.69 o                         
   1   2  26        205.60        232.30        40.50 o                         
   2   2  26         11.76         14.63        40.64 o                         
   3   2  26        881.27        884.48        61.10 o                         
   4   2  26        912.67        714.02        62.56 o                         
   5   2  26       2447.25       2458.29       102.40 o                         
   6   2  26        414.02        340.35        93.85 o                         
   7   2  26       6527.03       6289.75       229.45 o                         
   8   2  26        110.55        306.53       145.21 o                         
   9   2  26       3105.34       2762.47       208.81 o                         
  10   2  26        252.01        271.97       189.60 o                         
   1   3  26          9.83         28.16        38.61 o                         
   2   3  26        177.66        272.52        47.44 o                         
   3   3  26        563.81        573.93        58.80 o                         
   4   3  26         14.35         59.07        56.35 o                         
   5   3  26        536.05        511.33        75.08 o                         
   6   3  26       1142.80       1088.00       108.70 o                         
   7   3  26        289.32        124.28       108.43 o                         
   8   3  26       1195.12       1280.80       161.16 o                         
   9   3  26         45.42        156.89       196.91 o                         
  10   3  26        396.61        493.97       345.39 o                         
   0   4  26        625.37        573.83        67.77 o                         
   1   4  26        541.46        470.62        45.23 o                         
   2   4  26         81.51         71.37        47.71 o                         
   3   4  26          2.68        -63.84        50.74 o                         
   4   4  26        204.31        208.69        70.01 o                         
   5   4  26        200.14        210.50        82.08 o                         
   6   4  26         34.88       -125.39        83.60 o                         
   7   4  26         59.42         21.92        92.10 o                         
   8   4  26        438.70        417.36       118.71 o                         
   9   4  26         53.56        273.87       138.82 o                         
  10   4  26        164.12        127.69       166.37 o                         
   1   5  26        295.41        370.47        50.83 o                         
   2   5  26        152.93        170.37        53.65 o                         
   3   5  26        870.49        939.10        76.47 o                         
   4   5  26        958.66       1059.03        87.01 o                         
   5   5  26        230.58         82.20        90.48 o                         
   6   5  26       2627.42       2837.31       148.37 o                         
   7   5  26         76.20         71.65       107.08 o                         
   8   5  26       3980.44       3783.69       195.80 o                         
   9   5  26        476.09        541.22       149.06 o                         
   0   6  26       3087.23       3162.06       128.25 o                         
   1   6  26          2.37         25.48        53.74 o                         
   2   6  26       1142.31       1026.33        77.22 o                         
   3   6  26      11779.38      11881.83       232.84 o                         
   4   6  26       2848.55       2962.26       125.50 o                         
   5   6  26      10400.51      10887.08       285.40 o                         
   6   6  26       4829.87       5088.25       211.92 o                         
   7   6  26      15339.65      15407.46       416.79 o                         
   8   6  26       2889.33       3313.59       194.03 o                         
   9   6  26       9298.31       8757.53       320.76 o                         
   1   7  26         60.33        -24.69        68.06 o                         
   2   7  26      10668.24      10895.07       221.67 o                         
   3   7  26       2209.38       2093.44       107.24 o                         
   4   7  26      12898.56      13240.53       291.77 o                         
   5   7  26       3784.73       3681.29       166.39 o                         
   6   7  26      25221.71      24086.05       595.55 o                         
   7   7  26       8569.55       8700.79       315.48 o                         
   8   7  26      12932.60      12770.41       412.61 o                         
   9   7  26       4205.90       3760.32       283.61 o                         
   0   8  26       1689.82       1955.28       167.31 o                         
   1   8  26       2540.07       2768.56       133.99 o                         
   2   8  26        166.28        146.26        92.01 o                         
   3   8  26       5447.23       5632.58       193.08 o                         
   4   8  26          6.76        -50.82       116.48 o                         
   5   8  26      10405.66      10670.86       348.71 o                         
   6   8  26        978.24       1047.43       172.04 o                         
   7   8  26      11433.58      11428.13       427.62 o                         
   8   8  26       1339.63       1402.65       202.65 o                         
   1   9  26       1017.30        990.17       118.50 o                         
   2   9  26        287.73        340.09       114.21 o                         
   3   9  26        997.68       1112.14       143.31 o                         
   4   9  26       1645.01       1478.44       175.00 o                         
   5   9  26        823.67       1129.06       175.78 o                         
   6   9  26       2884.29       2808.40       241.51 o                         
   7   9  26        253.92        360.73       196.56 o                         
   0  10  26          5.13        102.73       194.19 o                         
   1  10  26         36.80         65.78       120.32 o                         
   2  10  26        412.49        335.06       127.21 o                         
   3  10  26          2.06        107.66       181.09 o                         
   4  10  26        275.83        -15.19       150.70 o                         
   5  10  26       1163.40       1258.01       210.65 o                         
   6  10  26        171.89        379.98       195.16 o                         
   1  11  26        334.83        607.44       161.13 o                         
   2  11  26         37.84         33.28       167.01 o                         
   3  11  26        107.01        -20.18       143.19 o                         
   4  11  26         12.46        132.30       164.47 o                         
   5  11  26         32.60        316.97       214.60 o                         
   0  12  26       2526.42       2100.73       311.16 o                         
   1  12  26         26.89         38.23       162.28 o                         
   2  12  26       1273.75       1308.24       219.85 o                         
   3  12  26        604.27        586.01       212.94 o                         
   4  12  26        509.80        594.84       222.51 o                         
   1  13  26       1365.39        875.04       233.83 o                         
   1   1  27      74895.20      72316.03       834.87 o                         
   2   1  27        100.14        124.60        43.50 o                         
   3   1  27      32449.76      31112.13       425.13 o                         
   4   1  27        796.36       1060.09        67.05 o                         
   5   1  27       6328.77       6529.04       163.37 o                         
   6   1  27       1125.78       1213.19       118.88 o                         
   7   1  27         66.69        218.02       142.81 o                         
   8   1  27       3644.04       3785.97       244.49 o                         
   9   1  27        320.49        195.26       172.98 o                         
  10   1  27       1280.49        993.53       274.90 o                         
   0   2  27     115995.42     110140.31      1733.67 o                         
   1   2  27         79.10         92.58        40.03 o                         
   2   2  27      43346.17      41900.85       504.79 o                         
   3   2  27          2.31        -52.44        51.59 o                         
   4   2  27      37320.48      37026.30       553.26 o                         
   5   2  27        802.55        654.20        83.30 o                         
   6   2  27       5143.52       5440.85       202.92 o                         
   7   2  27       1169.54       1046.76       123.50 o                         
   8   2  27       1099.79       1380.76       164.68 o                         
   9   2  27       3260.88       3414.18       252.00 o                         
  10   2  27        112.64        407.33       242.23 o                         
   1   3  27      20885.49      21219.11       263.29 o                         
   2   3  27         39.01        -38.40        47.88 o                         
   3   3  27      25064.80      24497.09       352.55 o                         
   4   3  27        137.99         71.75        63.75 o                         
   5   3  27      19590.19      19846.06       405.28 o                         
   6   3  27         27.01        -46.66        91.73 o                         
   7   3  27      11346.83      11542.15       347.60 o                         
   8   3  27        130.36         84.59       170.40 o                         
   9   3  27       1262.96       1221.97       195.40 o                         
  10   3  27       3013.69       2397.32       297.73 o                         
   0   4  27      26549.37      25758.29       442.97 o                         
   1   4  27         38.81          3.59        41.84 o                         
   2   4  27      16924.25      17123.10       247.56 o                         
   3   4  27         13.78        -71.57        52.77 o                         
   4   4  27      30434.31      29968.74       525.22 o                         
   5   4  27          2.13        -43.93        84.75 o                         
   6   4  27      10446.58      10379.79       276.97 o                         
   7   4  27         65.70        -72.57        97.72 o                         
   8   4  27       6276.46       6581.49       257.87 o                         
   9   4  27        883.10        860.81       150.68 o                         
  10   4  27         74.72         80.42       141.01 o                         
   1   5  27      53831.37      54145.53       641.77 o                         
   2   5  27          5.75        -13.38        54.83 o                         
   3   5  27      35404.49      34508.14       587.37 o                         
   4   5  27        335.98        299.77        75.00 o                         
   5   5  27       7585.18       7821.18       239.43 o                         
   6   5  27        321.00        369.79       102.67 o                         
   7   5  27       1409.54       1478.91       145.21 o                         
   8   5  27       1164.36       1165.43       148.35 o                         
   9   5  27        332.25        496.25       144.32 o                         
   0   6  27      31757.96      31807.59       621.65 o                         
   1   6  27          3.82         25.91        57.80 o                         
   2   6  27      18615.66      18639.86       313.67 o                         
   3   6  27        196.55        292.45        72.43 o                         
   4   6  27       3023.13       3264.79       133.64 o                         
   5   6  27         41.15        168.47       103.20 o                         
   6   6  27        207.73        233.83       116.27 o                         
   7   6  27        198.02        367.87       125.02 o                         
   8   6  27       1883.24       2017.25       167.47 o                         
   9   6  27         55.63        244.36       156.43 o                         
   1   7  27       7058.76       7290.27       171.03 o                         
   2   7  27        584.96        612.07        86.72 o                         
   3   7  27       2407.12       2516.50       121.20 o                         
   4   7  27       1417.48       1391.77       114.59 o                         
   5   7  27       6342.26       6434.06       227.21 o                         
   6   7  27       1446.46       1880.86       161.12 o                         
   7   7  27        923.13        801.80       159.71 o                         
   8   7  27        644.90        756.51       155.99 o                         
   0   8  27      59204.80      61219.96      1511.87 o                         
   1   8  27        318.26        386.43        95.26 o                         
   2   8  27      38878.99      39106.93       704.94 o                         
   3   8  27        358.43        382.37       112.39 o                         
   4   8  27      20683.67      20975.18       521.13 o                         
   5   8  27       2881.36       3090.24       202.89 o                         
   6   8  27        974.98        786.16       171.49 o                         
   7   8  27       2530.74       2469.45       229.11 o                         
   8   8  27       1670.90       1474.00       223.43 o                         
   1   9  27      31446.65      30600.47       638.42 o                         
   2   9  27          0.27        -99.41        99.30 o                         
   3   9  27      23564.59      23889.72       581.00 o                         
   4   9  27          0.94        -67.51       129.43 o                         
   5   9  27       6329.07       6254.72       307.74 o                         
   6   9  27       1242.79       1055.62       215.81 o                         
   7   9  27       2641.76       2439.90       346.22 o                         
   0  10  27       7995.61       7729.13       437.70 o                         
   1  10  27        140.17        292.18       131.32 o                         
   2  10  27       8568.49       8313.80       296.81 o                         
   3  10  27          6.37        -46.53       139.42 o                         
   4  10  27      11257.18      11789.16       439.00 o                         
   5  10  27         55.62         57.92       184.42 o                         
   6  10  27       6391.49       6299.67       361.93 o                         
   1  11  27      11815.66      11847.95       422.64 o                         
   2  11  27         49.85        346.08       148.82 o                         
   3  11  27       9062.37       8918.83       374.68 o                         
   4  11  27          3.19        145.51       190.18 o                         
   5  11  27      12125.45      13156.48       558.90 o                         
   0  12  27      17195.20      18431.92       845.95 o                         
   1  12  27          0.06        224.86       179.67 o                         
   2  12  27      18570.34      19051.99       613.89 o                         
   3  12  27        131.18        109.90       157.06 o                         
   4  12  27       6286.26       7145.43       413.89 o                         
   0   0  28       2438.16       2107.02       123.51 o                         
   1   0  28      18508.87      17790.60       387.99 o                         
   2   0  28        267.74        375.89        69.42 o                         
   3   0  28      14996.06      14907.68       325.40 o                         
   4   0  28       1583.00       1642.84       113.48 o                         
   5   0  28      38607.77      38868.41       910.84 o                         
   6   0  28       4789.98       5028.34       313.92 o                         
   7   0  28      21799.84      21175.15       906.66 o                         
   8   0  28       5497.93       5672.03       408.25 o                         
   9   0  28       5781.52       6118.76       459.67 o                         
  10   0  28       4449.14       4258.27       669.81 o                         
   1   1  28        424.16        731.11        50.17 o                         
   2   1  28       1692.09       1756.37        65.28 o                         
   3   1  28         53.42        124.17        53.64 o                         
   4   1  28      22780.98      22767.74       365.10 o                         
   5   1  28        620.11        733.15        86.16 o                         
   6   1  28       8239.57       8678.86       270.33 o                         
   7   1  28       2514.63       2496.31       211.47 o                         
   8   1  28      12474.83      12293.51       457.67 o                         
   9   1  28       2793.78       2604.77       257.05 o                         
  10   1  28       4884.00       4436.41       371.98 o                         
   0   2  28         95.82        710.41        68.99 o                         
   1   2  28        491.76        417.88        46.82 o                         
   2   2  28        347.26        510.88        52.27 o                         
   3   2  28        465.36        451.93        59.95 o                         
   4   2  28        846.47        990.12        72.71 o                         
   5   2  28        358.98        369.68        88.33 o                         
   6   2  28          1.15         83.33        84.78 o                         
   7   2  28       3205.49       3331.11       188.82 o                         
   8   2  28          9.33        149.14       140.35 o                         
   9   2  28       2689.99       2630.70       219.95 o                         
  10   2  28       1164.59       1319.18       204.00 o                         
   1   3  28         24.65         82.25        44.08 o                         
   2   3  28       1185.81       1212.02        65.77 o                         
   3   3  28        274.39        332.65        55.67 o                         
   4   3  28        148.89        111.35        68.36 o                         
   5   3  28        370.56        355.52        82.96 o                         
   6   3  28        256.46        346.93        99.05 o                         
   7   3  28        100.71        -28.24       101.33 o                         
   8   3  28        336.19        384.48       152.66 o                         
   9   3  28         19.09         62.65       167.58 o                         
  10   3  28        295.31        630.24       210.25 o                         
   0   4  28        229.92         96.02        62.08 o                         
   1   4  28        684.69        645.98        52.29 o                         
   2   4  28        404.36        304.05        56.81 o                         
   3   4  28         61.63         23.35        62.39 o                         
   4   4  28        268.45        226.39        77.60 o                         
   5   4  28         83.60          1.96        88.84 o                         
   6   4  28         10.87       -130.55        87.03 o                         
   7   4  28         41.83        -81.24        95.13 o                         
   8   4  28          0.35         40.92       106.83 o                         
   9   4  28       2243.42       2251.42       185.64 o                         
   1   5  28        352.83        500.95        57.56 o                         
   2   5  28        100.78        127.06        59.18 o                         
   3   5  28          0.85         29.75        65.80 o                         
   4   5  28         48.57         44.78        73.84 o                         
   5   5  28         22.78        107.64        99.75 o                         
   6   5  28       3671.36       3569.77       177.61 o                         
   7   5  28         89.30        123.71       113.21 o                         
   8   5  28       4363.06       4358.77       229.56 o                         
   9   5  28       1661.16       1639.11       220.04 o                         
   0   6  28          0.43         80.29        90.10 o                         
   1   6  28        891.50        921.04        73.17 o                         
   2   6  28        703.98        789.60        79.91 o                         
   3   6  28       4482.69       4655.92       142.85 o                         
   4   6  28        206.18        244.65        93.67 o                         
   5   6  28      14029.05      14949.89       366.60 o                         
   6   6  28       2490.84       2546.14       165.08 o                         
   7   6  28       6272.24       5843.87       266.18 o                         
   8   6  28       1689.14       1672.26       162.79 o                         
   9   6  28       8554.71       8208.57       348.23 o                         
   1   7  28        342.08        326.28        84.88 o                         
   2   7  28       7675.15       8153.50       210.90 o                         
   3   7  28         23.68        168.47        86.51 o                         
   4   7  28      16681.74      16662.66       373.94 o                         
   5   7  28       2501.54       2908.39       161.79 o                         
   6   7  28      10739.57      10739.35       335.31 o                         
   7   7  28       3278.53       3148.21       211.37 o                         
   8   7  28       8959.39       9003.56       350.80 o                         
   0   8  28       1172.32       1500.24       171.45 o                         
   1   8  28       1181.92       1061.29       112.67 o                         
   2   8  28       1673.06       1646.69       121.40 o                         
   3   8  28       2806.63       2758.52       153.96 o                         
   4   8  28         35.47        -75.96       121.58 o                         
   5   8  28       4969.75       5084.06       261.40 o                         
   6   8  28        909.89       1028.65       176.21 o                         
   7   8  28       3264.72       3555.14       259.66 o                         
   8   8  28        602.02        310.39       195.04 o                         
   1   9  28       1132.92        902.70       127.22 o                         
   2   9  28         52.82        -62.57       111.74 o                         
   3   9  28        636.29        686.82       137.34 o                         
   4   9  28         62.77        -78.90       134.42 o                         
   5   9  28        669.97        754.36       180.08 o                         
   6   9  28        384.91        457.80       202.50 o                         
   7   9  28         68.30        484.17       199.06 o                         
   0  10  28          7.96        143.22       196.58 o                         
   1  10  28        432.17        355.06       137.01 o                         
   2  10  28        293.79        196.45       129.35 o                         
   3  10  28         49.23        212.62       149.86 o                         
   4  10  28        374.50        355.55       191.12 o                         
   5  10  28          5.30       -283.36       188.91 o                         
   6  10  28        339.70        141.71       200.31 o                         
   1  11  28        561.62        363.90       165.58 o                         
   2  11  28        285.64        387.07       150.97 o                         
   3  11  28         63.39         60.35       179.92 o                         
   4  11  28        305.56        490.42       216.53 o                         
   5  11  28        657.53        841.78       240.35 o                         
   0  12  28        194.96        404.47       278.10 o                         
   1  12  28         60.75        170.29       182.66 o                         
   2  12  28       1988.27       1543.33       204.84 o                         
   3  12  28        131.42        518.60       178.06 o                         
   1   1  29        536.30        699.37        53.13 o                         
   2   1  29       6672.15       6601.29       123.72 o                         
   3   1  29        327.46        482.57        59.70 o                         
   4   1  29      21344.78      21208.02       366.74 o                         
   5   1  29       2038.11       2028.02       117.73 o                         
   6   1  29       8893.35       9296.20       283.96 o                         
   7   1  29        343.68        295.80       150.41 o                         
   8   1  29       2711.42       2800.44       239.78 o                         
   9   1  29        690.50        718.24       205.24 o                         
  10   1  29       1126.84        800.70       278.51 o                         
   0   2  29         89.59        144.78        61.34 o                         
   1   2  29          3.93        -59.67        44.49 o                         
   2   2  29        554.44        601.97        57.33 o                         
   3   2  29      20272.28      19468.91       298.69 o                         
   4   2  29       1694.48       1750.64        90.93 o                         
   5   2  29      12036.34      12269.64       306.58 o                         
   6   2  29       2332.55       2467.24       134.43 o                         
   7   2  29      14278.92      14768.31       427.81 o                         
   8   2  29       2599.21       2313.94       239.27 o                         
   9   2  29       5780.13       5731.02       303.13 o                         
   1   3  29         19.97         -9.54        45.64 o                         
   2   3  29        737.28        671.89        59.96 o                         
   3   3  29        423.08        380.11        64.43 o                         
   4   3  29       1419.44       1453.58        92.88 o                         
   5   3  29       1033.61        961.66        96.60 o                         
   6   3  29      10112.85      10071.14       288.05 o                         
   7   3  29       4569.67       4407.78       207.20 o                         
   8   3  29      10656.34      10048.52       401.88 o                         
   9   3  29       3366.20       4009.24       277.07 o                         
   0   4  29         20.79        -97.08        64.72 o                         
   1   4  29        566.40        522.40        54.28 o                         
   2   4  29         34.22          3.54        56.54 o                         
   3   4  29       2256.24       2116.96        95.24 o                         
   4   4  29        262.93        125.86        82.21 o                         
   5   4  29       2754.82       2590.63       144.45 o                         
   6   4  29       1447.07       1350.37       116.46 o                         
   7   4  29      10833.02      10371.20       317.18 o                         
   8   4  29       2602.66       2354.02       174.73 o                         
   9   4  29       9552.18       9990.56       351.90 o                         
   1   5  29         25.41         28.39        55.35 o                         
   2   5  29       5608.74       6053.21       147.61 o                         
   3   5  29          6.23        119.16        67.99 o                         
   4   5  29       7836.63       7794.06       210.30 o                         
   5   5  29        471.14        401.83       107.74 o                         
   6   5  29      11738.92      11895.89       343.87 o                         
   7   5  29        486.75        506.86       126.09 o                         
   8   5  29       4546.90       4573.41       236.85 o                         
   9   5  29       1022.26        713.11       191.32 o                         
   0   6  29       2109.51       2025.38       137.61 o                         
   1   6  29       3313.29       3551.75       117.58 o                         
   2   6  29         23.12         88.82        71.73 o                         
   3   6  29       5786.14       6045.12       165.41 o                         
   4   6  29         39.83         62.64        89.06 o                         
   5   6  29       6622.74       7043.54       242.03 o                         
   6   6  29         29.06         84.24       117.49 o                         
   7   6  29       2327.04       2515.25       180.11 o                         
   8   6  29        461.65        429.91       148.26 o                         
   1   7  29       1156.93       1238.47       107.55 o                         
   2   7  29          0.03        142.96        85.05 o                         
   3   7  29       1776.61       1766.92       120.42 o                         
   4   7  29        466.12        557.30       109.58 o                         
   5   7  29         14.70         72.48       121.01 o                         
   6   7  29        145.08        200.98       135.01 o                         
   7   7  29         91.30        180.79       152.27 o                         
   8   7  29        614.33        624.40       169.15 o                         
   0   8  29       1938.44       2060.10       188.06 o                         
   1   8  29        846.21        806.85       113.77 o                         
   2   8  29       1209.50       1365.78       123.95 o                         
   3   8  29       9757.56      10118.41       318.45 o                         
   4   8  29       1079.68        779.08       136.61 o                         
   5   8  29       4791.55       4605.98       256.03 o                         
   6   8  29       1293.45       1549.85       196.00 o                         
   7   8  29       6801.41       6958.13       340.12 o                         
   1   9  29        113.94          2.51       125.85 o                         
   2   9  29       3344.37       3388.56       170.58 o                         
   3   9  29       1395.05       1585.22       157.47 o                         
   4   9  29       3310.16       3278.07       239.82 o                         
   5   9  29        557.88        709.86       176.10 o                         
   6   9  29       6572.89       6817.53       362.01 o                         
   7   9  29       3153.72       3294.14       277.33 o                         
   0  10  29        133.13        251.80       194.19 o                         
   1  10  29          6.50         11.40       143.40 o                         
   2  10  29          1.23         40.04       125.85 o                         
   3  10  29        126.51        120.25       159.85 o                         
   4  10  29        492.80        668.63       172.57 o                         
   5  10  29        761.90         71.47       212.23 o                         
   6  10  29       1266.86        991.62       234.48 o                         
   1  11  29         11.07          2.06       165.26 o                         
   2  11  29         12.64       -208.87       139.25 o                         
   3  11  29        248.97        159.77       180.93 o                         
   4  11  29        855.95        334.50       369.82 o                         
   0  12  29         38.87        313.83       245.18 o                         
   1  12  29        737.55        702.35       203.83 o                         
   2  12  29         21.48         -6.60       163.85 o                         
   0   0  30     236486.17     225644.86      4966.56 o                         
   1   0  30         45.35        -64.41        69.78 o                         
   2   0  30      86716.47      88042.78      1622.24 o                         
   3   0  30         23.76        -80.45        83.75 o                         
   4   0  30      77100.50      75396.23      1683.84 o                         
   5   0  30        812.35        845.86       141.96 o                         
   6   0  30      19432.14      19304.13       638.52 o                         
   7   0  30       1049.56        396.91       241.71 o                         
   8   0  30       1914.97       1635.25       300.69 o                         
   9   0  30       4707.49       4255.55       459.92 o                         
   1   1  30      80613.40      79237.53       975.57 o                         
   2   1  30          5.56        -36.02        50.62 o                         
   3   1  30      65011.71      63054.83       932.84 o                         
   4   1  30          8.65          2.43        68.43 o                         
   5   1  30      22002.73      21622.30       476.71 o                         
   6   1  30        337.20        291.27        99.92 o                         
   7   1  30       9322.85       9728.37       342.87 o                         
   8   1  30       1077.16        983.49       203.19 o                         
   9   1  30        782.06        785.57       208.59 o                         
   0   2  30      12743.77      12626.59       251.49 o                         
   1   2  30         10.46          2.24        46.81 o                         
   2   2  30       9092.11       9489.98       171.18 o                         
   3   2  30        160.52        298.63        66.05 o                         
   4   2  30      12354.29      12340.14       247.59 o                         
   5   2  30         34.09        218.35        93.13 o                         
   6   2  30       5622.08       5889.24       204.13 o                         
   7   2  30        101.24        314.76       128.72 o                         
   8   2  30       2642.15       2537.64       213.28 o                         
   9   2  30        108.79         31.30       154.86 o                         
   1   3  30        117.48        128.23        50.96 o                         
   2   3  30         12.47         26.41        56.23 o                         
   3   3  30        453.25        505.86        67.01 o                         
   4   3  30        157.48        192.73        74.21 o                         
   5   3  30         71.95         52.44        85.12 o                         
   6   3  30        173.77        208.54        90.66 o                         
   7   3  30        460.37        395.39       121.24 o                         
   8   3  30        281.28        251.73       158.88 o                         
   9   3  30         72.42         43.95       175.64 o                         
   0   4  30       1598.69       1687.34       101.69 o                         
   1   4  30         98.15         40.94        53.16 o                         
   2   4  30       2065.29       2349.82        91.63 o                         
   3   4  30          0.80         17.34        66.06 o                         
   4   4  30       3769.83       3950.07       144.58 o                         
   5   4  30        134.83          2.53        99.07 o                         
   6   4  30       1226.42       1131.73       124.09 o                         
   7   4  30         50.66         38.81       109.67 o                         
   8   4  30       2514.98       2307.66       199.44 o                         
   9   4  30        590.28        618.04       178.70 o                         
   1   5  30      19177.89      19106.21       304.26 o                         
   2   5  30         45.61        177.66        68.73 o                         
   3   5  30      11273.61      11442.78       234.02 o                         
   4   5  30        136.16        169.36        97.50 o                         
   5   5  30      18059.50      18430.73       443.05 o                         
   6   5  30        422.12        559.26       123.06 o                         
   7   5  30       5766.41       5917.29       254.70 o                         
   8   5  30        246.06        559.63       146.93 o                         
   9   5  30       1030.74        999.97       178.59 o                         
   0   6  30      67630.91      68887.53      1498.79 o                         
   1   6  30        225.62        363.46        72.19 o                         
   2   6  30      46062.82      45939.38       774.30 o                         
   3   6  30         87.97        173.27        84.13 o                         
   4   6  30      39399.59      39938.00       764.13 o                         
   5   6  30        621.66        603.46       134.95 o                         
   6   6  30       8182.59       8284.58       283.17 o                         
   7   6  30       1153.50        968.48       150.86 o                         
   8   6  30       5456.01       5995.53       269.99 o                         
   1   7  30      67929.83      68307.75      1213.71 o                         
   2   7  30         18.09        -88.19        89.51 o                         
   3   7  30      48326.16      48688.91       909.48 o                         
   4   7  30         77.54        185.91       106.74 o                         
   5   7  30      13612.29      14114.91       395.02 o                         
   6   7  30        724.62        621.90       145.47 o                         
   7   7  30       4787.03       4933.31       259.52 o                         
   8   7  30        861.98        608.81       176.45 o                         
   0   8  30      24540.77      25281.52       758.17 o                         
   1   8  30         68.69        101.83       104.25 o                         
   2   8  30      23122.21      23006.65       608.40 o                         
   3   8  30        247.46        212.84       130.58 o                         
   4   8  30      12645.47      12598.50       384.46 o                         
   5   8  30        104.71        205.87       155.00 o                         
   6   8  30       2761.56       2486.28       233.01 o                         
   7   8  30         34.77        -57.03       212.25 o                         
   1   9  30       2550.46       2305.99       172.51 o                         
   2   9  30        200.86        429.29       127.75 o                         
   3   9  30       1716.64       1675.34       166.96 o                         
   4   9  30        528.28        718.99       179.88 o                         
   5   9  30       2834.43       2271.24       238.10 o                         
   6   9  30        542.26        482.39       208.04 o                         
   0  10  30         15.63        205.70       197.28 o                         
   1  10  30         66.75         58.41       140.95 o                         
   2  10  30        390.23        356.29       147.08 o                         
   3  10  30          4.00        -18.74       215.80 o                         
   4  10  30         53.92        359.31       178.77 o                         
   5  10  30       1323.48       1513.53       243.04 o                         
   1  11  30         30.58        160.50       173.55 o                         
   2  11  30        239.99        453.96       169.18 o                         
   3  11  30        553.36        803.74       221.80 o                         
   4  11  30         37.76       -118.90       229.38 o                         
   0  12  30       5661.67       6014.74       475.12 o                         
   1  12  30          8.75        105.32       175.09 o                         
   1   1  31          8.08        637.64        58.86 o                         
   2   1  31         58.22         11.83        54.05 o                         
   3   1  31       1730.43       1910.85        89.59 o                         
   4   1  31       1725.87       1754.25        95.01 o                         
   5   1  31       1825.89       2011.15       129.07 o                         
   6   1  31        877.32       1013.93       110.49 o                         
   7   1  31       5591.73       4865.35       240.05 o                         
   8   1  31       2932.58       2863.02       263.71 o                         
   9   1  31       3423.87       3944.40       307.65 o                         
   0   2  31        720.34        774.89        78.58 o                         
   1   2  31       2614.32       2936.09        89.30 o                         
   2   2  31        310.22        296.18        59.13 o                         
   3   2  31        973.31       1131.01        81.80 o                         
   4   2  31        428.45        406.75        76.09 o                         
   5   2  31       8028.73       7995.86       232.47 o                         
   6   2  31       2826.99       2677.45       144.24 o                         
   7   2  31       6038.95       6044.20       245.52 o                         
   8   2  31       3214.51       3255.49       231.80 o                         
   9   2  31       5319.77       4890.57       298.98 o                         
   1   3  31        131.09        136.49        56.19 o                         
   2   3  31       4032.51       4604.99       119.29 o                         
   3   3  31        312.59        341.60        67.56 o                         
   4   3  31      12159.20      12274.63       259.11 o                         
   5   3  31          1.34        -21.77        85.58 o                         
   6   3  31      10713.61      10448.64       277.78 o                         
   7   3  31          3.65        107.22       123.45 o                         
   8   3  31       8646.98       8707.04       339.70 o                         
   9   3  31       1680.12       1202.73       230.37 o                         
   0   4  31        330.96        277.41        82.81 o                         
   1   4  31       2327.94       2321.90        95.12 o                         
   2   4  31          8.79         71.15        65.20 o                         
   3   4  31       5587.59       5836.99       151.66 o                         
   4   4  31        453.38        642.65       101.00 o                         
   5   4  31      14358.16      15166.04       379.04 o                         
   6   4  31        236.29        251.68       108.05 o                         
   7   4  31       8811.51       8497.07       312.65 o                         
   8   4  31        110.82        172.54       124.74 o                         
   9   4  31       6706.35       6186.44       275.25 o                         
   1   5  31        333.90        314.68        69.19 o                         
   2   5  31        621.83        637.50        81.28 o                         
   3   5  31        136.01        352.55        77.26 o                         
   4   5  31       6387.17       6576.09       217.24 o                         
   5   5  31        542.80        661.98       122.24 o                         
   6   5  31       4536.97       4582.73       211.48 o                         
   7   5  31       2565.57       2960.46       189.15 o                         
   8   5  31       8566.50       8335.04       329.99 o                         
   0   6  31         14.40        129.28       110.92 o                         
   1   6  31        979.36        745.95        87.97 o                         
   2   6  31       1750.34       1759.41       116.89 o                         
   3   6  31        170.48        284.75        91.73 o                         
   4   6  31        251.82        361.86       106.45 o                         
   5   6  31       1114.68        814.10       140.91 o                         
   6   6  31       1464.79       1630.14       161.41 o                         
   7   6  31       3991.60       3957.95       217.32 o                         
   8   6  31        729.96        553.54       167.74 o                         
   1   7  31       1455.98       1456.71       120.43 o                         
   2   7  31          1.63        -21.37        99.90 o                         
   3   7  31        942.55        914.48       124.61 o                         
   4   7  31        692.92        755.82       130.99 o                         
   5   7  31        979.22        932.95       142.39 o                         
   6   7  31          0.11         48.30       138.55 o                         
   7   7  31        163.70         86.53       149.34 o                         
   0   8  31        232.42        384.41       166.59 o                         
   1   8  31         69.77        164.26       108.02 o                         
   2   8  31        928.65       1116.17       142.79 o                         
   3   8  31         17.22        156.91       127.59 o                         
   4   8  31       1350.95       1248.85       177.74 o                         
   5   8  31        778.24        669.97       188.15 o                         
   6   8  31       3253.70       3165.45       256.22 o                         
   7   8  31        395.63        345.29       196.36 o                         
   1   9  31         49.78         -6.90       128.34 o                         
   2   9  31        959.98        831.77       166.28 o                         
   3   9  31        153.62         14.40       150.41 o                         
   4   9  31       2082.05       2117.89       225.55 o                         
   5   9  31       1570.31       1487.18       219.69 o                         
   6   9  31       3154.49       3326.70       285.42 o                         
   0  10  31        501.89        742.30       246.88 o                         
   1  10  31        379.65        197.67       139.46 o                         
   2  10  31         71.67        274.73       135.12 o                         
   3  10  31       4013.64       4181.52       250.52 o                         
   4  10  31        241.56        497.93       207.63 o                         
   5  10  31       7203.66       7255.63       392.56 o                         
   1  11  31          3.76        -39.94       188.58 o                         
   2  11  31       2460.63       2094.61       228.26 o                         
   3  11  31         20.65         94.22       204.23 o                         
   0   0  32        131.57        286.40        98.52 o                         
   1   0  32        633.06        691.32        94.98 o                         
   2   0  32        257.89        316.94        85.60 o                         
   3   0  32      15819.06      16594.14       466.07 o                         
   4   0  32         11.13        177.21       106.97 o                         
   5   0  32       9185.90       9308.45       412.85 o                         
   6   0  32         29.05         34.48       170.87 o                         
   7   0  32      14647.19      14772.60       668.89 o                         
   8   0  32        208.07       -103.23       222.72 o                         
   9   0  32      10062.25       9669.41       649.93 o                         
   1   1  32        338.62        344.46        63.50 o                         
   2   1  32       2880.67       2896.25        94.73 o                         
   3   1  32         17.74        -52.04        64.90 o                         
   4   1  32       9918.34      10247.93       232.08 o                         
   5   1  32       1413.70       1259.12       130.63 o                         
   6   1  32      13293.31      13956.67       357.62 o                         
   7   1  32        944.28        836.74       131.58 o                         
   8   1  32       8593.27       8846.78       389.44 o                         
   9   1  32       1625.87       1084.17       246.30 o                         
   0   2  32        101.32        281.79        75.10 o                         
   1   2  32        631.05        564.65        68.15 o                         
   2   2  32        940.04        975.64        73.59 o                         
   3   2  32       3837.69       3846.31       126.27 o                         
   4   2  32       1574.52       1535.20        99.48 o                         
   5   2  32       4915.10       5127.19       186.44 o                         
   6   2  32       5002.12       5260.37       208.13 o                         
   7   2  32       8722.79       8697.20       299.27 o                         
   8   2  32       4740.73       4381.97       280.88 o                         
   9   2  32       4519.18       4747.54       283.85 o                         
   1   3  32        151.65        559.29        69.92 o                         
   2   3  32        592.65        721.42        74.56 o                         
   3   3  32          0.04        140.90        70.89 o                         
   4   3  32        306.38        457.56        93.32 o                         
   5   3  32        678.83        793.52       104.67 o                         
   6   3  32       1483.91       1616.80       123.92 o                         
   7   3  32       1110.39        957.44       142.53 o                         
   8   3  32        649.94        425.22       187.96 o                         
   9   3  32        890.49        585.67       204.30 o                         
   0   4  32       2151.44       2398.03       130.44 o                         
   1   4  32         50.99        -60.12        65.79 o                         
   2   4  32        707.88        999.26        85.44 o                         
   3   4  32        664.25        612.51        82.35 o                         
   4   4  32       1862.79       1771.33       121.17 o                         
   5   4  32        485.35        657.42       117.01 o                         
   6   4  32       2588.13       2922.45       166.73 o                         
   7   4  32        867.86        938.59       137.27 o                         
   8   4  32        450.88        575.58       132.70 o                         
   1   5  32        314.41        364.47        80.66 o                         
   2   5  32       1164.71       1122.34        99.86 o                         
   3   5  32       3468.27       3477.01       131.19 o                         
   4   5  32       3560.09       3590.45       169.37 o                         
   5   5  32       2235.90       2157.63       155.04 o                         
   6   5  32       4271.66       4104.90       207.63 o                         
   7   5  32       4604.78       4641.20       236.15 o                         
   8   5  32       4970.83       4962.63       258.65 o                         
   0   6  32        490.55        520.90       126.57 o                         
   1   6  32         10.05       -111.94        90.04 o                         
   2   6  32         69.72        116.85       100.11 o                         
   3   6  32       6548.59       6829.36       210.28 o                         
   4   6  32        301.35        433.95       107.15 o                         
   5   6  32       5728.23       5813.03       260.07 o                         
   6   6  32       1311.20       1107.80       159.69 o                         
   7   6  32       8151.70       8604.90       318.02 o                         
   8   6  32        564.31        470.14       192.26 o                         
   1   7  32        146.20         37.25        90.29 o                         
   2   7  32       4133.80       4065.19       185.50 o                         
   3   7  32        195.28        296.70       118.00 o                         
   4   7  32       3611.38       3521.77       201.04 o                         
   5   7  32          2.14        326.38       137.57 o                         
   6   7  32      12572.48      13129.93       433.58 o                         
   7   7  32        701.42        636.25       174.18 o                         
   0   8  32          6.98       -223.12       151.57 o                         
   1   8  32       1467.17       1224.89       133.10 o                         
   2   8  32        484.91        502.85       138.38 o                         
   3   8  32       2963.51       2978.19       202.95 o                         
   4   8  32        259.22        466.05       181.87 o                         
   5   8  32       7556.95       7112.04       329.71 o                         
   6   8  32       1791.07       1893.21       224.98 o                         
   1   9  32        352.73        394.04       136.45 o                         
   2   9  32       1026.71       1007.92       164.82 o                         
   3   9  32         39.47        104.75       162.27 o                         
   4   9  32       3506.71       3369.30       269.30 o                         
   5   9  32       1071.02        787.14       199.60 o                         
   6   9  32       4326.00       3823.23       327.32 o                         
   0  10  32       2076.00       1915.21       278.97 o                         
   1  10  32         13.10       -158.78       138.75 o                         
   2  10  32       2455.15       2293.63       244.06 o                         
   3  10  32        299.52        282.14       191.40 o                         
   4  10  32        403.40        660.25       213.94 o                         
   1  11  32       2474.97       2632.06       226.72 o                         
   2  11  32          0.25        159.87       170.21 o                         
   3  11  32       2843.66       2670.35       319.93 o                         
   1   1  33        141.56        123.87        61.83 o                         
   2   1  33          0.05        -22.95        60.31 o                         
   3   1  33       1221.94       1357.33        92.40 o                         
   4   1  33        109.89        115.69        82.70 o                         
   5   1  33       4521.81       4569.01       191.45 o                         
   6   1  33        147.50        312.75       114.34 o                         
   7   1  33       4197.86       4605.16       221.22 o                         
   8   1  33         26.33       -248.69       165.80 o                         
   9   1  33       1011.24        957.76       259.36 o                         
   0   2  33      33439.85      33669.80       693.09 o                         
   1   2  33         82.48         80.10        68.49 o                         
   2   2  33      15836.32      15673.75       273.46 o                         
   3   2  33          6.70         76.59        73.74 o                         
   4   2  33      21219.49      20725.36       413.89 o                         
   5   2  33        183.85        254.61        98.64 o                         
   6   2  33      10451.88      11181.47       315.21 o                         
   7   2  33         84.84        197.57       124.27 o                         
   8   2  33       3227.60       3554.78       278.19 o                         
   9   2  33       1412.27       1424.88       201.28 o                         
   1   3  33      97034.11      96188.48      1489.20 o                         
   2   3  33         80.61        308.39        72.54 o                         
   3   3  33      61387.35      60540.19       950.07 o                         
   4   3  33        228.90        376.07        93.04 o                         
   5   3  33      21102.72      20876.44       451.43 o                         
   6   3  33       1894.62       1936.30       136.44 o                         
   7   3  33       5259.84       5505.82       237.02 o                         
   8   3  33       1251.88       1559.23       192.86 o                         
   0   4  33     101416.35      98245.35      2168.33 o                         
   1   4  33          1.23         19.10        68.84 o                         
   2   4  33      70979.86      70374.48      1070.60 o                         
   3   4  33          0.22         39.35        74.90 o                         
   4   4  33      38581.62      37572.95       715.13 o                         
   5   4  33        173.54        -54.19       102.08 o                         
   6   4  33       8545.05       8958.58       338.83 o                         
   7   4  33        921.72        944.74       150.66 o                         
   8   4  33       2175.68       1972.70       172.16 o                         
   1   5  33      21651.82      21282.11       395.13 o                         
   2   5  33        255.65        386.38        92.42 o                         
   3   5  33      20669.16      21385.71       422.45 o                         
   4   5  33        318.51        292.74       112.22 o                         
   5   5  33      11300.12      11598.24       327.17 o                         
   6   5  33        118.34        225.43       128.72 o                         
   7   5  33       5805.68       6139.86       284.14 o                         
   8   5  33          1.59       -177.74       164.84 o                         
   0   6  33       1389.63       1121.07       143.50 o                         
   1   6  33         98.75        -97.45        95.97 o                         
   2   6  33       2652.83       2467.34       156.65 o                         
   3   6  33        242.24        224.72        99.80 o                         
   4   6  33       4349.86       4331.85       201.53 o                         
   5   6  33        773.73        571.02       136.88 o                         
   6   6  33       4241.79       4577.92       242.84 o                         
   7   6  33        359.08        291.38       182.92 o                         
   1   7  33        305.76        175.13        97.73 o                         
   2   7  33         21.01        -18.75       119.67 o                         
   3   7  33        875.21        765.53       142.59 o                         
   4   7  33         95.05         87.05       131.70 o                         
   5   7  33         20.04        167.53       136.44 o                         
   6   7  33        261.54        335.88       164.83 o                         
   7   7  33         42.65       -140.44       169.63 o                         
   0   8  33        922.96        781.50       179.19 o                         
   1   8  33        146.83        124.91       141.14 o                         
   2   8  33       1143.56       1271.41       155.74 o                         
   3   8  33          1.01        165.62       153.92 o                         
   4   8  33       5918.35       7070.27       341.43 o                         
   5   8  33        742.61        824.74       185.63 o                         
   6   8  33       3382.06       3472.10       263.34 o                         
   1   9  33      24667.14      24227.29       644.33 o                         
   2   9  33        375.53        713.20       164.74 o                         
   3   9  33      27099.75      27988.49       882.82 o                         
   4   9  33        411.10        765.41       199.14 o                         
   5   9  33      12686.13      13318.02       506.27 o                         
   0  10  33      66431.09      68125.01      3328.67 o                         
   1  10  33          2.98       -215.28       143.52 o                         
   2  10  33      49623.08      50989.36      1506.09 o                         
   3  10  33        305.92        412.00       231.00 o                         
   4  10  33      28583.83      28887.67       924.46 o                         
   1  11  33      37998.77      36055.71       982.33 o                         
   2  11  33         35.63        126.79       214.25 o                         
   0   0  34        511.24        491.85       145.50 o                         
   1   0  34       1405.91       1276.32       124.19 o                         
   2   0  34         23.25       -100.39        91.81 o                         
   3   0  34       1241.99       1040.77       141.81 o                         
   4   0  34          2.91       -173.69       115.79 o                         
   5   0  34       2083.26       1802.40       167.00 o                         
   6   0  34         50.48        -93.26       145.77 o                         
   7   0  34       3869.78       3810.38       294.08 o                         
   8   0  34       1615.15       2060.97       356.55 o                         
   1   1  34        124.56         89.66        68.16 o                         
   2   1  34        259.31        307.15        70.04 o                         
   3   1  34         17.17        -51.71        80.87 o                         
   4   1  34       4633.54       4727.18       168.75 o                         
   5   1  34         76.20        176.99        97.96 o                         
   6   1  34       3807.03       3779.46       185.55 o                         
   7   1  34        890.91        566.72       151.75 o                         
   8   1  34       4875.13       4485.69       311.66 o                         
   0   2  34        226.55        480.04        95.49 o                         
   1   2  34       2388.84       2304.77       108.00 o                         
   2   2  34         92.20        174.20        69.22 o                         
   3   2  34       9175.18       9155.58       227.12 o                         
   4   2  34         67.65        115.00        89.50 o                         
   5   2  34      10226.98      10272.35       282.40 o                         
   6   2  34       1381.81       1385.97       131.86 o                         
   7   2  34       4939.27       4718.84       235.44 o                         
   8   2  34        495.79        459.94       153.09 o                         
   1   3  34        436.72       1061.21        88.54 o                         
   2   3  34       2054.41       2064.26       104.01 o                         
   3   3  34        117.48        183.60        81.43 o                         
   4   3  34       3945.23       4202.02       162.36 o                         
   5   3  34        181.13        235.92        98.19 o                         
   6   3  34       1958.33       2104.59       141.84 o                         
   7   3  34        141.89        399.25       123.52 o                         
   8   3  34        406.49        553.32       203.40 o                         
   0   4  34         14.48        548.02       115.01 o                         
   1   4  34        201.31         99.31        76.66 o                         
   2   4  34        732.07        992.02        92.52 o                         
   3   4  34       1601.22       1827.48       113.14 o                         
   4   4  34        225.25        527.68       107.57 o                         
   5   4  34       2333.26       2695.88       158.19 o                         
   6   4  34        206.19        330.00       121.28 o                         
   7   4  34        114.71        114.59       168.09 o                         
   8   4  34        170.04        423.05       152.17 o                         
   1   5  34          2.96        115.32        85.28 o                         
   2   5  34       5423.33       6006.59       198.40 o                         
   3   5  34        295.08        325.83       101.24 o                         
   4   5  34       5361.89       5428.00       211.95 o                         
   5   5  34       1262.37       1220.10       136.32 o                         
   6   5  34       6395.69       7074.27       319.60 o                         
   7   5  34        461.90        731.14       210.03 o                         
   0   6  34         62.90         40.97       113.63 o                         
   1   6  34        488.16        562.87       113.24 o                         
   2   6  34          7.27       -128.01       105.85 o                         
   3   6  34        624.53        577.78       121.26 o                         
   4   6  34        113.87        153.07       119.07 o                         
   5   6  34       5229.37       5259.03       239.37 o                         
   6   6  34       1025.76        673.65       184.25 o                         
   7   6  34       2054.16       2108.44       196.59 o                         
   1   7  34          2.49         73.98        96.67 o                         
   2   7  34          4.34        -67.78       117.73 o                         
   3   7  34         67.25        -24.65       143.12 o                         
   4   7  34        775.43        612.23       150.32 o                         
   5   7  34        281.43        387.31       147.63 o                         
   6   7  34       2300.32       2715.81       227.05 o                         
   0   8  34          1.26       -224.88       149.92 o                         
   1   8  34        461.49        348.21       113.03 o                         
   2   8  34        190.25        -25.96       131.96 o                         
   3   8  34       1896.95       1808.83       208.71 o                         
   4   8  34          0.98        160.10       183.83 o                         
   5   8  34       5095.05       5259.05       302.40 o                         
   6   8  34        439.69        649.70       203.16 o                         
   1   9  34       1086.55        892.34       148.40 o                         
   2   9  34       3795.67       3695.51       255.58 o                         
   3   9  34        270.01        265.60       208.15 o                         
   4   9  34       6750.19       6486.73       347.70 o                         
   5   9  34         37.85        167.10       196.48 o                         
   0  10  34       3537.74       3923.50       435.67 o                         
   1  10  34         12.56       -157.74       142.39 o                         
   2  10  34       1197.90       1697.39       215.53 o                         
   3  10  34       2024.68       2149.33       293.52 o                         
   1   1  35          5.80         18.59        70.95 o                         
   2   1  35       2230.55       2436.99       105.73 o                         
   3   1  35        269.80        213.11        85.66 o                         
   4   1  35        258.10        272.30        96.35 o                         
   5   1  35         35.19         52.04        96.20 o                         
   6   1  35         61.17         64.71       110.07 o                         
   7   1  35         42.03        157.38       127.06 o                         
   8   1  35        936.70        666.14       182.60 o                         
   0   2  35         38.66        250.29       107.06 o                         
   1   2  35        178.55        265.55        77.45 o                         
   2   2  35        458.04        539.21        81.68 o                         
   3   2  35       1233.69       1150.65       105.88 o                         
   4   2  35        139.63        149.98        97.51 o                         
   5   2  35       1834.77       2139.24       134.55 o                         
   6   2  35        890.46        845.62       119.52 o                         
   7   2  35       3945.28       3862.76       224.89 o                         
   8   2  35        748.31        972.18       157.09 o                         
   1   3  35        523.11        430.91        84.72 o                         
   2   3  35       8373.29       8350.79       207.12 o                         
   3   3  35       1979.90       1971.68       121.99 o                         
   4   3  35      16334.45      15607.07       376.34 o                         
   5   3  35       2248.24       2513.14       141.56 o                         
   6   3  35      16456.65      16643.78       413.65 o                         
   7   3  35       3839.79       4074.35       224.35 o                         
   8   3  35       8160.64       7484.99       313.48 o                         
   0   4  35         29.24        173.25       108.43 o                         
   1   4  35       1724.64       1740.59       108.54 o                         
   2   4  35        288.12        279.67        85.72 o                         
   3   4  35      14733.20      14642.44       319.79 o                         
   4   4  35       1068.77        984.25       120.23 o                         
   5   4  35      17615.25      17986.03       432.13 o                         
   6   4  35       4086.17       4326.93       216.62 o                         
   7   4  35      11329.34      11126.10       408.47 o                         
   8   4  35       1871.96       1472.55       187.44 o                         
   1   5  35        293.37        385.81        97.42 o                         
   2   5  35        735.11        652.44       113.10 o                         
   3   5  35         41.29        156.48       101.49 o                         
   4   5  35       1396.80       1451.05       142.56 o                         
   5   5  35        132.09        102.25       122.89 o                         
   6   5  35       4908.72       4917.26       223.56 o                         
   7   5  35        563.60        846.67       192.37 o                         
   0   6  35        890.47        858.24       163.78 o                         
   1   6  35         24.46         33.01       111.34 o                         
   2   6  35         42.47         43.61       126.50 o                         
   3   6  35        532.07        383.68       139.92 o                         
   4   6  35        649.21        724.15       139.86 o                         
   5   6  35          9.51        231.34       148.03 o                         
   6   6  35         54.13       -135.82       141.71 o                         
   7   6  35       1956.33       1827.36       194.56 o                         
   1   7  35         26.41       -191.55       127.70 o                         
   2   7  35        111.38         78.36       128.05 o                         
   3   7  35        174.53        208.41       143.33 o                         
   4   7  35         46.01       -202.23       150.21 o                         
   5   7  35         92.68        185.96       149.38 o                         
   6   7  35        502.49        866.24       178.85 o                         
   0   8  35        117.25         81.20       152.25 o                         
   1   8  35        114.22        142.32       129.38 o                         
   2   8  35        556.26        502.91       154.65 o                         
   3   8  35        541.50        404.70       197.51 o                         
   4   8  35          3.62        151.53       176.68 o                         
   5   8  35        234.54        318.70       185.88 o                         
   1   9  35       1367.80       1207.92       157.42 o                         
   2   9  35        702.82        689.21       211.83 o                         
   3   9  35        851.11       1122.51       247.87 o                         
   4   9  35        990.66        965.78       229.40 o                         
   0  10  35        480.42        458.81       349.54 o                         
   1  10  35       1907.86       1832.37       195.24 o                         
   2  10  35        763.26        509.24       203.71 o                         
   3  10  35       7497.19       7401.04       471.88 o                         
   0   0  36      15736.53      15427.15       715.43 o                         
   1   0  36          2.24        -63.95       103.66 o                         
   2   0  36       6019.21       5915.73       236.64 o                         
   3   0  36         13.04        -86.74       118.09 o                         
   4   0  36      12907.14      12386.37       453.29 o                         
   5   0  36         43.52       -135.75       129.99 o                         
   6   0  36      11668.79      11906.93       545.28 o                         
   7   0  36         11.92        527.77       212.72 o                         
   8   0  36       1546.46       1832.12       245.91 o                         
   1   1  36      22970.38      22669.23       429.90 o                         
   2   1  36         11.89         98.25        78.37 o                         
   3   1  36      19285.23      18556.33       402.58 o                         
   4   1  36          0.59         20.56        93.72 o                         
   5   1  36       9341.71       9337.35       271.06 o                         
   6   1  36        230.29        331.73       117.92 o                         
   7   1  36       3097.03       2888.85       207.00 o                         
   8   1  36        371.43        280.89       177.66 o                         
   0   2  36      41059.07      38202.68      1080.40 o                         
   1   2  36          3.20         86.60        77.43 o                         
   2   2  36      34911.46      35232.27       621.94 o                         
   3   2  36         42.68         49.92        91.06 o                         
   4   2  36      10734.92      10878.44       292.79 o                         
   5   2  36        225.12        301.08       100.67 o                         
   6   2  36       1077.49       1140.93       131.73 o                         
   7   2  36        969.16        855.32       169.86 o                         
   8   2  36          1.99          3.91       145.57 o                         
   1   3  36       6734.29       6689.16       199.81 o                         
   2   3  36        118.99        211.74        83.12 o                         
   3   3  36       2522.11       2843.74       143.30 o                         
   4   3  36          6.20        385.87       123.49 o                         
   5   3  36         83.68         81.28       101.17 o                         
   6   3  36         19.13        376.36       114.81 o                         
   7   3  36        348.70        673.85       147.59 o                         
   0   4  36      16407.83      16188.56       497.84 o                         
   1   4  36         71.70        -76.84        93.66 o                         
   2   4  36      11640.56      12011.30       289.05 o                         
   3   4  36        211.94        129.87        94.82 o                         
   4   4  36       5213.92       5996.77       228.50 o                         
   5   4  36       1055.09       1252.57       140.13 o                         
   6   4  36        809.26        801.59       142.92 o                         
   7   4  36        653.22        407.60       157.10 o                         
   1   5  36      42308.88      39663.54       920.84 o                         
   2   5  36         49.04        214.22       118.32 o                         
   3   5  36      19158.33      20079.56       514.43 o                         
   4   5  36        201.35        105.40       120.52 o                         
   5   5  36       7121.42       7337.08       269.06 o                         
   6   5  36       1412.33       1301.04       174.80 o                         
   7   5  36       1043.07       1065.54       178.43 o                         
   0   6  36      20949.14      20474.29       666.99 o                         
   1   6  36          0.66        119.49       116.75 o                         
   2   6  36      14796.52      14695.31       453.91 o                         
   3   6  36         24.33        130.30       141.68 o                         
   4   6  36      13158.91      13508.88       414.08 o                         
   5   6  36         43.44        115.98       134.47 o                         
   6   6  36       4419.26       4874.71       242.87 o                         
   1   7  36       7522.38       7529.82       304.73 o                         
   2   7  36          0.86       -193.64       132.76 o                         
   3   7  36      13154.00      12850.87       433.80 o                         
   4   7  36         20.44         22.60       150.63 o                         
   5   7  36       7107.19       7790.81       335.66 o                         
   6   7  36         33.53        404.33       171.20 o                         
   0   8  36      17249.95      16631.11       792.00 o                         
   1   8  36         18.50       -221.36       147.57 o                         
   2   8  36      15676.24      15992.34       526.00 o                         
   3   8  36         65.93         29.75       167.62 o                         
   4   8  36      11121.67      11702.38       477.81 o                         
   5   8  36         61.67        479.34       182.83 o                         
   1   9  36      17060.05      17390.91       541.76 o                         
   2   9  36          2.17        -16.26       199.83 o                         
   3   9  36       7167.57       7804.92       418.76 o                         
   4   9  36         44.65        188.38       201.28 o                         
   0  10  36        239.17         17.74       322.98 o                         
   1  10  36        213.53        327.58       158.78 o                         
   2  10  36         31.81        331.37       274.69 o                         
   1   1  37         94.00        412.21        86.17 o                         
   2   1  37         84.43        144.56        81.19 o                         
   3   1  37         28.79        195.44        99.28 o                         
   4   1  37       1473.66       1583.71       126.61 o                         
   5   1  37       1938.96       1877.96       141.46 o                         
   6   1  37       1337.64       1496.20       141.02 o                         
   7   1  37        351.98        717.99       150.90 o                         
   0   2  37          6.60        455.45       146.48 o                         
   1   2  37       1233.04        969.66       104.59 o                         
   2   2  37         33.66        243.83        87.42 o                         
   3   2  37       1446.95       1468.48       125.42 o                         
   4   2  37         25.13        175.46        99.25 o                         
   5   2  37       6884.07       7536.22       251.66 o                         
   6   2  37         48.53         88.39       119.35 o                         
   7   2  37       4870.02       4748.51       248.36 o                         
   1   3  37         42.17          0.27        90.78 o                         
   2   3  37       3406.81       3789.49       153.93 o                         
   3   3  37        183.34        153.96       104.03 o                         
   4   3  37       5849.80       6072.93       224.84 o                         
   5   3  37       3070.67       2961.56       163.15 o                         
   6   3  37      11704.99      11898.95       338.65 o                         
   7   3  37       3184.32       3116.90       214.40 o                         
   0   4  37        629.32        774.30       142.77 o                         
   1   4  37        498.07        286.28       113.10 o                         
   2   4  37        155.48        241.98       105.05 o                         
   3   4  37       4385.35       4528.58       183.63 o                         
   4   4  37        528.25        502.78       128.03 o                         
   5   4  37       9067.57       9156.75       294.28 o                         
   6   4  37       2617.79       2682.80       176.69 o                         
   7   4  37       5776.32       5524.02       311.00 o                         
   1   5  37        796.45        972.22       133.99 o                         
   2   5  37        990.51       1219.48       159.61 o                         
   3   5  37        584.73        762.19       144.93 o                         
   4   5  37       2506.17       2545.32       181.09 o                         
   5   5  37        122.20        311.59       130.89 o                         
   6   5  37       3178.64       3156.39       198.44 o                         
   0   6  37          9.65         95.46       142.47 o                         
   1   6  37         65.67        -46.47       116.61 o                         
   2   6  37        658.72        259.97       143.55 o                         
   3   6  37        215.81        142.66       147.18 o                         
   4   6  37        925.50       1264.50       194.45 o                         
   5   6  37        244.98        128.19       150.15 o                         
   6   6  37        312.51        215.42       173.93 o                         
   1   7  37          3.82        134.23       129.47 o                         
   2   7  37         30.20       -166.05       165.89 o                         
   3   7  37        127.59        -32.49       153.72 o                         
   4   7  37          6.71        122.67       157.67 o                         
   5   7  37         38.25        126.34       157.26 o                         
   0   8  37       1489.93       1575.30       257.34 o                         
   1   8  37        514.96        415.33       164.41 o                         
   2   8  37        105.89        232.87       164.99 o                         
   3   8  37          5.07       -118.01       174.42 o                         
   4   8  37         29.58        -45.93       185.63 o                         
   1   9  37        641.45        524.13       203.33 o                         
   2   9  37        189.63         47.79       199.67 o                         
   3   9  37         39.70        -14.01       189.22 o                         
   0   0  38         32.43         73.75       190.38 o                         
   1   0  38         15.94        -72.25       120.27 o                         
   2   0  38        716.23        565.38       139.22 o                         
   3   0  38       3434.49       3759.44       276.05 o                         
   4   0  38       2119.86       2014.99       205.76 o                         
   5   0  38       8385.22       7981.98       408.96 o                         
   6   0  38       6878.14       6474.74       336.91 o                         
   7   0  38       8228.13       7663.77       681.60 o                         
   1   1  38         35.52        418.76        92.36 o                         
   2   1  38       1329.04       1418.74       111.45 o                         
   3   1  38        491.76        590.24       117.37 o                         
   4   1  38       7448.85       7959.60       258.99 o                         
   5   1  38       1309.32       1449.76       138.06 o                         
   6   1  38       7467.94       6696.73       253.89 o                         
   7   1  38       2233.93       2346.29       196.18 o                         
   0   2  38         16.41        421.68       143.03 o                         
   1   2  38       1930.35       1733.56       125.39 o                         
   2   2  38         36.06        264.83        99.15 o                         
   3   2  38       2710.74       2733.81       165.66 o                         
   4   2  38        184.67        353.27       111.88 o                         
   5   2  38       6102.72       6726.15       237.30 o                         
   6   2  38         31.80        -72.77       114.09 o                         
   7   2  38       3897.90       3887.24       214.27 o                         
   1   3  38        224.31        427.69       113.45 o                         
   2   3  38        613.71        899.54       125.01 o                         
   3   3  38          3.53        149.40       111.33 o                         
   4   3  38        478.47        433.97       133.33 o                         
   5   3  38        688.40        614.35       143.44 o                         
   6   3  38        672.10        815.28       133.73 o                         
   7   3  38         22.18        149.53       151.82 o                         
   0   4  38        136.46        412.51       161.21 o                         
   1   4  38        228.14        259.76       150.74 o                         
   2   4  38        348.88        514.23       139.26 o                         
   3   4  38        801.37        813.81       135.50 o                         
   4   4  38          6.05        184.39       123.15 o                         
   5   4  38       1768.68       2138.27       165.78 o                         
   6   4  38          7.27        160.42       135.65 o                         
   1   5  38        568.33        791.37       144.69 o                         
   2   5  38       1590.54       1456.06       180.85 o                         
   3   5  38        402.40        261.47       139.51 o                         
   4   5  38       6097.08       6055.77       289.57 o                         
   5   5  38        274.48        585.25       141.70 o                         
   6   5  38       3934.80       4324.81       230.08 o                         
   0   6  38        175.95        115.82       148.03 o                         
   1   6  38        336.65        200.81       119.94 o                         
   2   6  38       1162.88        946.42       166.87 o                         
   3   6  38       2374.54       1866.62       207.02 o                         
   4   6  38        985.54        720.42       167.68 o                         
   5   6  38       5961.30       5532.02       281.90 o                         
   1   7  38         69.04        130.91       134.91 o                         
   2   7  38       1119.53        999.97       187.97 o                         
   3   7  38        364.23        226.98       159.57 o                         
   4   7  38       1502.68       1568.30       199.82 o                         
   5   7  38       2094.81       2406.40       237.45 o                         
   0   8  38        544.85        597.70       184.98 o                         
   1   8  38       1280.62        890.33       173.79 o                         
   2   8  38          8.70       -170.21       174.34 o                         
   3   8  38        864.38        549.72       209.98 o                         
   4   8  38         16.34        134.06       186.98 o                         
   1   9  38        244.90         76.49       213.17 o                         
   2   9  38        642.73        798.42       244.97 o                         
   1   1  39      25333.00      25064.60       579.67 o                         
   2   1  39         83.01        136.06        98.58 o                         
   3   1  39      14149.36      15210.78       407.89 o                         
   4   1  39         40.05        129.19       113.16 o                         
   5   1  39       5234.80       5460.06       221.36 o                         
   6   1  39        298.44        417.49       133.02 o                         
   7   1  39       1223.96       1434.16       185.66 o                         
   0   2  39      54802.59      51322.21      1832.66 o                         
   1   2  39         13.38         -2.71       108.56 o                         
   2   2  39      38595.13      37404.95       801.53 o                         
   3   2  39         41.45        294.21       111.69 o                         
   4   2  39      23991.17      23481.78       568.47 o                         
   5   2  39         49.33        395.42       126.58 o                         
   6   2  39      10772.01      10851.92       327.81 o                         
   7   2  39        540.48        755.43       151.29 o                         
   1   3  39      40780.46      38864.09       952.77 o                         
   2   3  39         14.65         69.00       112.94 o                         
   3   3  39      35448.20      34066.11       740.51 o                         
   4   3  39         57.96         52.85       115.85 o                         
   5   3  39      21945.38      21384.41       511.89 o                         
   6   3  39        106.73        135.58       126.81 o                         
   0   4  39      34482.60      33059.46      1203.39 o                         
   1   4  39         37.21        -39.61       119.84 o                         
   2   4  39      33262.34      31686.37      1104.48 o                         
   3   4  39          0.11       -188.47       125.65 o                         
   4   4  39      24558.12      23347.81       583.80 o                         
   5   4  39         78.05        128.30       126.61 o                         
   6   4  39      12620.49      13678.87       419.02 o                         
   1   5  39      27491.40      26254.79       700.67 o                         
   2   5  39         24.79         79.27       138.17 o                         
   3   5  39      19011.18      18883.28       571.30 o                         
   4   5  39          0.12          8.88       140.22 o                         
   5   5  39       8157.80       8541.42       327.89 o                         
   6   5  39         24.32       -213.77       142.51 o                         
   0   6  39       8376.28       7793.60       403.32 o                         
   1   6  39         29.07         93.64       140.77 o                         
   2   6  39       6531.83       6144.39       290.80 o                         
   3   6  39         63.79          1.80       157.63 o                         
   4   6  39       2414.89       1929.87       208.17 o                         
   5   6  39         62.83        -22.78       188.05 o                         
   1   7  39        946.11       1322.70       164.11 o                         
   2   7  39        220.53        123.44       168.65 o                         
   3   7  39        442.12        615.05       174.58 o                         
   4   7  39        400.02        124.24       180.21 o                         
   0   8  39      12920.60      14400.14       605.20 o                         
   1   8  39          5.60        343.64       156.92 o                         
   2   8  39       9495.40      10362.68       490.18 o                         
   3   8  39        222.95        125.28       193.83 o                         
   0   0  40        217.14       -323.17       299.64 o                         
   1   0  40       2763.15       2941.72       256.91 o                         
   2   0  40        330.22        394.99       151.58 o                         
   3   0  40      10196.68      10604.52       462.21 o                         
   4   0  40        640.44        656.78       221.12 o                         
   5   0  40      18216.78      17977.64       712.45 o                         
   6   0  40         12.03       -263.36       175.57 o                         
   1   1  40        249.93        280.74       115.64 o                         
   2   1  40       3166.47       3083.09       165.46 o                         
   3   1  40          9.40        124.18       112.24 o                         
   4   1  40       4288.33       3990.26       198.48 o                         
   5   1  40        211.84        116.75       121.16 o                         
   6   1  40       9347.48       9435.09       327.68 o                         
   0   2  40          4.90        524.43       278.86 o                         
   1   2  40        652.34        636.96       125.84 o                         
   2   2  40        157.30        542.51       131.45 o                         
   3   2  40         37.58         13.20       112.82 o
[truncated: 15,472 more chars]
